# Supplementary material for: Investigating environmental transmission to resolve a Bacillus cereus group outbreak in a neonatal intensive care unit using core genome multilocus sequence typing
Source: Antimicrob Resist Infect Control. 2024 Jan 7;13:1. doi: 10.1186/s13756-023-01359-0 (PMC10771705; doi:10.1186/s13756-023-01359-0)
Supplement: Supplementary file 1 — Additional file 1: Table S1. List of core genome genes used for the Bcg ad hoc cgMLST scheme. [file 13756_2023_1359_MOESM1_ESM.xlsx]

## Sheet: Legend
Supplemental Table S1. List of core genome genes used for the B. cereus ad-hoc cgMLST scheme. Locus tags designations were taken from the strain M3 (GenBank acc. no. NZ_CP016316.1).

## Sheet: Supplemental Table S1
Target	Gene	Note	Product	Abs. Offset	Ref.-seq. len.	Translated	Orientation
BA202_RS00005	dnaA	Derived by automated computational analysis using gene prediction method: Protein Homology.	chromosomal replication initiator protein DnaA	283	1341	yes	forward
BA202_RS00010	dnaN	Derived by automated computational analysis using gene prediction method: Protein Homology.	DNA polymerase III subunit beta	1803	1140	yes	forward
BA202_RS00015	yaaA	Derived by automated computational analysis using gene prediction method: Protein Homology.	S4 domain-containing protein YaaA	3070	213	yes	forward
BA202_RS00020	recF	Derived by automated computational analysis using gene prediction method: Protein Homology.	DNA replication/repair protein RecF	3295	1128	yes	forward
BA202_RS00025	gyrB	Derived by automated computational analysis using gene prediction method: Protein Homology.	DNA topoisomerase (ATP-hydrolyzing) subunit B	4461	1923	yes	forward
BA202_RS00030	gyrA	Derived by automated computational analysis using gene prediction method: Protein Homology.	DNA gyrase subunit A	6472	2472	yes	forward
BA202_RS00180		Derived by automated computational analysis using gene prediction method: Protein Homology.	sigma factor G inhibitor Gin	34162	180	yes	forward
BA202_RS00185		Derived by automated computational analysis using gene prediction method: Protein Homology.	aminotransferase class I/II-fold pyridoxal phosphate-dependent enzyme	34414	1422	yes	forward
BA202_RS00190	tmk	Derived by automated computational analysis using gene prediction method: Protein Homology.	dTMP kinase	35837	627	yes	forward
BA202_RS00195	holB	Derived by automated computational analysis using gene prediction method: Protein Homology.	DNA polymerase III subunit delta'	36499	984	yes	forward
BA202_RS00200		Derived by automated computational analysis using gene prediction method: Protein Homology.	stage 0 sporulation family protein	37488	828	yes	forward
BA202_RS00205	yabA	Derived by automated computational analysis using gene prediction method: Protein Homology.	DNA replication initiation control protein YabA	38330	351	yes	forward
BA202_RS00210		Derived by automated computational analysis using gene prediction method: Protein Homology.	tRNA1(Val) (adenine(37)-N6)-methyltransferase	38801	741	yes	forward
BA202_RS00220	rsmI	Derived by automated computational analysis using gene prediction method: Protein Homology.	16S rRNA (cytidine(1402)-2'-O)-methyltransferase	39787	876	yes	forward
BA202_RS00225		Derived by automated computational analysis using gene prediction method: Protein Homology.	AbrB/MazE/SpoVT family DNA-binding domain-containing protein	40683	285	yes	reverse
BA202_RS00230	metG	Derived by automated computational analysis using gene prediction method: Protein Homology.	methionine--tRNA ligase	41485	1983	yes	forward
BA202_RS00235		Derived by automated computational analysis using gene prediction method: Protein Homology.	TatD family hydrolase	43633	768	yes	forward
BA202_RS00240	rnmV	Derived by automated computational analysis using gene prediction method: Protein Homology.	ribonuclease M5	44614	558	yes	forward
BA202_RS00245	rsmA	Derived by automated computational analysis using gene prediction method: Protein Homology.	16S rRNA (adenine(1518)-N(6)/adenine(1519)-N(6))- dimethyltransferase RsmA	45168	879	yes	forward
BA202_RS00250	yabG	Derived by automated computational analysis using gene prediction method: Protein Homology.	sporulation peptidase YabG	46157	864	yes	forward
BA202_RS00255		Derived by automated computational analysis using gene prediction method: Protein Homology.	Veg family protein	47259	261	yes	forward
BA202_RS00260	sspF	Derived by automated computational analysis using gene prediction method: Protein Homology.	acid-soluble spore protein SspF	47611	180	yes	forward
BA202_RS00265	ispE	Derived by automated computational analysis using gene prediction method: Protein Homology.	4-(cytidine 5'-diphospho)-2-C-methyl-D-erythritol kinase	47987	870	yes	forward
BA202_RS00270	purR	Derived by automated computational analysis using gene prediction method: Protein Homology.	pur operon repressor	48911	849	yes	forward
BA202_RS00280		Derived by automated computational analysis using gene prediction method: Protein Homology.	RidA family protein	49882	375	yes	forward
BA202_RS00285	spoVG	Derived by automated computational analysis using gene prediction method: Protein Homology.	septation regulator SpoVG	50409	294	yes	forward
BA202_RS00290	glmU	Derived by automated computational analysis using gene prediction method: Protein Homology.	bifunctional UDP-N-acetylglucosamine diphosphorylase/glucosamine-1-phosphate N-acetyltransferase GlmU	51024	1380	yes	forward
BA202_RS00295		Derived by automated computational analysis using gene prediction method: Protein Homology.	ribose-phosphate diphosphokinase	52422	954	yes	forward
BA202_RS00300	pth	Derived by automated computational analysis using gene prediction method: Protein Homology.	aminoacyl-tRNA hydrolase	53385	624	yes	forward
BA202_RS00305		Derived by automated computational analysis using gene prediction method: Protein Homology.	DUF2757 family protein	54079	225	yes	forward
BA202_RS00310	mfd	Derived by automated computational analysis using gene prediction method: Protein Homology.	transcription-repair coupling factor	54410	3531	yes	forward
BA202_RS00315	spoVT	Derived by automated computational analysis using gene prediction method: Protein Homology.	stage V sporulation protein T	58077	537	yes	forward
BA202_RS00320		Derived by automated computational analysis using gene prediction method: Protein Homology.	oligosaccharide flippase family protein	58844	1602	yes	forward
BA202_RS00325	mazG	Derived by automated computational analysis using gene prediction method: Protein Homology.	nucleoside triphosphate pyrophosphohydrolase	60458	1461	yes	forward
BA202_RS00330		Derived by automated computational analysis using gene prediction method: Protein Homology.	RNA-binding S4 domain-containing protein	61933	276	yes	forward
BA202_RS00335	yabP	Derived by automated computational analysis using gene prediction method: Protein Homology.	sporulation protein YabP	62267	309	yes	forward
BA202_RS00340	yabQ	Derived by automated computational analysis using gene prediction method: Protein Homology.	spore cortex biosynthesis protein YabQ	62572	654	yes	forward
BA202_RS00345	divIC	Derived by automated computational analysis using gene prediction method: Protein Homology.	cell division protein DivIC	63222	360	yes	forward
BA202_RS00350		Derived by automated computational analysis using gene prediction method: Protein Homology.	S1 domain-containing RNA-binding protein	63669	483	yes	forward
BA202_RS00365	spoIIE	Derived by automated computational analysis using gene prediction method: Protein Homology.	stage II sporulation protein E	64730	2472	yes	forward
BA202_RS00370	tilS	Derived by automated computational analysis using gene prediction method: Protein Homology.	tRNA lysidine(34) synthetase TilS	67426	1431	yes	forward
BA202_RS00375	hpt	Derived by automated computational analysis using gene prediction method: Protein Homology.	hypoxanthine phosphoribosyltransferase	68853	543	yes	forward
BA202_RS00380	ftsH	Derived by automated computational analysis using gene prediction method: Protein Homology.	ATP-dependent zinc metalloprotease FtsH	69481	1902	yes	forward
BA202_RS00385		Derived by automated computational analysis using gene prediction method: Protein Homology.	type III pantothenate kinase	71610	789	yes	forward
BA202_RS00390	hslO	Derived by automated computational analysis using gene prediction method: Protein Homology.	redox-regulated molecular chaperone HslO	72405	876	yes	forward
BA202_RS00395	cysK	Derived by automated computational analysis using gene prediction method: Protein Homology.	cysteine synthase A	73385	924	yes	forward
BA202_RS00400	pabB	Derived by automated computational analysis using gene prediction method: Protein Homology.	aminodeoxychorismate synthase component I	74531	1398	yes	forward
BA202_RS00410	pabC	Derived by automated computational analysis using gene prediction method: Protein Homology.	aminodeoxychorismate lyase	76515	873	yes	forward
BA202_RS00420	folB	Derived by automated computational analysis using gene prediction method: Protein Homology.	dihydroneopterin aldolase	78223	363	yes	forward
BA202_RS00425	folK	Derived by automated computational analysis using gene prediction method: Protein Homology.	2-amino-4-hydroxy-6- hydroxymethyldihydropteridine diphosphokinase	78582	516	yes	forward
BA202_RS00435	dusB	Derived by automated computational analysis using gene prediction method: Protein Homology.	tRNA dihydrouridine synthase DusB	79276	999	yes	forward
BA202_RS00440	lysS	Derived by automated computational analysis using gene prediction method: Protein Homology.	lysine--tRNA ligase	80434	1500	yes	forward
BA202_RS00520	ctsR	Derived by automated computational analysis using gene prediction method: Protein Homology.	transcriptional regulator CtsR	93005	462	yes	forward
BA202_RS00525		Derived by automated computational analysis using gene prediction method: Protein Homology.	UvrB/UvrC motif-containing protein	93641	549	yes	forward
BA202_RS00530		Derived by automated computational analysis using gene prediction method: Protein Homology.	protein arginine kinase	94194	1065	yes	forward
BA202_RS00535	clpC	Derived by automated computational analysis using gene prediction method: Protein Homology.	ATP-dependent protease ATP-binding subunit ClpC	95281	2436	yes	forward
BA202_RS00540	radA	Derived by automated computational analysis using gene prediction method: Protein Homology.	DNA repair protein RadA	97812	1377	yes	forward
BA202_RS00545	disA	Derived by automated computational analysis using gene prediction method: Protein Homology.	DNA integrity scanning diadenylate cyclase DisA	99192	1074	yes	forward
BA202_RS00550		Derived by automated computational analysis using gene prediction method: Protein Homology.	PIN/TRAM domain-containing protein	100426	1110	yes	forward
BA202_RS00555	ispD	Derived by automated computational analysis using gene prediction method: Protein Homology.	2-C-methyl-D-erythritol 4-phosphate cytidylyltransferase	101552	681	yes	forward
BA202_RS00560	ispF	Derived by automated computational analysis using gene prediction method: Protein Homology.	2-C-methyl-D-erythritol 2,4-cyclodiphosphate synthase	102348	477	yes	forward
BA202_RS00565	gltX	Derived by automated computational analysis using gene prediction method: Protein Homology.	glutamate--tRNA ligase	102914	1458	yes	forward
BA202_RS00575	cysS	Derived by automated computational analysis using gene prediction method: Protein Homology.	cysteine--tRNA ligase	105448	1398	yes	forward
BA202_RS00580		Derived by automated computational analysis using gene prediction method: Protein Homology.	Mini-ribonuclease 3	106848	408	yes	forward
BA202_RS00585	rlmB	Derived by automated computational analysis using gene prediction method: Protein Homology.	23S rRNA (guanosine(2251)-2'-O)-methyltransferase RlmB	107252	744	yes	forward
BA202_RS00590		Derived by automated computational analysis using gene prediction method: Protein Homology.	NYN domain-containing protein	107999	513	yes	forward
BA202_RS00595		Derived by automated computational analysis using gene prediction method: Protein Homology.	RNA polymerase sporulation sigma factor SigH	108579	660	yes	forward
BA202_RS00600	rpmG	Derived by automated computational analysis using gene prediction method: Protein Homology.	50S ribosomal protein L33	109366	147	yes	forward
BA202_RS00605	secE	Derived by automated computational analysis using gene prediction method: Protein Homology.	preprotein translocase subunit SecE	109545	180	yes	forward
BA202_RS00610	nusG	Derived by automated computational analysis using gene prediction method: Protein Homology.	transcription termination/antitermination protein NusG	109856	534	yes	forward
BA202_RS00615	rplK	Derived by automated computational analysis using gene prediction method: Protein Homology.	50S ribosomal protein L11	110557	426	yes	forward
BA202_RS00620	rplA	Derived by automated computational analysis using gene prediction method: Protein Homology.	50S ribosomal protein L1	111160	693	yes	forward
BA202_RS00625	rplJ	Derived by automated computational analysis using gene prediction method: Protein Homology.	50S ribosomal protein L10	112085	501	yes	forward
BA202_RS00630	rplL	Derived by automated computational analysis using gene prediction method: Protein Homology.	50S ribosomal protein L7/L12	112653	360	yes	forward
BA202_RS00635		Derived by automated computational analysis using gene prediction method: Protein Homology.	class I SAM-dependent methyltransferase	113089	600	yes	forward
BA202_RS00640	rpoB	Derived by automated computational analysis using gene prediction method: Protein Homology.	DNA-directed RNA polymerase subunit beta	113982	3534	yes	forward
BA202_RS00645	rpoC	Derived by automated computational analysis using gene prediction method: Protein Homology.	DNA-directed RNA polymerase subunit beta'	117553	3612	yes	forward
BA202_RS00650		Derived by automated computational analysis using gene prediction method: Protein Homology.	50S ribosomal protein L7ae-like protein	121278	249	yes	forward
BA202_RS00655	rpsL	Derived by automated computational analysis using gene prediction method: Protein Homology.	30S ribosomal protein S12	121641	423	yes	forward
BA202_RS00660	rpsG	Derived by automated computational analysis using gene prediction method: Protein Homology.	30S ribosomal protein S7	122093	471	yes	forward
BA202_RS00665	fusA	Derived by automated computational analysis using gene prediction method: Protein Homology.	elongation factor G	122770	2079	yes	forward
BA202_RS00670	tuf	Derived by automated computational analysis using gene prediction method: Protein Homology.	elongation factor Tu	124966	1188	yes	forward
BA202_RS00680	rpsJ	Derived by automated computational analysis using gene prediction method: Protein Homology.	30S ribosomal protein S10	126554	309	yes	forward
BA202_RS00685	rplC	Derived by automated computational analysis using gene prediction method: Protein Homology.	50S ribosomal protein L3	126897	633	yes	forward
BA202_RS00690	rplD	Derived by automated computational analysis using gene prediction method: Protein Homology.	50S ribosomal protein L4	127555	624	yes	forward
BA202_RS00695	rplW	Derived by automated computational analysis using gene prediction method: Protein Homology.	50S ribosomal protein L23	128178	291	yes	forward
BA202_RS00700	rplB	Derived by automated computational analysis using gene prediction method: Protein Homology.	50S ribosomal protein L2	128497	831	yes	forward
BA202_RS00705	rpsS	Derived by automated computational analysis using gene prediction method: Protein Homology.	30S ribosomal protein S19	129388	279	yes	forward
BA202_RS00710	rplV	Derived by automated computational analysis using gene prediction method: Protein Homology.	50S ribosomal protein L22	129684	342	yes	forward
BA202_RS00715	rpsC	Derived by automated computational analysis using gene prediction method: Protein Homology.	30S ribosomal protein S3	130029	660	yes	forward
BA202_RS00720	rplP	Derived by automated computational analysis using gene prediction method: Protein Homology.	50S ribosomal protein L16	130690	435	yes	forward
BA202_RS00730	rpsQ	Derived by automated computational analysis using gene prediction method: Protein Homology.	30S ribosomal protein S17	131335	264	yes	forward
BA202_RS00735	rplN	Derived by automated computational analysis using gene prediction method: Protein Homology.	50S ribosomal protein L14	131642	369	yes	forward
BA202_RS00740	rplX	Derived by automated computational analysis using gene prediction method: Protein Homology.	50S ribosomal protein L24	132049	312	yes	forward
BA202_RS00745	rplE	Derived by automated computational analysis using gene prediction method: Protein Homology.	50S ribosomal protein L5	132387	540	yes	forward
BA202_RS00750	rpsN	Derived by automated computational analysis using gene prediction method: Protein Homology.	30S ribosomal protein S14	132960	186	yes	forward
BA202_RS00755	rpsH	Derived by automated computational analysis using gene prediction method: Protein Homology.	30S ribosomal protein S8	133175	399	yes	forward
BA202_RS00760	rplF	Derived by automated computational analysis using gene prediction method: Protein Homology.	50S ribosomal protein L6	133606	540	yes	forward
BA202_RS00765	rplR	Derived by automated computational analysis using gene prediction method: Protein Homology.	50S ribosomal protein L18	134177	363	yes	forward
BA202_RS00770	rpsE	Derived by automated computational analysis using gene prediction method: Protein Homology.	30S ribosomal protein S5	134561	501	yes	forward
BA202_RS00775	rpmD	Derived by automated computational analysis using gene prediction method: Protein Homology.	50S ribosomal protein L30	135075	183	yes	forward
BA202_RS00780	rplO	Derived by automated computational analysis using gene prediction method: Protein Homology.	50S ribosomal protein L15	135291	441	yes	forward
BA202_RS00785	secY	Derived by automated computational analysis using gene prediction method: Protein Homology.	preprotein translocase subunit SecY	135731	1302	yes	forward
BA202_RS00790		Derived by automated computational analysis using gene prediction method: Protein Homology.	adenylate kinase	137089	651	yes	forward
BA202_RS00795	map	Derived by automated computational analysis using gene prediction method: Protein Homology.	type I methionyl aminopeptidase	137739	747	yes	forward
BA202_RS00800	infA	Derived by automated computational analysis using gene prediction method: Protein Homology.	translation initiation factor IF-1	138554	219	yes	forward
BA202_RS00805	rpmJ	Derived by automated computational analysis using gene prediction method: Protein Homology.	50S ribosomal protein L36	138808	114	yes	forward
BA202_RS00810	rpsM	Derived by automated computational analysis using gene prediction method: Protein Homology.	30S ribosomal protein S13	138943	366	yes	forward
BA202_RS00815	rpsK	Derived by automated computational analysis using gene prediction method: Protein Homology.	30S ribosomal protein S11	139333	390	yes	forward
BA202_RS00820	rpoA	Derived by automated computational analysis using gene prediction method: Protein Homology.	DNA-directed RNA polymerase subunit alpha	139903	945	yes	forward
BA202_RS00825	rplQ	Derived by automated computational analysis using gene prediction method: Protein Homology.	50S ribosomal protein L17	140883	363	yes	forward
BA202_RS00835		Derived by automated computational analysis using gene prediction method: Protein Homology.	energy-coupling factor ABC transporter ATP-binding protein	142167	882	yes	forward
BA202_RS00845	truA	Derived by automated computational analysis using gene prediction method: Protein Homology.	tRNA pseudouridine(38-40) synthase TruA	143830	759	yes	forward
BA202_RS00850	rplM	Derived by automated computational analysis using gene prediction method: Protein Homology.	50S ribosomal protein L13	144741	438	yes	forward
BA202_RS00855	rpsI	Derived by automated computational analysis using gene prediction method: Protein Homology.	30S ribosomal protein S9	145200	393	yes	forward
BA202_RS00860		Derived by automated computational analysis using gene prediction method: Protein Homology.	YbaK family protein	145755	429	yes	forward
BA202_RS00865	cwlD	Derived by automated computational analysis using gene prediction method: Protein Homology.	N-acetylmuramoyl-L-alanine amidase CwlD	146250	714	yes	forward
BA202_RS00870		Derived by automated computational analysis using gene prediction method: Protein Homology.	Mrp/NBP35 family ATP-binding protein	147108	1068	yes	forward
BA202_RS00875	gerD	Derived by automated computational analysis using gene prediction method: Protein Homology.	spore germination protein GerD	148232	618	yes	reverse
BA202_RS00880	kbaA	Derived by automated computational analysis using gene prediction method: Protein Homology.	KinB signaling pathway activation protein KbaA	148989	612	yes	forward
BA202_RS00885	pdaB	Derived by automated computational analysis using gene prediction method: Protein Homology.	polysaccharide deacetylase family sporulation protein PdaB	149705	765	yes	reverse
BA202_RS00890		Derived by automated computational analysis using gene prediction method: Protein Homology.	hypothetical protein	150640	219	yes	forward
BA202_RS00960		Derived by automated computational analysis using gene prediction method: Protein Homology.	glycerate kinase	156844	1146	yes	forward
BA202_RS00965	rocF	Derived by automated computational analysis using gene prediction method: Protein Homology.	arginase	158199	894	yes	forward
BA202_RS00975		Derived by automated computational analysis using gene prediction method: Protein Homology.	CdaR family protein	160155	1482	yes	forward
BA202_RS00985		Derived by automated computational analysis using gene prediction method: Protein Homology.	hypothetical protein	163262	186	yes	forward
BA202_RS00990	glmS	Derived by automated computational analysis using gene prediction method: Protein Homology.	glutamine--fructose-6-phosphate transaminase (isomerizing)	163460	1803	yes	forward
BA202_RS01005		Derived by automated computational analysis using gene prediction method: Protein Homology.	S9 family peptidase	167941	1959	yes	forward
BA202_RS01790	purE	Derived by automated computational analysis using gene prediction method: Protein Homology.	5-(carboxyamino)imidazole ribonucleotide mutase	319021	486	yes	forward
BA202_RS01795	purK	Derived by automated computational analysis using gene prediction method: Protein Homology.	5-(carboxyamino)imidazole ribonucleotide synthase	319503	1152	yes	forward
BA202_RS01800	purB	Derived by automated computational analysis using gene prediction method: Protein Homology.	adenylosuccinate lyase	320651	1308	yes	forward
BA202_RS01805	purC	Derived by automated computational analysis using gene prediction method: Protein Homology.	phosphoribosylaminoimidazolesuccinocarboxamide synthase	322047	720	yes	forward
BA202_RS01820	purL	Derived by automated computational analysis using gene prediction method: Protein Homology.	phosphoribosylformylglycinamidine synthase II	323677	2220	yes	forward
BA202_RS01830	purM	Derived by automated computational analysis using gene prediction method: Protein Homology.	phosphoribosylformylglycinamidine cyclo-ligase	327399	1041	yes	forward
BA202_RS01835	purN	Derived by automated computational analysis using gene prediction method: Protein Homology.	phosphoribosylglycinamide formyltransferase	328436	588	yes	forward
BA202_RS01840	purH	Derived by automated computational analysis using gene prediction method: Protein Homology.	bifunctional phosphoribosylaminoimidazolecarboxamide formyltransferase/IMP cyclohydrolase	329048	1536	yes	forward
BA202_RS01845	purD	Derived by automated computational analysis using gene prediction method: Protein Homology.	phosphoribosylamine--glycine ligase	331122	1272	yes	forward
BA202_RS01850		Derived by automated computational analysis using gene prediction method: Protein Homology.	toxin-antitoxin system HicB family antitoxin	332431	165	yes	reverse
BA202_RS01855		Derived by automated computational analysis using gene prediction method: Protein Homology.	SPFH domain-containing protein	332612	846	yes	reverse
BA202_RS01860		Derived by automated computational analysis using gene prediction method: Protein Homology.	DUF2892 domain-containing protein	333668	378	yes	reverse
BA202_RS01870		Derived by automated computational analysis using gene prediction method: Protein Homology.	heptaprenylglyceryl phosphate synthase	334381	690	yes	forward
BA202_RS01875	pcrA	Derived by automated computational analysis using gene prediction method: Protein Homology.	DNA helicase PcrA	335083	2244	yes	forward
BA202_RS01880	ligA	Derived by automated computational analysis using gene prediction method: Protein Homology.	NAD-dependent DNA ligase LigA	337342	2010	yes	forward
BA202_RS01885		Derived by automated computational analysis using gene prediction method: Protein Homology.	CamS family sex pheromone protein	339368	1194	yes	forward
BA202_RS01890		Derived by automated computational analysis using gene prediction method: Protein Homology.	TSUP family transporter	340657	771	yes	forward
BA202_RS01895	pruA	Derived by automated computational analysis using gene prediction method: Protein Homology.	L-glutamate gamma-semialdehyde dehydrogenase	341581	1548	yes	forward
BA202_RS29255		Derived by automated computational analysis using gene prediction method: Protein Homology.	hypothetical protein	343300	150	yes	forward
BA202_RS01905		Derived by automated computational analysis using gene prediction method: Protein Homology.	cysteine hydrolase	343680	564	yes	reverse
BA202_RS01910		Derived by automated computational analysis using gene prediction method: Protein Homology.	methionine ABC transporter ATP-binding protein	344716	1020	yes	forward
BA202_RS01920		Derived by automated computational analysis using gene prediction method: Protein Homology.	MetQ/NlpA family ABC transporter substrate-binding protein	346411	855	yes	forward
BA202_RS01925		Derived by automated computational analysis using gene prediction method: Protein Homology.	HXXEE domain-containing protein	347440	468	yes	reverse
BA202_RS01935		Derived by automated computational analysis using gene prediction method: Protein Homology.	ArsA family ATPase	348150	1182	yes	reverse
BA202_RS01940		Derived by automated computational analysis using gene prediction method: Protein Homology.	MarR family transcriptional regulator	349409	483	yes	reverse
BA202_RS01945		Derived by automated computational analysis using gene prediction method: Protein Homology.	hypothetical protein	350123	237	yes	forward
BA202_RS01950	gatC	Derived by automated computational analysis using gene prediction method: Protein Homology.	Asp-tRNA(Asn)/Glu-tRNA(Gln) amidotransferase subunit GatC	350501	291	yes	forward
BA202_RS01955	gatA	Derived by automated computational analysis using gene prediction method: Protein Homology.	Asp-tRNA(Asn)/Glu-tRNA(Gln) amidotransferase subunit GatA	350807	1458	yes	forward
BA202_RS01960	gatB	Derived by automated computational analysis using gene prediction method: Protein Homology.	Asp-tRNA(Asn)/Glu-tRNA(Gln) amidotransferase subunit GatB	352279	1428	yes	forward
BA202_RS01965		Derived by automated computational analysis using gene prediction method: Protein Homology.	diacylglycerol kinase	354176	906	yes	forward
BA202_RS01970		Derived by automated computational analysis using gene prediction method: Protein Homology.	HAD family hydrolase	355220	744	yes	forward
BA202_RS01975	gabT	Derived by automated computational analysis using gene prediction method: Protein Homology.	4-aminobutyrate--2-oxoglutarate transaminase	356118	1365	yes	forward
BA202_RS01985	gabD	Derived by automated computational analysis using gene prediction method: Protein Homology.	NADP-dependent succinate-semialdehyde dehydrogenase	358959	1452	yes	forward
BA202_RS01990		Derived by automated computational analysis using gene prediction method: Protein Homology.	multidrug efflux SMR transporter	360458	324	yes	forward
BA202_RS01995		Derived by automated computational analysis using gene prediction method: Protein Homology.	aminopeptidase	360822	1230	yes	reverse
BA202_RS02000		Derived by automated computational analysis using gene prediction method: Protein Homology.	polysaccharide deacetylase family protein	362168	1083	yes	reverse
BA202_RS02005		Derived by automated computational analysis using gene prediction method: Protein Homology.	pyrimidine nucleoside transporter NupC	363425	1197	yes	reverse
BA202_RS02015		Derived by automated computational analysis using gene prediction method: Protein Homology.	tRNA-dihydrouridine synthase	366519	990	yes	forward
BA202_RS02030		Derived by automated computational analysis using gene prediction method: Protein Homology.	DUF1456 family protein	369826	519	yes	forward
BA202_RS02035		Derived by automated computational analysis using gene prediction method: Protein Homology.	M48 family metallopeptidase	370440	708	yes	forward
BA202_RS02055		Derived by automated computational analysis using gene prediction method: Protein Homology.	dipeptide epimerase	374660	1110	yes	reverse
BA202_RS02065	nhaC	Derived by automated computational analysis using gene prediction method: Protein Homology.	Na+/H+ antiporter NhaC	377122	1422	yes	reverse
BA202_RS02070		Derived by automated computational analysis using gene prediction method: Protein Homology.	M20 peptidase aminoacylase family protein	378838	1116	yes	forward
BA202_RS02075		Derived by automated computational analysis using gene prediction method: Protein Homology.	methyltransferase	380126	609	yes	forward
BA202_RS02085	ahpF	Derived by automated computational analysis using gene prediction method: Protein Homology.	alkyl hydroperoxide reductase subunit F	381536	1527	yes	reverse
BA202_RS02090	ahpC	Derived by automated computational analysis using gene prediction method: Protein Homology.	alkyl hydroperoxide reductase subunit C	383077	564	yes	reverse
BA202_RS02100		incomplete; partial in the middle of a contig; missing N-terminus; Derived by automated computational analysis using gene prediction method: Protein Homology.	5-methylthioribose kinase	384344	360	yes	forward
BA202_RS02110		Derived by automated computational analysis using gene prediction method: Protein Homology.	L-fuculose-phosphate aldolase	384976	642	yes	forward
BA202_RS02125		Derived by automated computational analysis using gene prediction method: Protein Homology.	iron ABC transporter permease	389003	1008	yes	reverse
BA202_RS02130		Derived by automated computational analysis using gene prediction method: Protein Homology.	iron ABC transporter permease	390007	1041	yes	reverse
BA202_RS02135		Derived by automated computational analysis using gene prediction method: Protein Homology.	iron-hydroxamate ABC transporter substrate-binding protein	391096	918	yes	reverse
BA202_RS02145		Derived by automated computational analysis using gene prediction method: Protein Homology.	NAD(P)/FAD-dependent oxidoreductase	392345	1050	yes	forward
BA202_RS02155		Derived by automated computational analysis using gene prediction method: Protein Homology.	hypothetical protein	393590	369	yes	reverse
BA202_RS02160		Derived by automated computational analysis using gene prediction method: Protein Homology.	helix-turn-helix domain-containing protein	394140	240	yes	forward
BA202_RS02175		Derived by automated computational analysis using gene prediction method: Protein Homology.	hypothetical protein	395740	669	yes	forward
BA202_RS02180		Derived by automated computational analysis using gene prediction method: Protein Homology.	S-adenosylmethionine decarboxylase related protein	396646	1266	yes	forward
BA202_RS02185		Derived by automated computational analysis using gene prediction method: Protein Homology.	hypothetical protein	398339	381	yes	forward
BA202_RS02190		Derived by automated computational analysis using gene prediction method: Protein Homology.	cyclase family protein	398747	633	yes	reverse
BA202_RS02195		Derived by automated computational analysis using gene prediction method: Protein Homology.	PRK06851 family protein	399728	1110	yes	forward
BA202_RS02200		Derived by automated computational analysis using gene prediction method: Protein Homology.	nucleotidyltransferase domain-containing protein	400959	783	yes	forward
BA202_RS02205		Derived by automated computational analysis using gene prediction method: Protein Homology.	MFS transporter	401755	1302	yes	reverse
BA202_RS02210		Derived by automated computational analysis using gene prediction method: Protein Homology.	FAD-dependent oxidoreductase	403200	1527	yes	reverse
BA202_RS02215		Derived by automated computational analysis using gene prediction method: Protein Homology.	acyl-CoA desaturase	405308	1086	yes	forward
BA202_RS02235		Derived by automated computational analysis using gene prediction method: Protein Homology.	amino acid ABC transporter permease	412110	693	yes	reverse
BA202_RS02240		Derived by automated computational analysis using gene prediction method: Protein Homology.	ABC transporter substrate-binding protein	412894	795	yes	reverse
BA202_RS02245		Derived by automated computational analysis using gene prediction method: Protein Homology.	amino acid ABC transporter ATP-binding protein	413810	723	yes	reverse
BA202_RS02260		Derived by automated computational analysis using gene prediction method: Protein Homology.	methyl-accepting chemotaxis protein	416635	1293	yes	forward
BA202_RS02270		Derived by automated computational analysis using gene prediction method: Protein Homology.	alpha-glucosidase	419537	1665	yes	forward
BA202_RS02275		Derived by automated computational analysis using gene prediction method: Protein Homology.	PTS transporter subunit IIBC	421409	1638	yes	forward
BA202_RS02280		Derived by automated computational analysis using gene prediction method: Protein Homology.	endonuclease/exonuclease/phosphatase family protein	423051	792	yes	forward
BA202_RS02290	topB	Derived by automated computational analysis using gene prediction method: Protein Homology.	DNA topoisomerase III	427016	2190	yes	reverse
BA202_RS02295	thiM	Derived by automated computational analysis using gene prediction method: Protein Homology.	hydroxyethylthiazole kinase	429609	807	yes	forward
BA202_RS02305		Derived by automated computational analysis using gene prediction method: Protein Homology.	anaerobic C4-dicarboxylate transporter	431203	1314	yes	reverse
BA202_RS02310		Derived by automated computational analysis using gene prediction method: Protein Homology.	methyl-accepting chemotaxis protein	433027	1740	yes	forward
BA202_RS02320		Derived by automated computational analysis using gene prediction method: Protein Homology.	ABC transporter permease	435322	774	yes	forward
BA202_RS02325		Derived by automated computational analysis using gene prediction method: Protein Homology.	ABC transporter substrate-binding protein	436092	999	yes	forward
BA202_RS02330		Derived by automated computational analysis using gene prediction method: Protein Homology.	ABC transporter ATP-binding protein	437087	750	yes	forward
BA202_RS02335		Derived by automated computational analysis using gene prediction method: Protein Homology.	hypothetical protein	437903	753	yes	forward
BA202_RS02340		Derived by automated computational analysis using gene prediction method: Protein Homology.	ATP-binding cassette domain-containing protein	438982	1545	yes	forward
BA202_RS02345		Derived by automated computational analysis using gene prediction method: Protein Homology.	glycosyl hydrolase family 18 protein	440986	2025	yes	reverse
BA202_RS02350		Derived by automated computational analysis using gene prediction method: Protein Homology.	DUF1992 domain-containing protein	443365	372	yes	forward
BA202_RS02360		Derived by automated computational analysis using gene prediction method: Protein Homology.	thioredoxin family protein	445662	315	yes	forward
BA202_RS02375		Derived by automated computational analysis using gene prediction method: Protein Homology.	TetR/AcrR family transcriptional regulator	446587	582	yes	forward
BA202_RS02380		Derived by automated computational analysis using gene prediction method: Protein Homology.	MFS transporter	447234	1233	yes	forward
BA202_RS02385		Derived by automated computational analysis using gene prediction method: Protein Homology.	helix-turn-helix transcriptional regulator	448523	252	yes	forward
BA202_RS02390		Derived by automated computational analysis using gene prediction method: Protein Homology.	hypothetical protein	448787	393	yes	forward
BA202_RS02395		Derived by automated computational analysis using gene prediction method: Protein Homology.	MFS transporter	449216	1284	yes	reverse
BA202_RS02400		Derived by automated computational analysis using gene prediction method: Protein Homology.	ectonucleotide pyrophosphatase/phosphodiesterase	450608	1314	yes	reverse
BA202_RS02405		Derived by automated computational analysis using gene prediction method: Protein Homology.	YesK-like family protein	452076	294	yes	forward
BA202_RS02410	proS	Derived by automated computational analysis using gene prediction method: Protein Homology.	proline--tRNA ligase	452718	1431	yes	forward
BA202_RS02425		Derived by automated computational analysis using gene prediction method: Protein Homology.	TerD family protein	456636	597	yes	forward
BA202_RS02430		Derived by automated computational analysis using gene prediction method: Protein Homology.	TerD family protein	457256	585	yes	forward
BA202_RS02435		Derived by automated computational analysis using gene prediction method: Protein Homology.	TerD family protein	457921	579	yes	forward
BA202_RS02445		Derived by automated computational analysis using gene prediction method: Protein Homology.	YceG family protein	459471	1632	yes	forward
BA202_RS02450		Derived by automated computational analysis using gene prediction method: Protein Homology.	toxic anion resistance protein	461121	1083	yes	forward
BA202_RS02455		Derived by automated computational analysis using gene prediction method: Protein Homology.	cation-translocating P-type ATPase	462239	2667	yes	reverse
BA202_RS02460		Derived by automated computational analysis using gene prediction method: Protein Homology.	DUF1128 domain-containing protein	465095	225	yes	reverse
BA202_RS02465		Derived by automated computational analysis using gene prediction method: Protein Homology.	low molecular weight phosphotyrosine protein phosphatase	465494	465	yes	forward
BA202_RS02470		Derived by automated computational analysis using gene prediction method: Protein Homology.	DUF4075 domain-containing protein	466012	516	yes	forward
BA202_RS02475		Derived by automated computational analysis using gene prediction method: Protein Homology.	YihY/virulence factor BrkB family protein	466534	870	yes	forward
BA202_RS02485	cadA	Derived by automated computational analysis using gene prediction method: Protein Homology.	cadmium-translocating P-type ATPase	467588	1926	yes	reverse
BA202_RS02490		Derived by automated computational analysis using gene prediction method: Protein Homology.	DMT family transporter	469784	951	yes	forward
BA202_RS02495		Derived by automated computational analysis using gene prediction method: Protein Homology.	lysoplasmalogenase	470857	681	yes	forward
BA202_RS02515		Derived by automated computational analysis using gene prediction method: Protein Homology.	GTP-binding protein	472742	2763	yes	reverse
BA202_RS02520		Derived by automated computational analysis using gene prediction method: Protein Homology.	DedA family protein	475967	597	yes	forward
BA202_RS02525		Derived by automated computational analysis using gene prediction method: Protein Homology.	EamA family transporter	476572	429	yes	reverse
BA202_RS02530		Derived by automated computational analysis using gene prediction method: Protein Homology.	BH0509 family protein	477146	147	yes	reverse
BA202_RS02535		Derived by automated computational analysis using gene prediction method: Protein Homology.	pyridoxamine 5'-phosphate oxidase family protein	477448	417	yes	reverse
BA202_RS02540	cax	Derived by automated computational analysis using gene prediction method: Protein Homology.	calcium/proton exchanger	478043	1056	yes	forward
BA202_RS02550	yfkAB	Derived by automated computational analysis using gene prediction method: Protein Homology.	radical SAM/CxCxxxxC motif protein YfkAB	480013	1128	yes	reverse
BA202_RS02555		Derived by automated computational analysis using gene prediction method: Protein Homology.	SE1561 family protein	481354	183	yes	forward
BA202_RS02560	fumA	Derived by automated computational analysis using gene prediction method: Protein Homology.	class I fumarate hydratase	481743	1521	yes	forward
BA202_RS02565	pdaA	Derived by automated computational analysis using gene prediction method: Protein Homology.	delta-lactam-biosynthetic de-N-acetylase	483391	783	yes	forward
BA202_RS02570		Derived by automated computational analysis using gene prediction method: Protein Homology.	DNA-3-methyladenine glycosylase	484233	864	yes	forward
BA202_RS02575	rlmD	Derived by automated computational analysis using gene prediction method: Protein Homology.	23S rRNA (uracil(1939)-C(5))-methyltransferase RlmD	485107	1380	yes	forward
BA202_RS02580	truA	Derived by automated computational analysis using gene prediction method: Protein Homology.	tRNA pseudouridine(38-40) synthase TruA	486543	738	yes	forward
BA202_RS02590		Derived by automated computational analysis using gene prediction method: Protein Homology.	sigma 54-interacting transcriptional regulator	487602	1404	yes	reverse
BA202_RS02595		Derived by automated computational analysis using gene prediction method: Protein Homology.	hypothetical protein	489280	255	yes	forward
BA202_RS02600		Derived by automated computational analysis using gene prediction method: Protein Homology.	amino acid permease	489634	1422	yes	forward
BA202_RS02605		Derived by automated computational analysis using gene prediction method: Protein Homology.	acetylornithine deacetylase	491151	1275	yes	forward
BA202_RS02610		Derived by automated computational analysis using gene prediction method: Protein Homology.	helix-turn-helix domain-containing protein	492525	654	yes	reverse
BA202_RS02615	ytaF	Derived by automated computational analysis using gene prediction method: Protein Homology.	sporulation membrane protein YtaF	493308	612	yes	forward
BA202_RS29265		Derived by automated computational analysis using gene prediction method: Protein Homology.	hypothetical protein	494035	159	yes	forward
BA202_RS02630		Derived by automated computational analysis using gene prediction method: Protein Homology.	DUF3969 family protein	495688	342	yes	reverse
BA202_RS02640	glsA	Derived by automated computational analysis using gene prediction method: Protein Homology.	glutaminase A	496208	930	yes	reverse
BA202_RS02655		Derived by automated computational analysis using gene prediction method: Protein Homology.	serine hydrolase	499230	1242	yes	forward
BA202_RS02660		Derived by automated computational analysis using gene prediction method: Protein Homology.	DUF2642 domain-containing protein	500628	402	yes	forward
BA202_RS02695	pflB	Derived by automated computational analysis using gene prediction method: Protein Homology.	formate C-acetyltransferase	506923	2250	yes	forward
BA202_RS02700	pflA	Derived by automated computational analysis using gene prediction method: Protein Homology.	pyruvate formate-lyase-activating protein	509242	732	yes	forward
BA202_RS02705		Derived by automated computational analysis using gene prediction method: Protein Homology.	diglucosyl diacylglycerol synthase	510386	1167	yes	forward
BA202_RS02710		Derived by automated computational analysis using gene prediction method: Protein Homology.	YfhE family protein	511916	120	yes	reverse
BA202_RS02715		Derived by automated computational analysis using gene prediction method: Protein Homology.	GNAT family N-acetyltransferase	512146	558	yes	reverse
BA202_RS02720		Derived by automated computational analysis using gene prediction method: Protein Homology.	amidohydrolase	512945	1131	yes	reverse
BA202_RS02725		Derived by automated computational analysis using gene prediction method: Protein Homology.	TIGR01777 family oxidoreductase	514216	906	yes	reverse
BA202_RS02730	recX	Derived by automated computational analysis using gene prediction method: Protein Homology.	recombination regulator RecX	515203	813	yes	forward
BA202_RS02735		Derived by automated computational analysis using gene prediction method: Protein Homology.	YfhH family protein	516025	318	yes	forward
BA202_RS02740		Derived by automated computational analysis using gene prediction method: Protein Homology.	YpzG family protein	516407	153	yes	reverse
BA202_RS02745		Derived by automated computational analysis using gene prediction method: Protein Homology.	small, acid-soluble spore protein K	516598	159	yes	reverse
BA202_RS02750		Derived by automated computational analysis using gene prediction method: Protein Homology.	YfhJ family protein	516878	267	yes	forward
BA202_RS02755		Derived by automated computational analysis using gene prediction method: Protein Homology.	metal-dependent hydrolase	517169	981	yes	reverse
BA202_RS02760	mutY	Derived by automated computational analysis using gene prediction method: Protein Homology.	A/G-specific adenine glycosylase	518299	1098	yes	forward
BA202_RS02765		Derived by automated computational analysis using gene prediction method: Protein Homology.	hypothetical protein	519585	225	yes	reverse
BA202_RS02770		Derived by automated computational analysis using gene prediction method: Protein Homology.	gamma-type small acid-soluble spore protein	519934	282	yes	forward
BA202_RS02775		Derived by automated computational analysis using gene prediction method: Protein Homology.	stress-induced protein	520405	261	yes	forward
BA202_RS02780		Derived by automated computational analysis using gene prediction method: Protein Homology.	DUF402 domain-containing protein	520949	531	yes	forward
BA202_RS02785		Derived by automated computational analysis using gene prediction method: Protein Homology.	ABC transporter ATP-binding protein/permease	521534	1761	yes	forward
BA202_RS02790		Derived by automated computational analysis using gene prediction method: Protein Homology.	aromatic acid exporter family protein	523308	1089	yes	reverse
BA202_RS02795		Derived by automated computational analysis using gene prediction method: Protein Homology.	glutamate synthase-related protein	524657	4437	yes	reverse
BA202_RS02800	hemL	Derived by automated computational analysis using gene prediction method: Protein Homology.	glutamate-1-semialdehyde-2,1-aminomutase	529292	1305	yes	reverse
BA202_RS02805		Derived by automated computational analysis using gene prediction method: Protein Homology.	ATP-binding cassette domain-containing protein	530718	1014	yes	forward
BA202_RS02815		Derived by automated computational analysis using gene prediction method: Protein Homology.	ABC-2 family transporter protein	532520	786	yes	forward
BA202_RS02820		Derived by automated computational analysis using gene prediction method: Protein Homology.	potassium channel family protein	533378	405	yes	forward
BA202_RS02825	bcp	Derived by automated computational analysis using gene prediction method: Protein Homology.	thioredoxin-dependent thiol peroxidase	533827	456	yes	forward
BA202_RS02830	perR	Derived by automated computational analysis using gene prediction method: Protein Homology.	peroxide-responsive transcriptional repressor PerR	534582	429	yes	forward
BA202_RS02835		Derived by automated computational analysis using gene prediction method: Protein Homology.	YgzB family protein	535207	357	yes	reverse
BA202_RS02950		Derived by automated computational analysis using gene prediction method: Protein Homology.	transglycosylase domain-containing protein	544802	777	yes	forward
BA202_RS02955		Derived by automated computational analysis using gene prediction method: Protein Homology.	thioredoxin	545767	654	yes	forward
BA202_RS02965	queG	Derived by automated computational analysis using gene prediction method: Protein Homology.	tRNA epoxyqueuosine(34) reductase QueG	546807	1143	yes	forward
BA202_RS02970		Derived by automated computational analysis using gene prediction method: Protein Homology.	amidase domain-containing protein	547994	888	yes	forward
BA202_RS02975	trmL	Derived by automated computational analysis using gene prediction method: Protein Homology.	tRNA (uridine(34)/cytosine(34)/5- carboxymethylaminomethyluridine(34)-2'-O)- methyltransferase TrmL	548940	489	yes	forward
BA202_RS02995		Derived by automated computational analysis using gene prediction method: Protein Homology.	PrkA family serine protein kinase	552171	1896	yes	forward
BA202_RS03005	yhbH	Derived by automated computational analysis using gene prediction method: Protein Homology.	sporulation protein YhbH	554514	1176	yes	forward
BA202_RS03040	opuD	Derived by automated computational analysis using gene prediction method: Protein Homology.	glycine betaine transporter OpuD	563524	1551	yes	reverse
BA202_RS03045	colA	Derived by automated computational analysis using gene prediction method: Protein Homology.	collagenase ColA	565321	2898	yes	forward
BA202_RS03050		Derived by automated computational analysis using gene prediction method: Protein Homology.	NfeD family protein	568466	549	yes	forward
BA202_RS03055		Derived by automated computational analysis using gene prediction method: Protein Homology.	flotillin family protein	569027	1575	yes	forward
BA202_RS03060		Derived by automated computational analysis using gene prediction method: Protein Homology.	methyl-accepting chemotaxis protein	570844	1977	yes	forward
BA202_RS03065		Derived by automated computational analysis using gene prediction method: Protein Homology.	sensor histidine kinase	572972	1611	yes	forward
BA202_RS03070		Derived by automated computational analysis using gene prediction method: Protein Homology.	response regulator	574582	693	yes	forward
BA202_RS03075		Derived by automated computational analysis using gene prediction method: Protein Homology.	CitMHS family transporter	575317	1305	yes	reverse
BA202_RS03080		Derived by automated computational analysis using gene prediction method: Protein Homology.	hypothetical protein	576875	255	yes	forward
BA202_RS03085		Derived by automated computational analysis using gene prediction method: Protein Homology.	nitrous oxide reductase accessory protein NosL	577261	504	yes	forward
BA202_RS03090		Derived by automated computational analysis using gene prediction method: Protein Homology.	ankyrin repeat domain-containing protein	578153	870	yes	forward
BA202_RS03125		Derived by automated computational analysis using gene prediction method: Protein Homology.	serine/threonine protein phosphatase	585368	705	yes	forward
BA202_RS03130		Derived by automated computational analysis using gene prediction method: Protein Homology.	response regulator transcription factor	586285	672	yes	forward
BA202_RS03140		Derived by automated computational analysis using gene prediction method: Protein Homology.	hypothetical protein	588409	822	yes	forward
BA202_RS03160		Derived by automated computational analysis using gene prediction method: Protein Homology.	DMT family transporter	592590	927	yes	reverse
BA202_RS03170		Derived by automated computational analysis using gene prediction method: Protein Homology.	GNAT family N-acetyltransferase	595077	513	yes	reverse
BA202_RS03180		Derived by automated computational analysis using gene prediction method: Protein Homology.	response regulator transcription factor	597411	672	yes	reverse
BA202_RS03190		Derived by automated computational analysis using gene prediction method: Protein Homology.	GNAT family N-acetyltransferase	599011	507	yes	reverse
BA202_RS03195	fdhD	Derived by automated computational analysis using gene prediction method: Protein Homology.	formate dehydrogenase accessory sulfurtransferase FdhD	599749	807	yes	reverse
BA202_RS03200	fdhF	Derived by automated computational analysis using gene prediction method: Protein Homology.	formate dehydrogenase subunit alpha	600856	2937	yes	forward
BA202_RS03205		Derived by automated computational analysis using gene prediction method: Protein Homology.	DUF1641 domain-containing protein	603805	483	yes	forward
BA202_RS03215	ald	Derived by automated computational analysis using gene prediction method: Protein Homology.	alanine dehydrogenase	606835	1134	yes	forward
BA202_RS03220		Derived by automated computational analysis using gene prediction method: Protein Homology.	amino acid permease	608072	1416	yes	forward
BA202_RS03225		Derived by automated computational analysis using gene prediction method: Protein Homology.	metalloregulator ArsR/SmtB family transcription factor	609753	378	yes	forward
BA202_RS03230	cadA	Derived by automated computational analysis using gene prediction method: Protein Homology.	cadmium-translocating P-type ATPase	610154	2367	yes	forward
BA202_RS03235		Derived by automated computational analysis using gene prediction method: Protein Homology.	nicotinate phosphoribosyltransferase	612724	1464	yes	reverse
BA202_RS03245		Derived by automated computational analysis using gene prediction method: Protein Homology.	M4 family metallopeptidase	615959	1701	yes	forward
BA202_RS03250		Derived by automated computational analysis using gene prediction method: Protein Homology.	VTT domain-containing protein	617723	549	yes	reverse
BA202_RS03255		Derived by automated computational analysis using gene prediction method: Protein Homology.	hypothetical protein	618670	519	yes	forward
BA202_RS03260		Derived by automated computational analysis using gene prediction method: Protein Homology.	hypothetical protein	619204	273	yes	forward
BA202_RS03265		Derived by automated computational analysis using gene prediction method: Protein Homology.	VanW family protein	619525	1263	yes	reverse
BA202_RS03270		Derived by automated computational analysis using gene prediction method: Protein Homology.	LCP family protein	621022	1014	yes	reverse
BA202_RS03275		Derived by automated computational analysis using gene prediction method: Protein Homology.	pyrimidine nucleoside transporter NupC	622226	1179	yes	reverse
BA202_RS03285		Derived by automated computational analysis using gene prediction method: Protein Homology.	hemolysin family protein	623990	1299	yes	forward
BA202_RS03290	aspA	Derived by automated computational analysis using gene prediction method: Protein Homology.	aspartate ammonia-lyase	625451	1434	yes	forward
BA202_RS03300		Derived by automated computational analysis using gene prediction method: Protein Homology.	lactate permease LctP family transporter	627538	1620	yes	reverse
BA202_RS03305		Derived by automated computational analysis using gene prediction method: Protein Homology.	metalloregulator ArsR/SmtB family transcription factor	629969	288	yes	forward
BA202_RS03310		Derived by automated computational analysis using gene prediction method: Protein Homology.	acid-soluble spore protein H	630446	180	yes	forward
BA202_RS03320		Derived by automated computational analysis using gene prediction method: Protein Homology.	iron-siderophore ABC transporter substrate-binding protein	632400	954	yes	reverse
BA202_RS03325		Derived by automated computational analysis using gene prediction method: Protein Homology.	iron ABC transporter permease	633516	1005	yes	forward
BA202_RS03330		Derived by automated computational analysis using gene prediction method: Protein Homology.	iron ABC transporter permease	634517	1059	yes	forward
BA202_RS03335		Derived by automated computational analysis using gene prediction method: Protein Homology.	ABC transporter ATP-binding protein	635588	822	yes	forward
BA202_RS03345		Derived by automated computational analysis using gene prediction method: Protein Homology.	glycine C-acetyltransferase	637387	1191	yes	forward
BA202_RS03350		Derived by automated computational analysis using gene prediction method: Protein Homology.	L-threonine 3-dehydrogenase	638622	966	yes	forward
BA202_RS03370		Derived by automated computational analysis using gene prediction method: Protein Homology.	VWA domain-containing protein	642348	1881	yes	reverse
BA202_RS03375		Derived by automated computational analysis using gene prediction method: Protein Homology.	MoxR family ATPase	644232	894	yes	reverse
BA202_RS03380		Derived by automated computational analysis using gene prediction method: Protein Homology.	cardiolipin synthase	645253	1530	yes	reverse
BA202_RS03395		Derived by automated computational analysis using gene prediction method: Protein Homology.	EAL domain-containing protein	648035	1707	yes	forward
BA202_RS03400		Derived by automated computational analysis using gene prediction method: Protein Homology.	amino acid permease	649767	1398	yes	reverse
BA202_RS03405	treR	Derived by automated computational analysis using gene prediction method: Protein Homology.	trehalose operon repressor	651614	711	yes	forward
BA202_RS03410	treP	Derived by automated computational analysis using gene prediction method: Protein Homology.	PTS system trehalose-specific EIIBC component	652465	1428	yes	forward
BA202_RS03415	treC	Derived by automated computational analysis using gene prediction method: Protein Homology.	alpha,alpha-phosphotrehalase	653906	1662	yes	forward
BA202_RS03445		Derived by automated computational analysis using gene prediction method: Protein Homology.	alanine:cation symporter family protein	660608	1461	yes	forward
BA202_RS03450		Derived by automated computational analysis using gene prediction method: Protein Homology.	amino acid ABC transporter ATP-binding protein	662205	729	yes	forward
BA202_RS03455	glnH	Derived by automated computational analysis using gene prediction method: Protein Homology.	glutamine ABC transporter substrate-binding protein GlnH	662946	831	yes	forward
BA202_RS03460		Derived by automated computational analysis using gene prediction method: Protein Homology.	amino acid ABC transporter permease	663847	657	yes	forward
BA202_RS03465		Derived by automated computational analysis using gene prediction method: Protein Homology.	amino acid ABC transporter permease	664504	645	yes	forward
BA202_RS03470		Derived by automated computational analysis using gene prediction method: Protein Homology.	amino acid permease	665354	1422	yes	forward
BA202_RS03495		Derived by automated computational analysis using gene prediction method: Protein Homology.	YafY family transcriptional regulator	669755	963	yes	reverse
BA202_RS03500		Derived by automated computational analysis using gene prediction method: Protein Homology.	dihydrofolate reductase family protein	670814	522	yes	forward
BA202_RS03510		Derived by automated computational analysis using gene prediction method: Protein Homology.	response regulator transcription factor	672752	678	yes	reverse
BA202_RS03515		Derived by automated computational analysis using gene prediction method: Protein Homology.	ArsR family transcriptional regulator	673603	1248	yes	forward
BA202_RS03525		Derived by automated computational analysis using gene prediction method: Protein Homology.	universal stress protein	676521	423	yes	forward
BA202_RS03530		Derived by automated computational analysis using gene prediction method: Protein Homology.	DUF4027 family protein	677152	126	yes	forward
BA202_RS03535		Derived by automated computational analysis using gene prediction method: Protein Homology.	oligopeptide ABC transporter substrate-binding protein	677382	1782	yes	reverse
BA202_RS03540		Derived by automated computational analysis using gene prediction method: Protein Homology.	ABC transporter permease	679178	906	yes	reverse
BA202_RS03545		Derived by automated computational analysis using gene prediction method: Protein Homology.	ABC transporter permease	680102	969	yes	reverse
BA202_RS03555		Derived by automated computational analysis using gene prediction method: Protein Homology.	ABC transporter ATP-binding protein	681998	1020	yes	reverse
BA202_RS03560	glpT	Derived by automated computational analysis using gene prediction method: Protein Homology.	glycerol-3-phosphate transporter	683301	1350	yes	reverse
BA202_RS03565		Derived by automated computational analysis using gene prediction method: Protein Homology.	MarR family transcriptional regulator	684923	459	yes	forward
BA202_RS03570		Derived by automated computational analysis using gene prediction method: Protein Homology.	MFS transporter	685401	1614	yes	forward
BA202_RS03575	rbsR	Derived by automated computational analysis using gene prediction method: Protein Homology.	ribose operon transcriptional repressor RbsR	687152	972	yes	forward
BA202_RS03580	rbsK	Derived by automated computational analysis using gene prediction method: Protein Homology.	ribokinase	688137	897	yes	forward
BA202_RS03585	rbsD	Derived by automated computational analysis using gene prediction method: Protein Homology.	D-ribose pyranase	689030	396	yes	forward
BA202_RS03590	rbsA	Derived by automated computational analysis using gene prediction method: Protein Homology.	ribose ABC transporter ATP-binding protein RbsA	689444	1485	yes	forward
BA202_RS03595	rbsC	functions to transport ribose at high affinity; forms a complex with RbsA2C2B; Derived by automated computational analysis using gene prediction method: Protein Homology.	ribose ABC transporter permease	690931	936	yes	forward
BA202_RS03600	rbsB	Derived by automated computational analysis using gene prediction method: Protein Homology.	ribose ABC transporter substrate-binding protein RbsB	691881	927	yes	forward
BA202_RS03605	fsa	Derived by automated computational analysis using gene prediction method: Protein Homology.	fructose-6-phosphate aldolase	692842	648	yes	forward
BA202_RS03620		Derived by automated computational analysis using gene prediction method: Protein Homology.	MFS transporter	696902	1173	yes	reverse
BA202_RS03625	bdhA	Derived by automated computational analysis using gene prediction method: Protein Homology.	(R,R)-butanediol dehydrogenase	698301	1053	yes	forward
BA202_RS03630		Derived by automated computational analysis using gene prediction method: Protein Homology.	potassium channel family protein	699472	345	yes	forward
BA202_RS03635	cerA	Derived by automated computational analysis using gene prediction method: Protein Homology.	phospholipase CerA	700070	852	yes	forward
BA202_RS03640	sph	Derived by automated computational analysis using gene prediction method: Protein Homology.	sphingomyelinase C	700980	1017	yes	forward
BA202_RS03650		Derived by automated computational analysis using gene prediction method: Protein Homology.	FAD-binding protein	703268	1314	yes	forward
BA202_RS03655		Derived by automated computational analysis using gene prediction method: Protein Homology.	VanZ family protein	704589	1152	yes	reverse
BA202_RS03660		Derived by automated computational analysis using gene prediction method: Protein Homology.	hypothetical protein	705913	204	yes	forward
BA202_RS03665		Derived by automated computational analysis using gene prediction method: Protein Homology.	undecaprenyl-diphosphate phosphatase	706175	813	yes	reverse
BA202_RS03670		Derived by automated computational analysis using gene prediction method: Protein Homology.	methyl-accepting chemotaxis protein	707120	945	yes	reverse
BA202_RS03690		Derived by automated computational analysis using gene prediction method: Protein Homology.	class A sortase	710473	633	yes	forward
BA202_RS03700		Derived by automated computational analysis using gene prediction method: Protein Homology.	peptide MFS transporter	712354	1386	yes	reverse
BA202_RS03705	brnQ	Derived by automated computational analysis using gene prediction method: Protein Homology.	branched-chain amino acid transport system II carrier protein	713992	1302	yes	forward
BA202_RS03710		Derived by automated computational analysis using gene prediction method: Protein Homology.	DUF2339 domain-containing protein	715429	1722	yes	forward
BA202_RS03715		Derived by automated computational analysis using gene prediction method: Protein Homology.	DNA-binding protein	717186	1548	yes	reverse
BA202_RS03720		Derived by automated computational analysis using gene prediction method: Protein Homology.	amino acid permease	718915	1392	yes	reverse
BA202_RS03725		Derived by automated computational analysis using gene prediction method: Protein Homology.	NCS2 family permease	720587	1293	yes	forward
BA202_RS03730		Derived by automated computational analysis using gene prediction method: Protein Homology.	helix-turn-helix transcriptional regulator	722017	201	yes	forward
BA202_RS03735		Derived by automated computational analysis using gene prediction method: Protein Homology.	hypothetical protein	722222	429	yes	forward
BA202_RS03740		Derived by automated computational analysis using gene prediction method: Protein Homology.	GNAT family N-acetyltransferase	722690	438	yes	reverse
BA202_RS03745		Derived by automated computational analysis using gene prediction method: Protein Homology.	DUF4022 family protein	723142	258	yes	reverse
BA202_RS03750		Derived by automated computational analysis using gene prediction method: Protein Homology.	monovalent cation:proton antiporter family protein	723453	1830	yes	reverse
BA202_RS03755	qoxD	Derived by automated computational analysis using gene prediction method: Protein Homology.	cytochrome aa3 quinol oxidase subunit IV	725504	312	yes	reverse
BA202_RS03760	qoxC	Derived by automated computational analysis using gene prediction method: Protein Homology.	cytochrome aa3 quinol oxidase subunit III	725816	603	yes	reverse
BA202_RS03765	qoxB	Derived by automated computational analysis using gene prediction method: Protein Homology.	cytochrome aa3 quinol oxidase subunit I	726432	1935	yes	reverse
BA202_RS03770		Derived by automated computational analysis using gene prediction method: Protein Homology.	cytochrome aa3 quinol oxidase subunit II	728400	876	yes	reverse
BA202_RS03780		Derived by automated computational analysis using gene prediction method: Protein Homology.	C39 family peptidase	731352	711	yes	forward
BA202_RS03785		Derived by automated computational analysis using gene prediction method: Protein Homology.	amidohydrolase	732194	1176	yes	forward
BA202_RS03790		Derived by automated computational analysis using gene prediction method: Protein Homology.	DUF3311 domain-containing protein	733371	198	yes	forward
BA202_RS03795		Derived by automated computational analysis using gene prediction method: Protein Homology.	sodium:solute symporter	733565	1473	yes	forward
BA202_RS03800	gerLA	Derived by automated computational analysis using gene prediction method: Protein Homology.	spore germination protein GerLA	735139	1479	yes	forward
BA202_RS03820		Derived by automated computational analysis using gene prediction method: Protein Homology.	ferrous iron transporter B	739104	1401	yes	reverse
BA202_RS03830		Derived by automated computational analysis using gene prediction method: Protein Homology.	ferrous iron transport protein A	741201	258	yes	reverse
BA202_RS03835		Derived by automated computational analysis using gene prediction method: Protein Homology.	phosphate ABC transporter substrate-binding protein PstS	741971	900	yes	forward
BA202_RS03840	pstC	Derived by automated computational analysis using gene prediction method: Protein Homology.	phosphate ABC transporter permease subunit PstC	742941	891	yes	forward
BA202_RS03845	pstA	Derived by automated computational analysis using gene prediction method: Protein Homology.	phosphate ABC transporter permease PstA	743834	921	yes	forward
BA202_RS03865		Derived by automated computational analysis using gene prediction method: Protein Homology.	efflux RND transporter permease subunit	745658	3045	yes	reverse
BA202_RS03985		Derived by automated computational analysis using gene prediction method: Protein Homology.	CBS domain-containing protein	756148	420	yes	forward
BA202_RS03990		Derived by automated computational analysis using gene prediction method: Protein Homology.	DUF3965 domain-containing protein	756862	1152	yes	forward
BA202_RS04000		Derived by automated computational analysis using gene prediction method: Protein Homology.	hypothetical protein	758238	339	yes	reverse
BA202_RS04005		Derived by automated computational analysis using gene prediction method: Protein Homology.	SH3 domain-containing protein	758582	1155	yes	reverse
BA202_RS04015		Derived by automated computational analysis using gene prediction method: Protein Homology.	ABC transporter ATP-binding protein	761028	750	yes	forward
BA202_RS04020		Derived by automated computational analysis using gene prediction method: Protein Homology.	ABC transporter permease	761777	753	yes	forward
BA202_RS04025		Derived by automated computational analysis using gene prediction method: Protein Homology.	ABC transporter substrate-binding protein	762526	1002	yes	forward
BA202_RS04035	thiO	Derived by automated computational analysis using gene prediction method: Protein Homology.	glycine oxidase ThiO	764151	1110	yes	forward
BA202_RS04040	thiS	Derived by automated computational analysis using gene prediction method: Protein Homology.	sulfur carrier protein ThiS	765276	204	yes	forward
BA202_RS04050	thiF	Derived by automated computational analysis using gene prediction method: Protein Homology.	thiazole biosynthesis adenylyltransferase ThiF	766245	1020	yes	forward
BA202_RS04055	thiD	Derived by automated computational analysis using gene prediction method: Protein Homology.	bifunctional hydroxymethylpyrimidine kinase/phosphomethylpyrimidine kinase	767271	822	yes	forward
BA202_RS04060		Derived by automated computational analysis using gene prediction method: Protein Homology.	hypothetical protein	768419	387	yes	forward
BA202_RS04065		Derived by automated computational analysis using gene prediction method: Protein Homology.	hypothetical protein	768822	231	yes	forward
BA202_RS04075		Derived by automated computational analysis using gene prediction method: Protein Homology.	SipW-dependent-type signal peptide-containing protein	769558	105	yes	forward
BA202_RS04080	kdpF	Derived by automated computational analysis using gene prediction method: Protein Homology.	K(+)-transporting ATPase subunit F	769662	78	yes	forward
BA202_RS04085	kdpA	Derived by automated computational analysis using gene prediction method: Protein Homology.	potassium-transporting ATPase subunit KdpA	769759	1668	yes	forward
BA202_RS04095	kdpC	Derived by automated computational analysis using gene prediction method: Protein Homology.	K(+)-transporting ATPase subunit C	773547	582	yes	forward
BA202_RS04100	kdpDN	KdpDN resembles contains the N-terminal sensor region of KdpD but lacks the C-terminal histidine kinase region; Derived by automated computational analysis using gene prediction method: Protein Homology.	KdpD-like non-kinase potassium sensor	774185	1155	yes	forward
BA202_RS04105		Derived by automated computational analysis using gene prediction method: Protein Homology.	MFS transporter	775362	1182	yes	reverse
BA202_RS04110		Derived by automated computational analysis using gene prediction method: Protein Homology.	MarR family transcriptional regulator	776683	462	yes	forward
BA202_RS04115		Derived by automated computational analysis using gene prediction method: Protein Homology.	patatin family protein	777273	855	yes	forward
BA202_RS04125		Derived by automated computational analysis using gene prediction method: Protein Homology.	NCS2 family permease	778557	1302	yes	reverse
BA202_RS04130		Derived by automated computational analysis using gene prediction method: Protein Homology.	SDR family oxidoreductase	780060	867	yes	forward
BA202_RS04135		Derived by automated computational analysis using gene prediction method: Protein Homology.	L,D-transpeptidase	780994	762	yes	forward
BA202_RS04140		Derived by automated computational analysis using gene prediction method: Protein Homology.	hypothetical protein	781860	252	yes	forward
BA202_RS04145		Derived by automated computational analysis using gene prediction method: Protein Homology.	DUF1540 domain-containing protein	782145	216	yes	reverse
BA202_RS04150		Derived by automated computational analysis using gene prediction method: Protein Homology.	thioredoxin family protein	782433	420	yes	reverse
BA202_RS04155		Derived by automated computational analysis using gene prediction method: Protein Homology.	disulfide oxidoreductase	782865	420	yes	reverse
BA202_RS04160		Derived by automated computational analysis using gene prediction method: Protein Homology.	YhdB family protein	783450	249	yes	reverse
BA202_RS04165		Derived by automated computational analysis using gene prediction method: Protein Homology.	PCYCGC domain-containing protein	783816	513	yes	reverse
BA202_RS04185		Derived by automated computational analysis using gene prediction method: Protein Homology.	hypothetical protein	788207	597	yes	reverse
BA202_RS04190		Derived by automated computational analysis using gene prediction method: Protein Homology.	nitroreductase	789036	561	yes	forward
BA202_RS04235		Derived by automated computational analysis using gene prediction method: Protein Homology.	metal-sensitive transcriptional regulator	797384	264	yes	forward
BA202_RS04245		Derived by automated computational analysis using gene prediction method: Protein Homology.	rhodanese-like domain-containing protein	798335	1131	yes	forward
BA202_RS04250		Derived by automated computational analysis using gene prediction method: Protein Homology.	sulfurtransferase TusA family protein	799493	231	yes	forward
BA202_RS04260		Derived by automated computational analysis using gene prediction method: Protein Homology.	rhodanese-like domain-containing protein	800128	297	yes	forward
BA202_RS04265		Derived by automated computational analysis using gene prediction method: Protein Homology.	DsrE/DsrF/DrsH-like family protein	800485	480	yes	forward
BA202_RS04270		Derived by automated computational analysis using gene prediction method: Protein Homology.	sulfite exporter TauE/SafE family protein	800998	765	yes	forward
BA202_RS04275		Derived by automated computational analysis using gene prediction method: Protein Homology.	hypothetical protein	801796	441	yes	reverse
BA202_RS04570		Derived by automated computational analysis using gene prediction method: Protein Homology.	SgrR family transcriptional regulator	856968	1761	yes	reverse
BA202_RS04575		Derived by automated computational analysis using gene prediction method: Protein Homology.	MFS transporter	858813	1257	yes	forward
BA202_RS04585		Derived by automated computational analysis using gene prediction method: Protein Homology.	type 1 glutamine amidotransferase	860557	516	yes	reverse
BA202_RS04590		Derived by automated computational analysis using gene prediction method: Protein Homology.	ABC transporter permease	861352	1200	yes	reverse
BA202_RS04595		Derived by automated computational analysis using gene prediction method: Protein Homology.	amino acid permease	862612	1425	yes	reverse
BA202_RS04605	gapN	Derived by automated computational analysis using gene prediction method: Protein Homology.	NADP-dependent glyceraldehyde-3-phosphate dehydrogenase	865447	1440	yes	reverse
BA202_RS04630		Derived by automated computational analysis using gene prediction method: Protein Homology.	ABC transporter ATP-binding protein/permease	869234	2001	yes	forward
BA202_RS04640		Derived by automated computational analysis using gene prediction method: Protein Homology.	amino acid ABC transporter substrate-binding protein	871505	798	yes	forward
BA202_RS04650		Derived by automated computational analysis using gene prediction method: Protein Homology.	amino acid ABC transporter ATP-binding protein	873016	735	yes	forward
BA202_RS04655	sasP	Derived by automated computational analysis using gene prediction method: Protein Homology.	small acid-soluble spore protein, SasP family	873802	204	yes	reverse
BA202_RS04660		Derived by automated computational analysis using gene prediction method: Protein Homology.	hypothetical protein	874362	246	yes	forward
BA202_RS04665		Derived by automated computational analysis using gene prediction method: Protein Homology.	YheC/YheD family protein	874624	1461	yes	reverse
BA202_RS04670		Derived by automated computational analysis using gene prediction method: Protein Homology.	histidine kinase	876105	1053	yes	reverse
BA202_RS04675		Derived by automated computational analysis using gene prediction method: Protein Homology.	DUF445 family protein	877292	1137	yes	forward
BA202_RS04680		Derived by automated computational analysis using gene prediction method: Protein Homology.	YlbF/YmcA family competence regulator	878571	357	yes	forward
BA202_RS04690		Derived by automated computational analysis using gene prediction method: Protein Homology.	DUF1700 domain-containing protein	879586	561	yes	reverse
BA202_RS04695	alsS	Derived by automated computational analysis using gene prediction method: Protein Homology.	acetolactate synthase AlsS	880534	1689	yes	forward
BA202_RS04700	alsD	Derived by automated computational analysis using gene prediction method: Protein Homology.	alpha-acetolactate decarboxylase	882239	759	yes	forward
BA202_RS04705		Derived by automated computational analysis using gene prediction method: Protein Homology.	DNA-3-methyladenine glycosylase	883080	618	yes	reverse
BA202_RS04715		Derived by automated computational analysis using gene prediction method: Protein Homology.	coproporphyrinogen III oxidase	884882	1491	yes	forward
BA202_RS04725		Derived by automated computational analysis using gene prediction method: Protein Homology.	fatty acid--CoA ligase	886687	1557	yes	forward
BA202_RS04735		Derived by automated computational analysis using gene prediction method: Protein Homology.	hypothetical protein	891345	465	yes	reverse
BA202_RS04790		Derived by automated computational analysis using gene prediction method: Protein Homology.	enoyl-CoA hydratase	908977	789	yes	forward
BA202_RS04800		Derived by automated computational analysis using gene prediction method: Protein Homology.	nucleoside triphosphate pyrophosphohydrolase	910206	327	yes	forward
BA202_RS29280		Derived by automated computational analysis using gene prediction method: Protein Homology.	hypothetical protein	910561	177	yes	reverse
BA202_RS04810		Derived by automated computational analysis using gene prediction method: Protein Homology.	M42 family metallopeptidase	910864	1050	yes	forward
BA202_RS29005		Derived by automated computational analysis using gene prediction method: Protein Homology.	YflJ family protein	915087	243	yes	reverse
BA202_RS04835		Derived by automated computational analysis using gene prediction method: Protein Homology.	proline racemase family protein	915571	1053	yes	forward
BA202_RS04840		Derived by automated computational analysis using gene prediction method: Protein Homology.	ornithine cyclodeaminase family protein	916643	978	yes	forward
BA202_RS04935		Derived by automated computational analysis using gene prediction method: Protein Homology.	response regulator	936767	678	yes	forward
BA202_RS05000		Derived by automated computational analysis using gene prediction method: Protein Homology.	DnaD domain protein	958166	870	yes	forward
BA202_RS05005	dnaB	Derived by automated computational analysis using gene prediction method: Protein Homology.	replicative DNA helicase	959032	1287	yes	forward
BA202_RS05015		Derived by automated computational analysis using gene prediction method: Protein Homology.	TrmB family transcriptional regulator	960670	786	yes	reverse
BA202_RS05020		Derived by automated computational analysis using gene prediction method: Protein Homology.	TSUP family transporter	961717	771	yes	forward
BA202_RS05055		Derived by automated computational analysis using gene prediction method: Protein Homology.	YjcZ family sporulation protein	966041	126	yes	reverse
BA202_RS05115		Derived by automated computational analysis using gene prediction method: Protein Homology.	ATP synthase subunit I	975865	378	yes	forward
BA202_RS05120		Derived by automated computational analysis using gene prediction method: Protein Homology.	VanZ family protein	976669	639	yes	forward
BA202_RS05130		Derived by automated computational analysis using gene prediction method: Protein Homology.	DUF2306 domain-containing protein	978306	654	yes	forward
BA202_RS05135	dhaQ	Derived by automated computational analysis using gene prediction method: Protein Homology.	DhaKLM operon coactivator DhaQ	979058	999	yes	reverse
BA202_RS05140	dhaS	Derived by automated computational analysis using gene prediction method: Protein Homology.	dihydroxyacetone kinase transcriptional activator DhaS	980076	567	yes	reverse
BA202_RS05145	dhaK	Derived by automated computational analysis using gene prediction method: Protein Homology.	dihydroxyacetone kinase subunit DhaK	980821	1752	yes	forward
BA202_RS05265		Derived by automated computational analysis using gene prediction method: Protein Homology.	PadR family transcriptional regulator	999811	315	yes	forward
BA202_RS05270		Derived by automated computational analysis using gene prediction method: Protein Homology.	DUF2812 domain-containing protein	1000139	612	yes	forward
BA202_RS05285		Derived by automated computational analysis using gene prediction method: Protein Homology.	general stress protein	1003108	390	yes	forward
BA202_RS05295		Derived by automated computational analysis using gene prediction method: Protein Homology.	GlsB/YeaQ/YmgE family stress response membrane protein	1003813	252	yes	forward
BA202_RS05300		Derived by automated computational analysis using gene prediction method: Protein Homology.	hypothetical protein	1004244	201	yes	reverse
BA202_RS05305	rsbV	Derived by automated computational analysis using gene prediction method: Protein Homology.	anti sigma b factor antagonist RsbV	1004642	339	yes	forward
BA202_RS05315	sigB	Derived by automated computational analysis using gene prediction method: Protein Homology.	RNA polymerase sigma factor SigB	1005432	777	yes	forward
BA202_RS05320		Derived by automated computational analysis using gene prediction method: Protein Homology.	ferritin-like domain-containing protein	1006279	441	yes	forward
BA202_RS05325		Derived by automated computational analysis using gene prediction method: Protein Homology.	fused response regulator/phosphatase	1006895	1143	yes	forward
BA202_RS05330		Derived by automated computational analysis using gene prediction method: Protein Homology.	protein-glutamate O-methyltransferase CheR	1008076	858	yes	reverse
BA202_RS05335		Derived by automated computational analysis using gene prediction method: Protein Homology.	ATP-binding protein	1008950	2691	yes	reverse
BA202_RS05340		Derived by automated computational analysis using gene prediction method: Protein Homology.	hypothetical protein	1011847	252	yes	reverse
BA202_RS29305		Derived by automated computational analysis using gene prediction method: Protein Homology.	hypothetical protein	1012307	138	yes	forward
BA202_RS05350		Derived by automated computational analysis using gene prediction method: Protein Homology.	general stress protein	1012484	531	yes	forward
BA202_RS05380		Derived by automated computational analysis using gene prediction method: Protein Homology.	zinc-dependent alcohol dehydrogenase family protein	1015801	993	yes	reverse
BA202_RS05395		Derived by automated computational analysis using gene prediction method: Protein Homology.	YflJ family protein	1017611	141	yes	reverse
BA202_RS05400		Derived by automated computational analysis using gene prediction method: Protein Homology.	hypothetical protein	1017905	363	yes	forward
BA202_RS05405		Derived by automated computational analysis using gene prediction method: Protein Homology.	hypothetical protein	1018294	186	yes	reverse
BA202_RS05410		Derived by automated computational analysis using gene prediction method: Protein Homology.	DNA repair exonuclease	1018615	1242	yes	forward
BA202_RS05425		Derived by automated computational analysis using gene prediction method: Protein Homology.	DNA double-strand break repair Rad50 ATPase	1022389	2304	yes	forward
BA202_RS05430	yhaM	Derived by automated computational analysis using gene prediction method: Protein Homology.	3'-5' exoribonuclease YhaM	1024734	945	yes	forward
BA202_RS05445		Derived by automated computational analysis using gene prediction method: Protein Homology.	ring-cleaving dioxygenase	1027701	945	yes	forward
BA202_RS05450		Derived by automated computational analysis using gene prediction method: Protein Homology.	ring-cleaving dioxygenase	1028690	978	yes	forward
BA202_RS05470		Derived by automated computational analysis using gene prediction method: Protein Homology.	alpha/beta hydrolase	1032449	873	yes	forward
BA202_RS05475		Derived by automated computational analysis using gene prediction method: Protein Homology.	sporulation YhaL family protein	1033398	201	yes	forward
BA202_RS05485	glpP	Derived by automated computational analysis using gene prediction method: Protein Homology.	glycerol uptake operon antiterminator GlpP	1034119	561	yes	forward
BA202_RS05490	glpF	Derived by automated computational analysis using gene prediction method: Protein Homology.	glycerol uptake facilitator protein GlpF	1034908	822	yes	forward
BA202_RS05495	glpK	Derived by automated computational analysis using gene prediction method: Protein Homology.	glycerol kinase GlpK	1035743	1491	yes	forward
BA202_RS05500	glpD	Derived by automated computational analysis using gene prediction method: Protein Homology.	aerobic glycerol-3-phosphate dehydrogenase	1037367	1683	yes	forward
BA202_RS05510		Derived by automated computational analysis using gene prediction method: Protein Homology.	sigma-70 family RNA polymerase sigma factor	1040080	534	yes	forward
BA202_RS05515		Derived by automated computational analysis using gene prediction method: Protein Homology.	PadR family transcriptional regulator	1040618	408	yes	forward
BA202_RS05560	prsA	Derived by automated computational analysis using gene prediction method: Protein Homology.	peptidylprolyl isomerase PrsA	1050256	864	yes	reverse
BA202_RS05570		Derived by automated computational analysis using gene prediction method: Protein Homology.	hypothetical protein	1051545	195	yes	reverse
BA202_RS05575		Derived by automated computational analysis using gene prediction method: Protein Homology.	DUF1878 family protein	1051858	339	yes	forward
BA202_RS05580		Derived by automated computational analysis using gene prediction method: Protein Homology.	HTH-type transcriptional regulator Hpr	1052198	558	yes	reverse
BA202_RS05585		Derived by automated computational analysis using gene prediction method: Protein Homology.	YtxH domain-containing protein	1053054	363	yes	reverse
BA202_RS05590		Derived by automated computational analysis using gene prediction method: Protein Homology.	HIT family protein	1053591	435	yes	reverse
BA202_RS05605	ecsB	Derived by automated computational analysis using gene prediction method: Protein Homology.	ABC transporter permease EcsB	1055322	1212	yes	forward
BA202_RS05610	ecsC	Derived by automated computational analysis using gene prediction method: Protein Homology.	ecs operon protein EcsC	1056547	708	yes	forward
BA202_RS05620		Derived by automated computational analysis using gene prediction method: Protein Homology.	TetR/AcrR family transcriptional regulator	1057595	582	yes	forward
BA202_RS29325		Derived by automated computational analysis using gene prediction method: Protein Homology.	hypothetical protein	1058179	168	yes	forward
BA202_RS05635		Derived by automated computational analysis using gene prediction method: Protein Homology.	PH domain-containing protein	1058895	1443	yes	forward
BA202_RS05795		Derived by automated computational analysis using gene prediction method: Protein Homology.	LacI family transcriptional regulator	1092740	1014	yes	forward
BA202_RS05800		Derived by automated computational analysis using gene prediction method: Protein Homology.	YhfH family protein	1093793	129	yes	reverse
BA202_RS05805		Derived by automated computational analysis using gene prediction method: Protein Homology.	MBL fold metallo-hydrolase	1094102	735	yes	forward
BA202_RS05810		Derived by automated computational analysis using gene prediction method: Protein Homology.	lipoate--protein ligase	1094846	990	yes	forward
BA202_RS05820		Derived by automated computational analysis using gene prediction method: Protein Homology.	hypothetical protein	1096088	429	yes	forward
BA202_RS05825		Derived by automated computational analysis using gene prediction method: Protein Homology.	fatty acid--CoA ligase family protein	1096678	1533	yes	forward
BA202_RS05830		Derived by automated computational analysis using gene prediction method: Protein Homology.	hypothetical protein	1098323	252	yes	forward
BA202_RS05835		Derived by automated computational analysis using gene prediction method: Protein Homology.	NEAT domain-containing protein	1098664	1026	yes	forward
BA202_RS05985		Derived by automated computational analysis using gene prediction method: Protein Homology.	HD domain-containing protein	1131996	978	yes	forward
BA202_RS05990		Derived by automated computational analysis using gene prediction method: Protein Homology.	anti-sigma factor	1133015	1119	yes	reverse
BA202_RS05995		Derived by automated computational analysis using gene prediction method: Protein Homology.	RNA polymerase sigma factor	1134139	504	yes	reverse
BA202_RS06000		Derived by automated computational analysis using gene prediction method: Protein Homology.	AraC family transcriptional regulator	1134761	903	yes	forward
BA202_RS06005		Derived by automated computational analysis using gene prediction method: Protein Homology.	HAMP domain-containing histidine kinase	1136015	1743	yes	reverse
BA202_RS06010		Derived by automated computational analysis using gene prediction method: Protein Homology.	response regulator transcription factor	1137767	705	yes	reverse
BA202_RS06015		Derived by automated computational analysis using gene prediction method: Protein Homology.	CPBP family intramembrane metalloprotease	1138613	849	yes	forward
BA202_RS06030		Derived by automated computational analysis using gene prediction method: Protein Homology.	hypothetical protein	1139965	300	yes	forward
BA202_RS29340		Derived by automated computational analysis using gene prediction method: GeneMarkS-2+.	hypothetical protein	1140276	120	yes	forward
BA202_RS06040		Derived by automated computational analysis using gene prediction method: Protein Homology.	M48 family metallopeptidase	1140586	1266	yes	forward
BA202_RS06065	aceB	Derived by automated computational analysis using gene prediction method: Protein Homology.	malate synthase A	1144965	1590	yes	forward
BA202_RS06070	aceA	Derived by automated computational analysis using gene prediction method: Protein Homology.	isocitrate lyase	1146578	1278	yes	forward
BA202_RS06080	cspA	Derived by automated computational analysis using gene prediction method: Protein Homology.	RNA chaperone/antiterminator CspA	1149111	204	yes	forward
BA202_RS06105		Derived by automated computational analysis using gene prediction method: Protein Homology.	TVP38/TMEM64 family protein	1152432	594	yes	forward
BA202_RS06110	lepB	Derived by automated computational analysis using gene prediction method: Protein Homology.	signal peptidase I	1153082	564	yes	forward
BA202_RS06115	addB	Derived by automated computational analysis using gene prediction method: Protein Homology.	helicase-exonuclease AddAB subunit AddB	1153762	3516	yes	forward
BA202_RS06120	addA	Derived by automated computational analysis using gene prediction method: Protein Homology.	helicase-exonuclease AddAB subunit AddA	1157274	3726	yes	forward
BA202_RS06125		Derived by automated computational analysis using gene prediction method: Protein Homology.	RNA polymerase alpha subunit C-terminal domain-containing protein	1161012	288	yes	forward
BA202_RS06130	gerPF	Derived by automated computational analysis using gene prediction method: Protein Homology.	spore germination protein GerPF	1161380	216	yes	reverse
BA202_RS06135		Derived by automated computational analysis using gene prediction method: Protein Homology.	spore germination protein GerPE	1161638	387	yes	reverse
BA202_RS06140	gerPD	Derived by automated computational analysis using gene prediction method: Protein Homology.	spore germination protein GerPD	1162040	195	yes	reverse
BA202_RS06145	gerPC	Derived by automated computational analysis using gene prediction method: Protein Homology.	spore germination protein GerPC	1162241	615	yes	reverse
BA202_RS06150	gerPB	Derived by automated computational analysis using gene prediction method: Protein Homology.	spore germination protein GerPB	1162924	207	yes	reverse
BA202_RS06155	gerPA	Derived by automated computational analysis using gene prediction method: Protein Homology.	spore germination protein GerPA	1163145	222	yes	reverse
BA202_RS06160		Derived by automated computational analysis using gene prediction method: Protein Homology.	aspartyl-phosphate phosphatase Spo0E family protein	1163463	180	yes	reverse
BA202_RS06165		Derived by automated computational analysis using gene prediction method: Protein Homology.	fumarylacetoacetate hydrolase family protein	1163890	900	yes	forward
BA202_RS06175	rocD	Derived by automated computational analysis using gene prediction method: Protein Homology.	ornithine aminotransferase	1165217	1191	yes	reverse
BA202_RS06180		Derived by automated computational analysis using gene prediction method: Protein Homology.	YisL family protein	1166558	366	yes	forward
BA202_RS06185		Derived by automated computational analysis using gene prediction method: Protein Homology.	DUF2777 domain-containing protein	1166984	555	yes	reverse
BA202_RS06190	asnB	Derived by automated computational analysis using gene prediction method: Protein Homology.	asparagine synthase (glutamine-hydrolyzing)	1167777	1848	yes	forward
BA202_RS06195	hemH	Derived by automated computational analysis using gene prediction method: Protein Homology.	ferrochelatase	1169963	960	yes	forward
BA202_RS06200	katB	Derived by automated computational analysis using gene prediction method: Protein Homology.	catalase	1170982	1467	yes	forward
BA202_RS06255		Derived by automated computational analysis using gene prediction method: Protein Homology.	alpha-amylase family glycosyl hydrolase	1182499	1302	yes	forward
BA202_RS06270		Derived by automated computational analysis using gene prediction method: Protein Homology.	YajQ family cyclic di-GMP-binding protein	1185779	492	yes	reverse
BA202_RS06275		Derived by automated computational analysis using gene prediction method: Protein Homology.	S1-like domain-containing RNA-binding protein	1186518	855	yes	forward
BA202_RS06280	prsA	Derived by automated computational analysis using gene prediction method: Protein Homology.	peptidylprolyl isomerase PrsA	1187422	858	yes	reverse
BA202_RS06285		Derived by automated computational analysis using gene prediction method: Protein Homology.	DUF3941 domain-containing protein	1188410	132	yes	reverse
BA202_RS06290		Derived by automated computational analysis using gene prediction method: Protein Homology.	YitT family protein	1188642	858	yes	forward
BA202_RS06295		Derived by automated computational analysis using gene prediction method: Protein Homology.	DUF3813 domain-containing protein	1189525	198	yes	reverse
BA202_RS06300		Derived by automated computational analysis using gene prediction method: Protein Homology.	hypothetical protein	1189723	141	yes	reverse
BA202_RS06305		Derived by automated computational analysis using gene prediction method: Protein Homology.	Cof-type HAD-IIB family hydrolase	1189969	810	yes	reverse
BA202_RS06315		Derived by automated computational analysis using gene prediction method: Protein Homology.	YjzC family protein	1191273	180	yes	forward
BA202_RS06320	clpB	Derived by automated computational analysis using gene prediction method: Protein Homology.	ATP-dependent chaperone ClpB	1191664	2601	yes	forward
BA202_RS06330		Derived by automated computational analysis using gene prediction method: Protein Homology.	YjzD family protein	1194770	183	yes	reverse
BA202_RS06335		Derived by automated computational analysis using gene prediction method: Protein Homology.	hydrolase	1195109	735	yes	forward
BA202_RS06340		Derived by automated computational analysis using gene prediction method: Protein Homology.	NAD(P)-dependent oxidoreductase	1195873	873	yes	forward
BA202_RS06345		Derived by automated computational analysis using gene prediction method: Protein Homology.	ComZ family protein	1196799	177	yes	forward
BA202_RS06355	fabH	Derived by automated computational analysis using gene prediction method: Protein Homology.	beta-ketoacyl-ACP synthase III	1197207	933	yes	forward
BA202_RS06360	fabF	Derived by automated computational analysis using gene prediction method: Protein Homology.	beta-ketoacyl-ACP synthase II	1198171	1239	yes	forward
BA202_RS06365		predicted Zn-dependent protease with a strongly conserved HExxH motif; Derived by automated computational analysis using gene prediction method: Protein Homology.	DUF2268 domain-containing putative Zn-dependent protease	1199516	789	yes	forward
BA202_RS06375	trpS	Derived by automated computational analysis using gene prediction method: Protein Homology.	tryptophan--tRNA ligase	1201333	990	yes	reverse
BA202_RS06380		Derived by automated computational analysis using gene prediction method: Protein Homology.	DUF3899 domain-containing protein	1202721	381	yes	reverse
BA202_RS06390		Derived by automated computational analysis using gene prediction method: Protein Homology.	peptide ABC transporter substrate-binding protein	1203421	1632	yes	forward
BA202_RS06395		Derived by automated computational analysis using gene prediction method: Protein Homology.	ABC transporter permease	1205180	930	yes	forward
BA202_RS06400		Derived by automated computational analysis using gene prediction method: Protein Homology.	ABC transporter permease	1206106	1017	yes	forward
BA202_RS06405		Derived by automated computational analysis using gene prediction method: Protein Homology.	ABC transporter ATP-binding protein	1207141	1044	yes	forward
BA202_RS06430		Derived by automated computational analysis using gene prediction method: Protein Homology.	MATE family efflux transporter	1211186	1446	yes	reverse
BA202_RS06435		Derived by automated computational analysis using gene prediction method: Protein Homology.	peptide ABC transporter substrate-binding protein	1212984	1647	yes	forward
BA202_RS06440		Derived by automated computational analysis using gene prediction method: Protein Homology.	hypothetical protein	1214659	204	yes	reverse
BA202_RS06450	spx	Derived by automated computational analysis using gene prediction method: Protein Homology.	transcriptional regulator Spx	1215455	396	yes	forward
BA202_RS06455		Derived by automated computational analysis using gene prediction method: Protein Homology.	TerC family protein	1215900	675	yes	reverse
BA202_RS06460	mecA	Derived by automated computational analysis using gene prediction method: Protein Homology.	adaptor protein MecA	1216914	684	yes	forward
BA202_RS06465		Derived by automated computational analysis using gene prediction method: Protein Homology.	cardiolipin synthase	1217670	1545	yes	forward
BA202_RS06475	pepF	Derived by automated computational analysis using gene prediction method: Protein Homology.	oligoendopeptidase F	1220590	1827	yes	forward
BA202_RS29345		Derived by automated computational analysis using gene prediction method: Protein Homology.	hypothetical protein	1222534	174	yes	reverse
BA202_RS06485		Derived by automated computational analysis using gene prediction method: Protein Homology.	DsbA family protein	1222937	894	yes	reverse
BA202_RS06490		Derived by automated computational analysis using gene prediction method: Protein Homology.	hypothetical protein	1223830	399	yes	reverse
BA202_RS06495		Derived by automated computational analysis using gene prediction method: Protein Homology.	CYTH domain-containing protein	1224409	579	yes	reverse
BA202_RS06500		Derived by automated computational analysis using gene prediction method: Protein Homology.	hypothetical protein	1225134	372	yes	forward
BA202_RS06505		Derived by automated computational analysis using gene prediction method: Protein Homology.	GTP pyrophosphokinase family protein	1225536	639	yes	forward
BA202_RS06510		Derived by automated computational analysis using gene prediction method: Protein Homology.	NAD kinase	1226193	798	yes	forward
BA202_RS06515		Derived by automated computational analysis using gene prediction method: Protein Homology.	RluA family pseudouridine synthase	1227006	894	yes	forward
BA202_RS06570		Derived by automated computational analysis using gene prediction method: Protein Homology.	glycosyltransferase family protein	1238033	681	yes	forward
BA202_RS06575		Derived by automated computational analysis using gene prediction method: Protein Homology.	sugar phosphate nucleotidyltransferase	1238728	738	yes	forward
BA202_RS06580	rfbC	Derived by automated computational analysis using gene prediction method: Protein Homology.	dTDP-4-dehydrorhamnose 3,5-epimerase	1239474	546	yes	forward
BA202_RS06585	rfbB	Derived by automated computational analysis using gene prediction method: Protein Homology.	dTDP-glucose 4,6-dehydratase	1240035	969	yes	forward
BA202_RS06590	rfbD	Derived by automated computational analysis using gene prediction method: Protein Homology.	dTDP-4-dehydrorhamnose reductase	1241015	855	yes	forward
BA202_RS06595	fabI	Derived by automated computational analysis using gene prediction method: Protein Homology.	enoyl-ACP reductase FabI	1241978	771	yes	forward
BA202_RS06610		Derived by automated computational analysis using gene prediction method: Protein Homology.	DUF1360 domain-containing protein	1244054	360	yes	forward
BA202_RS06615		Derived by automated computational analysis using gene prediction method: Protein Homology.	hypothetical protein	1244515	186	yes	forward
BA202_RS06620	exsF	Derived by automated computational analysis using gene prediction method: Protein Homology.	exosporium protein ExsF	1244775	504	yes	reverse
BA202_RS06630		Derived by automated computational analysis using gene prediction method: Protein Homology.	ATP-dependent helicase	1246056	2067	yes	reverse
BA202_RS06635		Derived by automated computational analysis using gene prediction method: Protein Homology.	GNAT family N-acetyltransferase	1248222	423	yes	reverse
BA202_RS06640		Derived by automated computational analysis using gene prediction method: Protein Homology.	YjcG family protein	1248646	519	yes	reverse
BA202_RS06645		Derived by automated computational analysis using gene prediction method: Protein Homology.	alpha/beta hydrolase-fold protein	1249257	732	yes	reverse
BA202_RS06650		Derived by automated computational analysis using gene prediction method: Protein Homology.	DMT family transporter	1250192	912	yes	forward
BA202_RS06655		Derived by automated computational analysis using gene prediction method: Protein Homology.	PH domain-containing protein	1251181	396	yes	forward
BA202_RS06660		Derived by automated computational analysis using gene prediction method: Protein Homology.	Ig-like domain-containing protein	1251601	399	yes	reverse
BA202_RS06665	putP	Derived by automated computational analysis using gene prediction method: Protein Homology.	sodium/proline symporter PutP	1252163	1479	yes	reverse
BA202_RS06675	trpE	Derived by automated computational analysis using gene prediction method: Protein Homology.	anthranilate synthase component I	1254526	1419	yes	forward
BA202_RS06680		Derived by automated computational analysis using gene prediction method: Protein Homology.	aminodeoxychorismate/anthranilate synthase component II	1255941	588	yes	forward
BA202_RS06685	trpD	Derived by automated computational analysis using gene prediction method: Protein Homology.	anthranilate phosphoribosyltransferase	1256525	1026	yes	forward
BA202_RS06690	trpC	Derived by automated computational analysis using gene prediction method: Protein Homology.	indole-3-glycerol phosphate synthase TrpC	1257552	762	yes	forward
BA202_RS06695	trpF	Derived by automated computational analysis using gene prediction method: Protein Homology.	N-(5'phosphoribosyl)anthranilate isomerase	1258310	615	yes	forward
BA202_RS06700	trpB	Derived by automated computational analysis using gene prediction method: Protein Homology.	tryptophan synthase subunit beta	1258921	1194	yes	forward
BA202_RS06705	trpA	Derived by automated computational analysis using gene prediction method: Protein Homology.	tryptophan synthase subunit alpha	1260118	777	yes	forward
BA202_RS06710		Derived by automated computational analysis using gene prediction method: Protein Homology.	DUF4029 domain-containing protein	1260969	360	yes	forward
BA202_RS06715		Derived by automated computational analysis using gene prediction method: Protein Homology.	L-lactate permease	1261445	1500	yes	forward
BA202_RS06730		Derived by automated computational analysis using gene prediction method: Protein Homology.	hypothetical protein	1265270	834	yes	reverse
BA202_RS06750		Derived by automated computational analysis using gene prediction method: Protein Homology.	FAD-dependent oxidoreductase	1267841	1335	yes	forward
BA202_RS06760		Derived by automated computational analysis using gene prediction method: Protein Homology.	DUF3908 family protein	1269912	411	yes	forward
BA202_RS06770		Derived by automated computational analysis using gene prediction method: Protein Homology.	SagB family peptide dehydrogenase	1271038	1542	yes	reverse
BA202_RS06775		Derived by automated computational analysis using gene prediction method: Protein Homology.	TOMM precursor leader peptide-binding protein	1272596	1950	yes	reverse
BA202_RS06780		Derived by automated computational analysis using gene prediction method: Protein Homology.	putative thiazole-containing bacteriocin maturation protein	1274542	1920	yes	reverse
BA202_RS06790	odhA	Derived by automated computational analysis using gene prediction method: Protein Homology.	2-oxoglutarate dehydrogenase E1 component	1277977	2868	yes	reverse
BA202_RS06795		Derived by automated computational analysis using gene prediction method: Protein Homology.	helix-turn-helix transcriptional regulator	1281671	210	yes	forward
BA202_RS06805		Derived by automated computational analysis using gene prediction method: Protein Homology.	DUF3976 domain-containing protein	1282289	183	yes	forward
BA202_RS07035		Derived by automated computational analysis using gene prediction method: Protein Homology.	acetoacetyl-CoA reductase	1325804	744	yes	forward
BA202_RS07040	phaC	Derived by automated computational analysis using gene prediction method: Protein Homology.	class III poly(R)-hydroxyalkanoic acid synthase subunit PhaC	1326630	1086	yes	forward
BA202_RS07045		Derived by automated computational analysis using gene prediction method: Protein Homology.	FAD-binding oxidoreductase	1327811	1194	yes	forward
BA202_RS07050		Derived by automated computational analysis using gene prediction method: Protein Homology.	TrkH family potassium uptake protein	1329028	1350	yes	forward
BA202_RS07055		Derived by automated computational analysis using gene prediction method: Protein Homology.	DUF3905 domain-containing protein	1330416	336	yes	reverse
BA202_RS29350		Derived by automated computational analysis using gene prediction method: Protein Homology.	hypothetical protein	1330900	153	yes	forward
BA202_RS07070		Derived by automated computational analysis using gene prediction method: Protein Homology.	putative 2-aminoethylphosphonate ABC transporter substrate-binding protein	1331281	1077	yes	forward
BA202_RS07075		Derived by automated computational analysis using gene prediction method: Protein Homology.	putative 2-aminoethylphosphonate ABC transporter ATP-binding protein	1332378	1002	yes	forward
BA202_RS07080		Derived by automated computational analysis using gene prediction method: Protein Homology.	putative 2-aminoethylphosphonate ABC transporter permease subunit	1333380	1758	yes	forward
BA202_RS07085	phnX	Derived by automated computational analysis using gene prediction method: Protein Homology.	phosphonoacetaldehyde hydrolase	1335308	795	yes	forward
BA202_RS07090	phnW	Derived by automated computational analysis using gene prediction method: Protein Homology.	2-aminoethylphosphonate--pyruvate transaminase	1336118	1098	yes	forward
BA202_RS07095		Derived by automated computational analysis using gene prediction method: Protein Homology.	saccharopine dehydrogenase NADP-binding domain-containing protein	1337212	1185	yes	forward
BA202_RS07100		Derived by automated computational analysis using gene prediction method: Protein Homology.	DeoR/GlpR family DNA-binding transcription regulator	1338437	783	yes	forward
BA202_RS07115		Derived by automated computational analysis using gene prediction method: Protein Homology.	class II aldolase/adducin family protein	1342182	630	yes	forward
BA202_RS07120	cbpA	Derived by automated computational analysis using gene prediction method: Protein Homology.	cyclic di-AMP binding protein CbpA	1342937	624	yes	forward
BA202_RS07125		Derived by automated computational analysis using gene prediction method: Protein Homology.	divergent polysaccharide deacetylase family protein	1343628	771	yes	reverse
BA202_RS07130		Derived by automated computational analysis using gene prediction method: Protein Homology.	aspartyl-phosphate phosphatase Spo0E family protein	1344735	282	yes	forward
BA202_RS07135		Derived by automated computational analysis using gene prediction method: Protein Homology.	DUF3149 domain-containing protein	1345046	1497	yes	reverse
BA202_RS07140		Derived by automated computational analysis using gene prediction method: Protein Homology.	MarR family transcriptional regulator	1346733	447	yes	forward
BA202_RS07145		Derived by automated computational analysis using gene prediction method: Protein Homology.	M3 family oligoendopeptidase	1347340	1695	yes	forward
BA202_RS07150		Derived by automated computational analysis using gene prediction method: Protein Homology.	DinB family protein	1349172	534	yes	forward
BA202_RS29695		Derived by automated computational analysis using gene prediction method: Protein Homology.	DUF6254 family protein	1349805	117	yes	forward
BA202_RS07165	queC	Derived by automated computational analysis using gene prediction method: Protein Homology.	7-cyano-7-deazaguanine synthase QueC	1351486	663	yes	forward
BA202_RS07175	queE	Derived by automated computational analysis using gene prediction method: Protein Homology.	7-carboxy-7-deazaguanine synthase QueE	1352632	717	yes	forward
BA202_RS07180	queF	Derived by automated computational analysis using gene prediction method: Protein Homology.	preQ(1) synthase	1353367	498	yes	forward
BA202_RS07195		Derived by automated computational analysis using gene prediction method: Protein Homology.	hypothetical protein	1354340	183	yes	forward
BA202_RS07200		Derived by automated computational analysis using gene prediction method: Protein Homology.	histidine phosphatase family protein	1354611	603	yes	forward
BA202_RS07205		Derived by automated computational analysis using gene prediction method: Protein Homology.	GNAT family N-acetyltransferase	1355247	579	yes	reverse
BA202_RS07210		Derived by automated computational analysis using gene prediction method: Protein Homology.	hypothetical protein	1356071	195	yes	forward
BA202_RS07215		Derived by automated computational analysis using gene prediction method: Protein Homology.	hypothetical protein	1356291	318	yes	forward
BA202_RS07225	nrdI	Derived by automated computational analysis using gene prediction method: Protein Homology.	class Ib ribonucleoside-diphosphate reductase assembly flavoprotein NrdI	1357085	360	yes	forward
BA202_RS07260		Derived by automated computational analysis using gene prediction method: Protein Homology.	GntR family transcriptional regulator	1362430	381	yes	forward
BA202_RS07275		Derived by automated computational analysis using gene prediction method: Protein Homology.	ABC transporter ATP-binding protein	1364305	903	yes	forward
BA202_RS07280		Derived by automated computational analysis using gene prediction method: Protein Homology.	ABC transporter permease	1365207	777	yes	forward
BA202_RS07285		Derived by automated computational analysis using gene prediction method: Protein Homology.	CPBP family glutamic-type intramembrane protease	1366179	1014	yes	forward
BA202_RS07290		Derived by automated computational analysis using gene prediction method: Protein Homology.	DUF3913 family protein	1367222	183	yes	reverse
BA202_RS07295		Derived by automated computational analysis using gene prediction method: Protein Homology.	Lrp/AsnC family transcriptional regulator	1367505	453	yes	reverse
BA202_RS07305		Derived by automated computational analysis using gene prediction method: Protein Homology.	SseB family protein	1368599	399	yes	forward
BA202_RS07310		Derived by automated computational analysis using gene prediction method: Protein Homology.	LD-carboxypeptidase	1369177	921	yes	reverse
BA202_RS07315		Derived by automated computational analysis using gene prediction method: Protein Homology.	nitronate monooxygenase	1370213	1095	yes	forward
BA202_RS07320	dltD	Derived by automated computational analysis using gene prediction method: Protein Homology.	D-alanyl-lipoteichoic acid biosynthesis protein DltD	1371325	1176	yes	reverse
BA202_RS07325	dltC	Derived by automated computational analysis using gene prediction method: Protein Homology.	D-alanine--poly(phosphoribitol) ligase subunit DltC	1372497	240	yes	reverse
BA202_RS07335	dltA	Derived by automated computational analysis using gene prediction method: Protein Homology.	D-alanine--poly(phosphoribitol) ligase subunit DltA	1373968	1515	yes	reverse
BA202_RS07340		Derived by automated computational analysis using gene prediction method: Protein Homology.	teichoic acid D-Ala incorporation-associated protein DltX	1375495	147	yes	reverse
BA202_RS07345		Derived by automated computational analysis using gene prediction method: Protein Homology.	amidohydrolase	1375978	1170	yes	forward
BA202_RS07355		Derived by automated computational analysis using gene prediction method: Protein Homology.	flavodoxin	1377592	447	yes	forward
BA202_RS07360		Derived by automated computational analysis using gene prediction method: Protein Homology.	hypothetical protein	1378063	774	yes	forward
BA202_RS29355		Derived by automated computational analysis using gene prediction method: Protein Homology.	hypothetical protein	1378935	162	yes	forward
BA202_RS07375		Derived by automated computational analysis using gene prediction method: Protein Homology.	biotin transporter BioY	1380085	519	yes	forward
BA202_RS29360		Derived by automated computational analysis using gene prediction method: Protein Homology.	hypothetical protein	1380668	150	yes	reverse
BA202_RS07385		Derived by automated computational analysis using gene prediction method: Protein Homology.	hypothetical protein	1380836	174	yes	reverse
BA202_RS07395		Derived by automated computational analysis using gene prediction method: Protein Homology.	MATE family efflux transporter	1381079	1365	yes	reverse
BA202_RS07400	uppP	Derived by automated computational analysis using gene prediction method: Protein Homology.	bacitracin resistance undecaprenyl-diphosphatase	1382631	792	yes	forward
BA202_RS07405		Derived by automated computational analysis using gene prediction method: Protein Homology.	thioredoxin family protein	1383452	588	yes	reverse
BA202_RS07415		Derived by automated computational analysis using gene prediction method: Protein Homology.	MarR family transcriptional regulator	1384667	420	yes	forward
BA202_RS07420		Derived by automated computational analysis using gene prediction method: Protein Homology.	hypothetical protein	1385223	156	yes	forward
BA202_RS07425		Derived by automated computational analysis using gene prediction method: Protein Homology.	dicarboxylate/amino acid:cation symporter	1385402	1236	yes	reverse
BA202_RS07430		Derived by automated computational analysis using gene prediction method: Protein Homology.	TrkH family potassium uptake protein	1387829	1344	yes	forward
BA202_RS07435		Derived by automated computational analysis using gene prediction method: Protein Homology.	imidazole glycerol phosphate synthase	1389206	393	yes	reverse
BA202_RS07440	ytfJ	Derived by automated computational analysis using gene prediction method: Protein Homology.	GerW family sporulation protein	1389711	462	yes	forward
BA202_RS07445		Derived by automated computational analysis using gene prediction method: Protein Homology.	hypothetical protein	1390287	90	yes	forward
BA202_RS07460		Derived by automated computational analysis using gene prediction method: Protein Homology.	DUF3911 family protein	1391104	240	yes	reverse
BA202_RS07470	ilvE	Derived by automated computational analysis using gene prediction method: Protein Homology.	branched-chain-amino-acid transaminase	1391759	897	yes	forward
BA202_RS07475	ilvB	Derived by automated computational analysis using gene prediction method: Protein Homology.	acetolactate synthase large subunit	1392973	1701	yes	forward
BA202_RS07480	ilvN	Derived by automated computational analysis using gene prediction method: Protein Homology.	acetolactate synthase small subunit	1394670	510	yes	forward
BA202_RS07485	ilvC	Derived by automated computational analysis using gene prediction method: Protein Homology.	ketol-acid reductoisomerase	1395206	1011	yes	forward
BA202_RS07490	leuA	Derived by automated computational analysis using gene prediction method: Protein Homology.	2-isopropylmalate synthase	1396218	1521	yes	forward
BA202_RS07495	leuB	Derived by automated computational analysis using gene prediction method: Protein Homology.	3-isopropylmalate dehydrogenase	1397817	1065	yes	forward
BA202_RS07500	leuC	Derived by automated computational analysis using gene prediction method: Protein Homology.	3-isopropylmalate dehydratase large subunit	1398881	1395	yes	forward
BA202_RS07510	hisZ	Derived by automated computational analysis using gene prediction method: Protein Homology.	ATP phosphoribosyltransferase regulatory subunit	1401145	1263	yes	forward
BA202_RS07520	hisD	Derived by automated computational analysis using gene prediction method: Protein Homology.	histidinol dehydrogenase	1403030	1290	yes	forward
BA202_RS07525	hisB	Derived by automated computational analysis using gene prediction method: Protein Homology.	imidazoleglycerol-phosphate dehydratase HisB	1404319	585	yes	forward
BA202_RS07540	hisF	Derived by automated computational analysis using gene prediction method: Protein Homology.	imidazoleglycerol phosphate synthase cyclase subunit	1406219	759	yes	forward
BA202_RS07545	hisI	Derived by automated computational analysis using gene prediction method: Protein Homology.	phosphoribosyl-AMP cyclohydrolase	1406974	306	yes	forward
BA202_RS07550	hisI	Derived by automated computational analysis using gene prediction method: Protein Homology.	phosphoribosyl-ATP pyrophosphatase	1407290	324	yes	forward
BA202_RS07555		Derived by automated computational analysis using gene prediction method: Protein Homology.	histidinol phosphate phosphatase domain-containing protein	1407625	1020	yes	forward
BA202_RS07565		Derived by automated computational analysis using gene prediction method: Protein Homology.	2-hydroxyacid dehydrogenase family protein	1409027	972	yes	forward
BA202_RS07570	pssA	Derived by automated computational analysis using gene prediction method: Protein Homology.	CDP-diacylglycerol--serine O-phosphatidyltransferase	1410031	702	yes	reverse
BA202_RS07575		Derived by automated computational analysis using gene prediction method: Protein Homology.	LTA synthase family protein	1410914	1887	yes	reverse
BA202_RS07580		Derived by automated computational analysis using gene prediction method: Protein Homology.	DUF3888 domain-containing protein	1413001	450	yes	forward
BA202_RS07585	lysA	Derived by automated computational analysis using gene prediction method: Protein Homology.	diaminopimelate decarboxylase	1413902	1317	yes	forward
BA202_RS07590		Derived by automated computational analysis using gene prediction method: Protein Homology.	YezD family protein	1415517	144	yes	forward
BA202_RS07595	cysH	Derived by automated computational analysis using gene prediction method: Protein Homology.	phosphoadenylyl-sulfate reductase	1415747	705	yes	forward
BA202_RS07600	sat	Derived by automated computational analysis using gene prediction method: Protein Homology.	sulfate adenylyltransferase	1416490	1137	yes	forward
BA202_RS07605	cysC	Derived by automated computational analysis using gene prediction method: Protein Homology.	adenylyl-sulfate kinase	1417639	594	yes	forward
BA202_RS07610		Derived by automated computational analysis using gene prediction method: Protein Homology.	ferredoxin--nitrite reductase	1418244	1623	yes	forward
BA202_RS07615		Derived by automated computational analysis using gene prediction method: Protein Homology.	DUF3906 family protein	1419877	201	yes	forward
BA202_RS07620	cobA	Derived by automated computational analysis using gene prediction method: Protein Homology.	uroporphyrinogen-III C-methyltransferase	1420164	777	yes	forward
BA202_RS07625		Derived by automated computational analysis using gene prediction method: Protein Homology.	sirohydrochlorin chelatase	1420942	756	yes	forward
BA202_RS07640		Derived by automated computational analysis using gene prediction method: Protein Homology.	sodium-dependent transporter	1422711	1356	yes	forward
BA202_RS07645		Derived by automated computational analysis using gene prediction method: Protein Homology.	M23 family metallopeptidase	1424512	1272	yes	reverse
BA202_RS07650	gltP	Derived by automated computational analysis using gene prediction method: Protein Homology.	glutamate/aspartate:proton symporter GltP	1426282	1272	yes	forward
BA202_RS07655		Derived by automated computational analysis using gene prediction method: Protein Homology.	DUF402 domain-containing protein	1427620	519	yes	forward
BA202_RS07660		Derived by automated computational analysis using gene prediction method: Protein Homology.	Na+/H+ antiporter NhaC family protein	1428459	1317	yes	forward
BA202_RS07665		Derived by automated computational analysis using gene prediction method: Protein Homology.	hypothetical protein	1430004	357	yes	forward
BA202_RS07670		Derived by automated computational analysis using gene prediction method: Protein Homology.	PspA/IM30 family protein	1430411	663	yes	forward
BA202_RS07675	liaF	Derived by automated computational analysis using gene prediction method: Protein Homology.	cell wall-active antibiotics response protein LiaF	1431180	741	yes	forward
BA202_RS07680		Derived by automated computational analysis using gene prediction method: Protein Homology.	sensor histidine kinase	1431920	1056	yes	forward
BA202_RS07685		Derived by automated computational analysis using gene prediction method: Protein Homology.	response regulator transcription factor	1432972	633	yes	forward
BA202_RS07690		Derived by automated computational analysis using gene prediction method: Protein Homology.	DUF3922 domain-containing protein	1433645	354	yes	forward
BA202_RS07695	brnQ	Derived by automated computational analysis using gene prediction method: Protein Homology.	branched-chain amino acid transport system II carrier protein	1434022	1383	yes	reverse
BA202_RS07700		Derived by automated computational analysis using gene prediction method: Protein Homology.	hypothetical protein	1435964	210	yes	forward
BA202_RS07705		Derived by automated computational analysis using gene prediction method: Protein Homology.	class I SAM-dependent methyltransferase	1436213	777	yes	reverse
BA202_RS07710		Derived by automated computational analysis using gene prediction method: Protein Homology.	hypothetical protein	1437098	852	yes	forward
BA202_RS07715		Derived by automated computational analysis using gene prediction method: Protein Homology.	hypothetical protein	1438036	198	yes	reverse
BA202_RS07720		Derived by automated computational analysis using gene prediction method: Protein Homology.	site-2 protease family protein	1438385	1098	yes	forward
BA202_RS07725	hmpA	Derived by automated computational analysis using gene prediction method: Protein Homology.	NO-inducible flavohemoprotein	1439661	1209	yes	forward
BA202_RS07730		Derived by automated computational analysis using gene prediction method: Protein Homology.	Crp/Fnr family transcriptional regulator	1440901	513	yes	reverse
BA202_RS07735		Derived by automated computational analysis using gene prediction method: Protein Homology.	hypothetical protein	1441580	228	yes	forward
BA202_RS07745		Derived by automated computational analysis using gene prediction method: Protein Homology.	sulfite exporter TauE/SafE family protein	1442101	801	yes	reverse
BA202_RS07750		Derived by automated computational analysis using gene prediction method: Protein Homology.	inorganic phosphate transporter family protein	1443019	999	yes	reverse
BA202_RS07755		Derived by automated computational analysis using gene prediction method: Protein Homology.	DUF47 domain-containing protein	1444029	621	yes	reverse
BA202_RS07760		Derived by automated computational analysis using gene prediction method: Protein Homology.	PBP1A family penicillin-binding protein	1444962	2043	yes	forward
BA202_RS07765		Derived by automated computational analysis using gene prediction method: Protein Homology.	hypothetical protein	1447129	429	yes	reverse
BA202_RS07775		Derived by automated computational analysis using gene prediction method: Protein Homology.	ATP-binding protein	1450117	1272	yes	reverse
BA202_RS07780		Derived by automated computational analysis using gene prediction method: Protein Homology.	DUF72 domain-containing protein	1451549	846	yes	forward
BA202_RS07785		Derived by automated computational analysis using gene prediction method: Protein Homology.	DUF3924 family protein	1452688	195	yes	reverse
BA202_RS07790		Derived by automated computational analysis using gene prediction method: Protein Homology.	tyrosine-type recombinase/integrase	1453002	531	yes	reverse
BA202_RS07795		Derived by automated computational analysis using gene prediction method: Protein Homology.	ATP-binding protein	1453640	1812	yes	reverse
BA202_RS07800	deoD	Derived by automated computational analysis using gene prediction method: Protein Homology.	purine-nucleoside phosphorylase	1455608	708	yes	reverse
BA202_RS07825		Derived by automated computational analysis using gene prediction method: Protein Homology.	hypothetical protein	1461975	390	yes	forward
BA202_RS07830		Derived by automated computational analysis using gene prediction method: Protein Homology.	YpuI family protein	1462386	492	yes	forward
BA202_RS07835		Derived by automated computational analysis using gene prediction method: Protein Homology.	superoxide dismutase	1462983	915	yes	forward
BA202_RS07840	dacB	Derived by automated computational analysis using gene prediction method: Protein Homology.	D-alanyl-D-alanine carboxypeptidase DacB	1464009	1125	yes	forward
BA202_RS07850	spmB	Derived by automated computational analysis using gene prediction method: Protein Homology.	spore maturation protein SpmB	1465719	531	yes	forward
BA202_RS07855	rluB	Derived by automated computational analysis using gene prediction method: Protein Homology.	23S rRNA pseudouridine(2605) synthase RluB	1466539	729	yes	forward
BA202_RS07865	resB	Derived by automated computational analysis using gene prediction method: Protein Homology.	cytochrome c biogenesis protein ResB	1468004	1626	yes	forward
BA202_RS07870	resC	Derived by automated computational analysis using gene prediction method: Protein Homology.	cytochrome c biogenesis protein ResC	1469644	1158	yes	forward
BA202_RS07875	resD	Derived by automated computational analysis using gene prediction method: Protein Homology.	DNA-binding response regulator ResD	1471104	717	yes	forward
BA202_RS07880	resE	Derived by automated computational analysis using gene prediction method: Protein Homology.	sensor histidine kinase ResE	1471820	1776	yes	forward
BA202_RS07885		Derived by automated computational analysis using gene prediction method: Protein Homology.	cob(I)yrinic acid a,c-diamide adenosyltransferase	1473733	582	yes	forward
BA202_RS07890		Derived by automated computational analysis using gene prediction method: Protein Homology.	peptidoglycan DD-metalloendopeptidase family protein	1474399	615	yes	forward
BA202_RS07895		Derived by automated computational analysis using gene prediction method: Protein Homology.	hypothetical protein	1475043	687	yes	reverse
BA202_RS07900		Derived by automated computational analysis using gene prediction method: Protein Homology.	ECF transporter S component	1476278	579	yes	forward
BA202_RS07905		Derived by automated computational analysis using gene prediction method: Protein Homology.	ferredoxin	1476979	249	yes	reverse
BA202_RS07915		Derived by automated computational analysis using gene prediction method: Protein Homology.	ATP-dependent DNA helicase	1478576	1530	yes	forward
BA202_RS07920		Derived by automated computational analysis using gene prediction method: Protein Homology.	CPBP family intramembrane metalloprotease	1480105	564	yes	forward
BA202_RS07925		Derived by automated computational analysis using gene prediction method: Protein Homology.	LysM peptidoglycan-binding domain-containing protein	1480691	480	yes	forward
BA202_RS07930		Derived by automated computational analysis using gene prediction method: Protein Homology.	metallophosphoesterase family protein	1481229	777	yes	forward
BA202_RS07935		Derived by automated computational analysis using gene prediction method: Protein Homology.	MerR family transcriptional regulator	1482005	876	yes	forward
BA202_RS07940		Derived by automated computational analysis using gene prediction method: Protein Homology.	genetic competence negative regulator	1482958	609	yes	forward
BA202_RS07945	gudB	Derived by automated computational analysis using gene prediction method: Protein Homology.	NAD-specific glutamate dehydrogenase	1483832	1287	yes	forward
BA202_RS07955		Derived by automated computational analysis using gene prediction method: Protein Homology.	DUF3961 domain-containing protein	1485500	237	yes	forward
BA202_RS07960		Derived by automated computational analysis using gene prediction method: Protein Homology.	N-acetylmuramoyl-L-alanine amidase	1485816	531	yes	forward
BA202_RS07965		Derived by automated computational analysis using gene prediction method: Protein Homology.	YpdA family putative bacillithiol disulfide reductase	1486456	981	yes	forward
BA202_RS07970	ansA	Derived by automated computational analysis using gene prediction method: Protein Homology.	asparaginase	1487474	933	yes	reverse
BA202_RS29370		Derived by automated computational analysis using gene prediction method: Protein Homology.	YpfB family protein	1488629	174	yes	forward
BA202_RS07980	cmk	Derived by automated computational analysis using gene prediction method: Protein Homology.	(d)CMP kinase	1488931	678	yes	forward
BA202_RS07985	rpsA	Derived by automated computational analysis using gene prediction method: Protein Homology.	30S ribosomal protein S1	1489940	1149	yes	forward
BA202_RS07990		Derived by automated computational analysis using gene prediction method: Protein Homology.	type 2 isopentenyl-diphosphate Delta-isomerase	1491101	1050	yes	forward
BA202_RS29040		Derived by automated computational analysis using gene prediction method: Protein Homology.	YpzI family protein	1492468	135	yes	reverse
BA202_RS08005		Derived by automated computational analysis using gene prediction method: Protein Homology.	YIEGIA family protein	1493323	894	yes	forward
BA202_RS08010		Derived by automated computational analysis using gene prediction method: Protein Homology.	hypothetical protein	1494213	186	yes	forward
BA202_RS08015	engA	Derived by automated computational analysis using gene prediction method: Protein Homology.	ribosome-associated GTPase EngA	1494523	1311	yes	forward
BA202_RS08020	gpsA	Derived by automated computational analysis using gene prediction method: Protein Homology.	NAD(P)H-dependent glycerol-3-phosphate dehydrogenase	1495852	1023	yes	forward
BA202_RS08025		Derived by automated computational analysis using gene prediction method: Protein Homology.	stage VI sporulation protein F	1496990	252	yes	forward
BA202_RS08030		Derived by automated computational analysis using gene prediction method: Protein Homology.	DUF2768 domain-containing protein	1497509	204	yes	forward
BA202_RS08035		Derived by automated computational analysis using gene prediction method: Protein Homology.	hypothetical protein	1497761	714	yes	forward
BA202_RS08040	spoIVA	Derived by automated computational analysis using gene prediction method: Protein Homology.	stage IV sporulation protein A	1498718	1479	yes	forward
BA202_RS08045		Derived by automated computational analysis using gene prediction method: Protein Homology.	HU family DNA-binding protein	1500495	273	yes	forward
BA202_RS08050	folE	Derived by automated computational analysis using gene prediction method: Protein Homology.	GTP cyclohydrolase I FolE	1500888	570	yes	forward
BA202_RS08055		Derived by automated computational analysis using gene prediction method: Protein Homology.	heptaprenyl diphosphate synthase component 1	1501671	750	yes	forward
BA202_RS08060	menG	Derived by automated computational analysis using gene prediction method: Protein Homology.	2-heptaprenyl-1,4-naphthoquinone methyltransferase	1502450	714	yes	forward
BA202_RS08065	hepT	Derived by automated computational analysis using gene prediction method: Protein Homology.	heptaprenyl diphosphate synthase component II	1503195	963	yes	forward
BA202_RS08070	ndk	Derived by automated computational analysis using gene prediction method: Protein Homology.	nucleoside-diphosphate kinase	1504282	447	yes	forward
BA202_RS08075	aroC	Derived by automated computational analysis using gene prediction method: Protein Homology.	chorismate synthase	1504999	1173	yes	forward
BA202_RS08080	aroB	Derived by automated computational analysis using gene prediction method: Protein Homology.	3-dehydroquinate synthase	1506171	1086	yes	forward
BA202_RS08085	hisC	Derived by automated computational analysis using gene prediction method: Protein Homology.	histidinol-phosphate transaminase	1507377	1113	yes	forward
BA202_RS08095		Derived by automated computational analysis using gene prediction method: Protein Homology.	tetratricopeptide repeat protein	1508922	1263	yes	forward
BA202_RS08100		Derived by automated computational analysis using gene prediction method: Protein Homology.	ReoY family proteolytic degradation factor	1510258	537	yes	forward
BA202_RS08105		Derived by automated computational analysis using gene prediction method: Protein Homology.	YpiF family protein	1510930	477	yes	forward
BA202_RS08110	qcrA	Derived by automated computational analysis using gene prediction method: Protein Homology.	menaquinol-cytochrome c reductase iron-sulfur subunit	1511547	513	yes	forward
BA202_RS08115	qcrB	Derived by automated computational analysis using gene prediction method: Protein Homology.	menaquinol-cytochrome c reductase cytochrome b subunit	1512060	675	yes	forward
BA202_RS08120	qcrC	Derived by automated computational analysis using gene prediction method: Protein Homology.	menaquinol-cytochrome c reductase cytochrome b/c subunit	1512778	768	yes	forward
BA202_RS08130		Derived by automated computational analysis using gene prediction method: Protein Homology.	DUF1405 domain-containing protein	1513656	591	yes	forward
BA202_RS08135		Derived by automated computational analysis using gene prediction method: Protein Homology.	TIGR01906 family membrane protein	1514271	687	yes	forward
BA202_RS08140	ypjB	Derived by automated computational analysis using gene prediction method: Protein Homology.	sporulation protein YpjB	1515065	789	yes	forward
BA202_RS08145		Derived by automated computational analysis using gene prediction method: Protein Homology.	zinc metallopeptidase	1515958	681	yes	forward
BA202_RS08150		Derived by automated computational analysis using gene prediction method: Protein Homology.	uracil-DNA glycosylase	1516739	642	yes	forward
BA202_RS08155		Derived by automated computational analysis using gene prediction method: Protein Homology.	YitT family protein	1517409	882	yes	reverse
BA202_RS08160		Derived by automated computational analysis using gene prediction method: Protein Homology.	nucleotide pyrophosphohydrolase	1518757	342	yes	forward
BA202_RS08165	dapB	Derived by automated computational analysis using gene prediction method: Protein Homology.	dihydrodipicolinate reductase	1519098	801	yes	forward
BA202_RS08170	mgsA	Derived by automated computational analysis using gene prediction method: Protein Homology.	methylglyoxal synthase	1519913	396	yes	forward
BA202_RS08175	bshB1	Derived by automated computational analysis using gene prediction method: Protein Homology.	bacillithiol biosynthesis deacetylase BshB1	1520320	705	yes	forward
BA202_RS08185		Derived by automated computational analysis using gene prediction method: Protein Homology.	CCA tRNA nucleotidyltransferase	1522153	1194	yes	forward
BA202_RS08205	panB	Derived by automated computational analysis using gene prediction method: Protein Homology.	3-methyl-2-oxobutanoate hydroxymethyltransferase	1525198	837	yes	forward
BA202_RS08210	panC	Derived by automated computational analysis using gene prediction method: Protein Homology.	pantoate--beta-alanine ligase	1526034	849	yes	forward
BA202_RS08215	panD	Derived by automated computational analysis using gene prediction method: Protein Homology.	aspartate 1-decarboxylase	1526895	384	yes	forward
BA202_RS08220	dinG	Derived by automated computational analysis using gene prediction method: Protein Homology.	ATP-dependent DNA helicase DinG	1527408	2805	yes	forward
BA202_RS08225		Derived by automated computational analysis using gene prediction method: Protein Homology.	YpmA family protein	1530464	171	yes	forward
BA202_RS08235	aspB	Derived by automated computational analysis using gene prediction method: Protein Homology.	aspartate transaminase AspB	1531164	1188	yes	forward
BA202_RS08240	dnaD	Derived by automated computational analysis using gene prediction method: Protein Homology.	DNA replication protein DnaD	1532474	708	yes	forward
BA202_RS08245	nth	Derived by automated computational analysis using gene prediction method: Protein Homology.	endonuclease III	1533197	648	yes	forward
BA202_RS08260	recU	Derived by automated computational analysis using gene prediction method: Protein Homology.	Holliday junction resolvase RecU	1537149	603	yes	reverse
BA202_RS08265		Derived by automated computational analysis using gene prediction method: Protein Homology.	DUF2515 domain-containing protein	1537855	1026	yes	forward
BA202_RS29375		Derived by automated computational analysis using gene prediction method: Protein Homology.	hypothetical protein	1539004	177	yes	reverse
BA202_RS08275		Derived by automated computational analysis using gene prediction method: Protein Homology.	hypothetical protein	1539266	243	yes	forward
BA202_RS08280		Derived by automated computational analysis using gene prediction method: Protein Homology.	YppE family protein	1539524	345	yes	forward
BA202_RS08285		Derived by automated computational analysis using gene prediction method: Protein Homology.	YppF family protein	1539893	192	yes	reverse
BA202_RS08295		Derived by automated computational analysis using gene prediction method: Protein Homology.	CotD family spore coat protein	1540885	420	yes	forward
BA202_RS08300		Derived by automated computational analysis using gene prediction method: Protein Homology.	DUF1273 domain-containing protein	1541361	555	yes	forward
BA202_RS08305	gpsB	Derived by automated computational analysis using gene prediction method: Protein Homology.	cell division regulator GpsB	1542013	336	yes	forward
BA202_RS08315		Derived by automated computational analysis using gene prediction method: Protein Homology.	class I SAM-dependent RNA methyltransferase	1543007	1140	yes	forward
BA202_RS08320		Derived by automated computational analysis using gene prediction method: Protein Homology.	DUF3921 family protein	1544208	183	yes	forward
BA202_RS08325		Derived by automated computational analysis using gene prediction method: Protein Homology.	ATP-dependent DNA helicase	1544528	1938	yes	forward
BA202_RS08330	ypwA	Derived by automated computational analysis using gene prediction method: Protein Homology.	carboxypeptidase	1546566	1518	yes	forward
BA202_RS08335		Derived by automated computational analysis using gene prediction method: Protein Homology.	GNAT family N-acetyltransferase	1548129	474	yes	forward
BA202_RS08340		Derived by automated computational analysis using gene prediction method: Protein Homology.	type I methionyl aminopeptidase	1548743	747	yes	forward
BA202_RS08345		Derived by automated computational analysis using gene prediction method: Protein Homology.	xanthine phosphoribosyltransferase	1549816	594	yes	forward
BA202_RS08350	pbuX	Derived by automated computational analysis using gene prediction method: Protein Homology.	xanthine permease	1550413	1323	yes	forward
BA202_RS08365		Derived by automated computational analysis using gene prediction method: Protein Homology.	dynamin family GTPase	1553494	3660	yes	forward
BA202_RS08370		Derived by automated computational analysis using gene prediction method: Protein Homology.	DUF3931 domain-containing protein	1557157	255	yes	reverse
BA202_RS08375		Derived by automated computational analysis using gene prediction method: Protein Homology.	GNAT family N-acetyltransferase	1557484	468	yes	forward
BA202_RS08380		Derived by automated computational analysis using gene prediction method: Protein Homology.	YpbS family protein	1557973	273	yes	forward
BA202_RS08385		Derived by automated computational analysis using gene prediction method: Protein Homology.	sulfurtransferase	1558248	834	yes	forward
BA202_RS08420		Derived by automated computational analysis using gene prediction method: Protein Homology.	cation-transporting P-type ATPase	1562740	726	yes	forward
BA202_RS08425		Derived by automated computational analysis using gene prediction method: Protein Homology.	5'-3' exonuclease	1563595	867	yes	forward
BA202_RS08430		Derived by automated computational analysis using gene prediction method: Protein Homology.	FbpB family small basic protein	1564972	141	yes	forward
BA202_RS08445		Derived by automated computational analysis using gene prediction method: Protein Homology.	cysteine hydrolase	1581241	561	yes	reverse
BA202_RS08450		Derived by automated computational analysis using gene prediction method: Protein Homology.	DUF6123 family protein	1581985	261	yes	forward
BA202_RS08455		Derived by automated computational analysis using gene prediction method: Protein Homology.	DMT family transporter	1582248	906	yes	reverse
BA202_RS08460		Derived by automated computational analysis using gene prediction method: Protein Homology.	reverse transcriptase-like protein	1583167	387	yes	reverse
BA202_RS08465		Derived by automated computational analysis using gene prediction method: Protein Homology.	aldose 1-epimerase family protein	1583624	873	yes	reverse
BA202_RS08470		Derived by automated computational analysis using gene prediction method: Protein Homology.	QueT transporter family protein	1584680	486	yes	forward
BA202_RS08475		Derived by automated computational analysis using gene prediction method: Protein Homology.	ribonuclease H family protein	1585317	660	yes	forward
BA202_RS08480		Derived by automated computational analysis using gene prediction method: Protein Homology.	zinc-finger domain-containing protein	1585989	177	yes	forward
BA202_RS08485		Derived by automated computational analysis using gene prediction method: Protein Homology.	DUF2564 family protein	1586199	249	yes	reverse
BA202_RS08490	cspB	Derived by automated computational analysis using gene prediction method: Protein Homology.	cold shock-like protein CspB	1586567	198	yes	reverse
BA202_RS08495		Derived by automated computational analysis using gene prediction method: Protein Homology.	YqcI/YcgG family protein	1587030	729	yes	forward
BA202_RS08500		Derived by automated computational analysis using gene prediction method: Protein Homology.	LysE family transporter	1587897	633	yes	forward
BA202_RS08505		Derived by automated computational analysis using gene prediction method: Protein Homology.	hypothetical protein	1588549	294	yes	forward
BA202_RS08510		Derived by automated computational analysis using gene prediction method: Protein Homology.	sterol desaturase family protein	1588922	630	yes	forward
BA202_RS08515		Derived by automated computational analysis using gene prediction method: Protein Homology.	DUF485 domain-containing protein	1589786	342	yes	forward
BA202_RS08520		Members of the Solute:Sodium Symporter (SSS), TC 2.A.21 as described in tcdb.org, catalyze solute:Na+ symport. Known solutes for members of the family include sugars, amino acids, nucleosides, inositols, vitamins, urea or anions, depending on the system; Derived by automated computational analysis using gene prediction method: Protein Homology.	sodium/solute symporter	1590130	1551	yes	forward
BA202_RS08525		Derived by automated computational analysis using gene prediction method: Protein Homology.	aspartate aminotransferase family protein	1591871	1350	yes	forward
BA202_RS08530		Derived by automated computational analysis using gene prediction method: Protein Homology.	DUF3986 family protein	1593421	279	yes	forward
BA202_RS08535		Derived by automated computational analysis using gene prediction method: Protein Homology.	cation:proton antiporter	1593760	1164	yes	reverse
BA202_RS08540		Derived by automated computational analysis using gene prediction method: Protein Homology.	ribonuclease J	1595256	1680	yes	forward
BA202_RS08545		Derived by automated computational analysis using gene prediction method: Protein Homology.	MerR family transcriptional regulator	1597032	831	yes	forward
BA202_RS08550		Derived by automated computational analysis using gene prediction method: Protein Homology.	MATE family efflux transporter	1598008	1356	yes	forward
BA202_RS08555		Derived by automated computational analysis using gene prediction method: Protein Homology.	DUF421 domain-containing protein	1599399	666	yes	reverse
BA202_RS08560		Derived by automated computational analysis using gene prediction method: Protein Homology.	YdcF family protein	1600225	579	yes	forward
BA202_RS08565		Derived by automated computational analysis using gene prediction method: Protein Homology.	DUF4870 domain-containing protein	1600950	321	yes	forward
BA202_RS08570	nfsA	Derived by automated computational analysis using gene prediction method: Protein Homology.	oxygen-insensitive NADPH nitroreductase	1601479	735	yes	forward
BA202_RS08590		Derived by automated computational analysis using gene prediction method: Protein Homology.	sulfite exporter TauE/SafE family protein	1604316	726	yes	reverse
BA202_RS08595		Derived by automated computational analysis using gene prediction method: Protein Homology.	MFS transporter	1605147	1221	yes	reverse
BA202_RS08600		Derived by automated computational analysis using gene prediction method: Protein Homology.	winged helix-turn-helix domain-containing protein	1606387	450	yes	reverse
BA202_RS08605		Derived by automated computational analysis using gene prediction method: Protein Homology.	MFS transporter	1606965	1215	yes	reverse
BA202_RS08610		Derived by automated computational analysis using gene prediction method: Protein Homology.	VOC family protein	1608187	468	yes	reverse
BA202_RS08615		Derived by automated computational analysis using gene prediction method: Protein Homology.	YjcZ family sporulation protein	1608821	120	yes	reverse
BA202_RS08620		Derived by automated computational analysis using gene prediction method: Protein Homology.	aspartyl-phosphate phosphatase Spo0E family protein	1609179	219	yes	forward
BA202_RS08625	hfq	Derived by automated computational analysis using gene prediction method: Protein Homology.	RNA chaperone Hfq	1609447	189	yes	forward
BA202_RS08630		Derived by automated computational analysis using gene prediction method: Protein Homology.	HD domain-containing protein	1609663	603	yes	reverse
BA202_RS08635		Derived by automated computational analysis using gene prediction method: Protein Homology.	flagellar motor protein MotP	1610438	834	yes	forward
BA202_RS08640		Derived by automated computational analysis using gene prediction method: Protein Homology.	OmpA family protein	1611294	678	yes	forward
BA202_RS09130		Derived by automated computational analysis using gene prediction method: Protein Homology.	DUF2087 domain-containing protein	1705298	765	yes	forward
BA202_RS09135		Derived by automated computational analysis using gene prediction method: Protein Homology.	MATE family efflux transporter	1706162	1410	yes	forward
BA202_RS09145		Derived by automated computational analysis using gene prediction method: Protein Homology.	peptidase E	1707628	699	yes	reverse
BA202_RS09150		Derived by automated computational analysis using gene prediction method: Protein Homology.	DUF3942 family protein	1708823	399	yes	forward
BA202_RS09155		Derived by automated computational analysis using gene prediction method: Protein Homology.	BlaI/MecI/CopY family transcriptional regulator	1709315	414	yes	forward
BA202_RS09160		Derived by automated computational analysis using gene prediction method: Protein Homology.	M56 family metallopeptidase	1709733	813	yes	forward
BA202_RS09165		Derived by automated computational analysis using gene prediction method: Protein Homology.	TlpA family protein disulfide reductase	1710602	555	yes	forward
BA202_RS09170		Derived by automated computational analysis using gene prediction method: Protein Homology.	prolipoprotein diacylglyceryl transferase	1711175	681	yes	forward
BA202_RS09175		Derived by automated computational analysis using gene prediction method: Protein Homology.	XRE family transcriptional regulator	1711906	546	yes	reverse
BA202_RS09185	dsdA	Derived by automated computational analysis using gene prediction method: Protein Homology.	D-serine ammonia-lyase	1714508	1341	yes	forward
BA202_RS09195		Derived by automated computational analysis using gene prediction method: Protein Homology.	DUF445 domain-containing protein	1716330	1248	yes	forward
BA202_RS09200		Derived by automated computational analysis using gene prediction method: Protein Homology.	hypothetical protein	1717609	957	yes	reverse
BA202_RS09205		Derived by automated computational analysis using gene prediction method: Protein Homology.	hypothetical protein	1718562	1071	yes	reverse
BA202_RS09225		Derived by automated computational analysis using gene prediction method: Protein Homology.	response regulator transcription factor	1720845	639	yes	forward
BA202_RS09230		Derived by automated computational analysis using gene prediction method: Protein Homology.	histidine kinase	1721488	1101	yes	forward
BA202_RS09235		Derived by automated computational analysis using gene prediction method: Protein Homology.	ABC transporter ATP-binding protein	1722712	939	yes	forward
BA202_RS09240		Derived by automated computational analysis using gene prediction method: Protein Homology.	ABC transporter permease	1723688	1110	yes	forward
BA202_RS09260	pyrH	Derived by automated computational analysis using gene prediction method: Protein Homology.	UMP kinase	1728309	744	yes	reverse
BA202_RS09265		Derived by automated computational analysis using gene prediction method: Protein Homology.	cation:dicarboxylase symporter family transporter	1729429	1272	yes	forward
BA202_RS09270	aspA	Derived by automated computational analysis using gene prediction method: Protein Homology.	aspartate ammonia-lyase	1730725	1440	yes	forward
BA202_RS09275	malS	Derived by automated computational analysis using gene prediction method: Protein Homology.	oxaloacetate-decarboxylating malate dehydrogenase	1732240	1713	yes	forward
BA202_RS09280		Derived by automated computational analysis using gene prediction method: Protein Homology.	sensor histidine kinase	1734018	1299	yes	forward
BA202_RS09285		Derived by automated computational analysis using gene prediction method: Protein Homology.	response regulator	1735319	933	yes	forward
BA202_RS09300		Derived by automated computational analysis using gene prediction method: Protein Homology.	DEAD/DEAH box helicase	1744221	3195	yes	forward
BA202_RS09305		Derived by automated computational analysis using gene prediction method: Protein Homology.	DUF3934 domain-containing protein	1747516	135	yes	reverse
BA202_RS29380		Derived by automated computational analysis using gene prediction method: Protein Homology.	hypothetical protein	1747752	174	yes	forward
BA202_RS09320	asnA	Derived by automated computational analysis using gene prediction method: Protein Homology.	aspartate--ammonia ligase	1748386	984	yes	forward
BA202_RS09335		Derived by automated computational analysis using gene prediction method: Protein Homology.	aspartate kinase	1750977	1230	yes	reverse
BA202_RS09350		Derived by automated computational analysis using gene prediction method: Protein Homology.	DUF4166 domain-containing protein	1753695	606	yes	forward
BA202_RS09390		Derived by automated computational analysis using gene prediction method: Protein Homology.	UDP-galactose-lipid carrier transferase	1760592	813	yes	forward
BA202_RS09410		Derived by automated computational analysis using gene prediction method: Protein Homology.	MFS transporter	1764742	1266	yes	forward
BA202_RS09415		Derived by automated computational analysis using gene prediction method: Protein Homology.	ketoacyl-ACP synthase III	1766058	984	yes	reverse
BA202_RS09425	hflX	Derived by automated computational analysis using gene prediction method: Protein Homology.	GTPase HflX	1768255	1260	yes	forward
BA202_RS09435		Derived by automated computational analysis using gene prediction method: Protein Homology.	MFS transporter	1771419	1212	yes	forward
BA202_RS09440	cysK	Derived by automated computational analysis using gene prediction method: Protein Homology.	cysteine synthase A	1772641	918	yes	forward
BA202_RS09450		Derived by automated computational analysis using gene prediction method: Protein Homology.	DUF4037 domain-containing protein	1774243	825	yes	forward
BA202_RS09455		Derived by automated computational analysis using gene prediction method: Protein Homology.	polysaccharide biosynthesis protein	1775108	1635	yes	reverse
BA202_RS09460		Derived by automated computational analysis using gene prediction method: Protein Homology.	sodium-dependent transporter	1777486	1338	yes	forward
BA202_RS09470		Derived by automated computational analysis using gene prediction method: Protein Homology.	CD3324 family protein	1779890	264	yes	forward
BA202_RS09485		Derived by automated computational analysis using gene prediction method: Protein Homology.	elongation factor G-binding protein	1781111	642	yes	forward
BA202_RS09505		Derived by automated computational analysis using gene prediction method: Protein Homology.	SDR family oxidoreductase	1782849	759	yes	reverse
BA202_RS09510	ilvE	Derived by automated computational analysis using gene prediction method: Protein Homology.	branched-chain-amino-acid transaminase	1784510	900	yes	forward
BA202_RS09525	ilvC	Derived by automated computational analysis using gene prediction method: Protein Homology.	ketol-acid reductoisomerase	1787389	1008	yes	forward
BA202_RS09530	ilvD	Derived by automated computational analysis using gene prediction method: Protein Homology.	dihydroxy-acid dehydratase	1788443	1674	yes	forward
BA202_RS09535	ilvA	Derived by automated computational analysis using gene prediction method: Protein Homology.	threonine ammonia-lyase IlvA	1790148	1263	yes	forward
BA202_RS09545		Derived by automated computational analysis using gene prediction method: Protein Homology.	CapA family protein	1791771	1104	yes	reverse
BA202_RS09550		Derived by automated computational analysis using gene prediction method: Protein Homology.	DUF554 domain-containing protein	1793087	717	yes	forward
BA202_RS09555		Derived by automated computational analysis using gene prediction method: Protein Homology.	GNAT family N-acetyltransferase	1793822	852	yes	forward
BA202_RS09560		Derived by automated computational analysis using gene prediction method: Protein Homology.	multidrug efflux MFS transporter	1794842	1215	yes	forward
BA202_RS09580		Derived by automated computational analysis using gene prediction method: Protein Homology.	LytTR family transcriptional regulator DNA-binding domain-containing protein	1798738	645	yes	forward
BA202_RS09585		Derived by automated computational analysis using gene prediction method: Protein Homology.	acetyl-CoA hydrolase/transferase family protein	1799510	1515	yes	forward
BA202_RS09590		Derived by automated computational analysis using gene prediction method: Protein Homology.	GNAT family N-acetyltransferase	1801239	444	yes	forward
BA202_RS09600		Derived by automated computational analysis using gene prediction method: Protein Homology.	bifunctional S-methyl-5'-thioadenosine deaminase/S-adenosylhomocysteine deaminase	1802123	1326	yes	forward
BA202_RS09615		Derived by automated computational analysis using gene prediction method: Protein Homology.	GNAT family N-acetyltransferase	1806073	531	yes	reverse
BA202_RS09620		Derived by automated computational analysis using gene prediction method: Protein Homology.	response regulator transcription factor	1806746	699	yes	forward
BA202_RS09640		Derived by automated computational analysis using gene prediction method: Protein Homology.	Nramp family divalent metal transporter	1809819	1296	yes	reverse
BA202_RS09645		Derived by automated computational analysis using gene prediction method: Protein Homology.	rhodanese-related sulfurtransferase	1811592	960	yes	forward
BA202_RS09655		Derived by automated computational analysis using gene prediction method: Protein Homology.	hypothetical protein	1812809	1476	yes	reverse
BA202_RS09665		Derived by automated computational analysis using gene prediction method: Protein Homology.	APC family permease	1816019	1827	yes	forward
BA202_RS09675	nheA	Derived by automated computational analysis using gene prediction method: Protein Homology.	non-hemolytic enterotoxin NHE subunit A	1818445	1161	yes	forward
BA202_RS09680	nheB	Derived by automated computational analysis using gene prediction method: Protein Homology.	non-hemolytic enterotoxin NHE subunit B	1819637	1209	yes	forward
BA202_RS09685	nheC	Derived by automated computational analysis using gene prediction method: Protein Homology.	non-hemolytic enterotoxin NHE subunit C	1821105	1080	yes	forward
BA202_RS09700		Derived by automated computational analysis using gene prediction method: Protein Homology.	sugar-binding transcriptional regulator	1824359	948	yes	forward
BA202_RS09705	deoC	Derived by automated computational analysis using gene prediction method: Protein Homology.	deoxyribose-phosphate aldolase	1825615	672	yes	forward
BA202_RS09710		Derived by automated computational analysis using gene prediction method: Protein Homology.	NupC/NupG family nucleoside CNT transporter	1826389	1182	yes	forward
BA202_RS09715		Derived by automated computational analysis using gene prediction method: Protein Homology.	pyrimidine-nucleoside phosphorylase	1827607	1302	yes	forward
BA202_RS09720		Derived by automated computational analysis using gene prediction method: Protein Homology.	cytidine deaminase	1828942	396	yes	forward
BA202_RS09735		Derived by automated computational analysis using gene prediction method: Protein Homology.	DUF896 domain-containing protein	1830423	231	yes	reverse
BA202_RS09740		Derived by automated computational analysis using gene prediction method: Protein Homology.	aminopeptidase P family protein	1830842	1284	yes	forward
BA202_RS09795		Derived by automated computational analysis using gene prediction method: Protein Homology.	DUF4153 domain-containing protein	1842065	1248	yes	forward
BA202_RS09805		Derived by automated computational analysis using gene prediction method: Protein Homology.	bile acid:sodium symporter	1844934	966	yes	reverse
BA202_RS09810		Derived by automated computational analysis using gene prediction method: Protein Homology.	FMN-dependent NADH-azoreductase	1846342	693	yes	forward
BA202_RS09830		Derived by automated computational analysis using gene prediction method: Protein Homology.	copper resistance CopC/CopD family protein	1849468	1650	yes	forward
BA202_RS09835		Derived by automated computational analysis using gene prediction method: Protein Homology.	DUF1775 domain-containing protein	1851152	621	yes	forward
BA202_RS09840		Derived by automated computational analysis using gene prediction method: Protein Homology.	DMT family transporter	1851815	906	yes	reverse
BA202_RS09845		Derived by automated computational analysis using gene prediction method: Protein Homology.	LysR family transcriptional regulator	1852818	870	yes	forward
BA202_RS09850		Derived by automated computational analysis using gene prediction method: Protein Homology.	Rrf2 family transcriptional regulator	1853808	432	yes	forward
BA202_RS09855		Derived by automated computational analysis using gene prediction method: Protein Homology.	DsbA family oxidoreductase	1854311	651	yes	forward
BA202_RS09860		Derived by automated computational analysis using gene prediction method: Protein Homology.	nitroreductase family protein	1855019	603	yes	forward
BA202_RS09870		Derived by automated computational analysis using gene prediction method: Protein Homology.	amidase family protein	1855991	1611	yes	forward
BA202_RS09875		Derived by automated computational analysis using gene prediction method: Protein Homology.	AI-2E family transporter	1857779	1014	yes	forward
BA202_RS09880		Derived by automated computational analysis using gene prediction method: Protein Homology.	L-lactate dehydrogenase	1858847	945	yes	reverse
BA202_RS09890		Derived by automated computational analysis using gene prediction method: Protein Homology.	GTP-binding protein	1861533	924	yes	forward
BA202_RS09920		Derived by automated computational analysis using gene prediction method: Protein Homology.	substrate-binding domain-containing protein	1868194	1218	yes	forward
BA202_RS09925		Derived by automated computational analysis using gene prediction method: Protein Homology.	ABC transporter ATP-binding protein	1869500	774	yes	forward
BA202_RS09935		Derived by automated computational analysis using gene prediction method: Protein Homology.	branched-chain amino acid ABC transporter permease	1870974	861	yes	forward
BA202_RS09940		Derived by automated computational analysis using gene prediction method: Protein Homology.	branched-chain amino acid ABC transporter permease	1871884	954	yes	forward
BA202_RS09945		Derived by automated computational analysis using gene prediction method: Protein Homology.	LysR family transcriptional regulator	1872936	789	yes	reverse
BA202_RS09955		Derived by automated computational analysis using gene prediction method: Protein Homology.	tautomerase family protein	1874426	408	yes	forward
BA202_RS09965		Derived by automated computational analysis using gene prediction method: Protein Homology.	MarR family transcriptional regulator	1875312	444	yes	forward
BA202_RS09970		Derived by automated computational analysis using gene prediction method: Protein Homology.	LLM class flavin-dependent oxidoreductase	1875876	1056	yes	forward
BA202_RS09975	cydA	Derived by automated computational analysis using gene prediction method: Protein Homology.	cytochrome ubiquinol oxidase subunit I	1877537	1404	yes	forward
BA202_RS09985	cydD	Derived by automated computational analysis using gene prediction method: Protein Homology.	thiol reductant ABC exporter subunit CydD	1879943	1716	yes	forward
BA202_RS09990	cydC	Derived by automated computational analysis using gene prediction method: Protein Homology.	thiol reductant ABC exporter subunit CydC	1881661	1725	yes	forward
BA202_RS10015		Derived by automated computational analysis using gene prediction method: Protein Homology.	hypothetical protein	1889355	222	yes	forward
BA202_RS10020		Derived by automated computational analysis using gene prediction method: Protein Homology.	DUF6376 family protein	1889668	447	yes	forward
BA202_RS10040		Derived by automated computational analysis using gene prediction method: Protein Homology.	D-alanyl-D-alanine carboxypeptidase	1891556	954	yes	forward
BA202_RS10045		Derived by automated computational analysis using gene prediction method: Protein Homology.	nitroreductase family protein	1892753	603	yes	forward
BA202_RS10060		Derived by automated computational analysis using gene prediction method: Protein Homology.	alpha/beta hydrolase	1895645	765	yes	reverse
BA202_RS10065		Derived by automated computational analysis using gene prediction method: Protein Homology.	ABC transporter ATP-binding protein/permease	1896649	1761	yes	forward
BA202_RS10070	hitR	Derived by automated computational analysis using gene prediction method: Protein Homology.	envelope stress response regulator transcription factor HitR	1898498	678	yes	forward
BA202_RS10085		Derived by automated computational analysis using gene prediction method: Protein Homology.	3-ketoacyl-ACP reductase	1901049	720	yes	forward
BA202_RS10095		Derived by automated computational analysis using gene prediction method: Protein Homology.	aminoglycoside 6-adenylyltransferase	1902722	873	yes	forward
BA202_RS10100		Derived by automated computational analysis using gene prediction method: Protein Homology.	polysaccharide deacetylase family protein	1903712	828	yes	forward
BA202_RS10110		Derived by automated computational analysis using gene prediction method: Protein Homology.	NUDIX domain-containing protein	1904999	609	yes	reverse
BA202_RS10135		Derived by automated computational analysis using gene prediction method: Protein Homology.	homoserine dehydrogenase	1909318	1296	yes	forward
BA202_RS10145	thrB	Derived by automated computational analysis using gene prediction method: Protein Homology.	homoserine kinase	1911661	894	yes	forward
BA202_RS10150		Derived by automated computational analysis using gene prediction method: Protein Homology.	DUF6366 family protein	1912667	210	yes	forward
BA202_RS10160		Derived by automated computational analysis using gene prediction method: Protein Homology.	LCP family protein	1915863	1002	yes	forward
BA202_RS10170		Derived by automated computational analysis using gene prediction method: Protein Homology.	polysaccharide deacetylase	1917499	822	yes	forward
BA202_RS10175		Derived by automated computational analysis using gene prediction method: Protein Homology.	YkyA family protein	1918335	657	yes	forward
BA202_RS10180		Derived by automated computational analysis using gene prediction method: Protein Homology.	MgtC/SapB family protein	1919151	681	yes	forward
BA202_RS10185		Derived by automated computational analysis using gene prediction method: Protein Homology.	GNAT family N-acetyltransferase	1919926	525	yes	forward
BA202_RS10190		Derived by automated computational analysis using gene prediction method: Protein Homology.	alpha/beta-type small acid-soluble spore protein	1920717	207	yes	forward
BA202_RS10195		Derived by automated computational analysis using gene prediction method: Protein Homology.	MFS transporter	1921160	1230	yes	forward
BA202_RS10200		Derived by automated computational analysis using gene prediction method: Protein Homology.	LysE/ArgO family amino acid transporter	1922443	615	yes	reverse
BA202_RS10210		Derived by automated computational analysis using gene prediction method: Protein Homology.	DUF3933 family protein	1924631	168	yes	forward
BA202_RS10215		Derived by automated computational analysis using gene prediction method: Protein Homology.	patatin-like phospholipase family protein	1924904	966	yes	reverse
BA202_RS10225		Derived by automated computational analysis using gene prediction method: Protein Homology.	YwqG family protein	1926337	753	yes	forward
BA202_RS10230		Derived by automated computational analysis using gene prediction method: Protein Homology.	peptidase	1927235	1161	yes	forward
BA202_RS10235		Derived by automated computational analysis using gene prediction method: Protein Homology.	DUF4083 domain-containing protein	1928504	198	yes	forward
BA202_RS10240		Derived by automated computational analysis using gene prediction method: Protein Homology.	NUDIX hydrolase	1928733	462	yes	forward
BA202_RS10250	nadE	Derived by automated computational analysis using gene prediction method: Protein Homology.	ammonia-dependent NAD(+) synthetase	1930714	819	yes	reverse
BA202_RS10255		Derived by automated computational analysis using gene prediction method: Protein Homology.	ABC transporter permease	1931804	1881	yes	forward
BA202_RS10260		Derived by automated computational analysis using gene prediction method: Protein Homology.	AbrB/MazE/SpoVT family DNA-binding domain-containing protein	1933801	288	yes	forward
BA202_RS10265		Derived by automated computational analysis using gene prediction method: Protein Homology.	serine protease	1934401	951	yes	forward
BA202_RS10340		Derived by automated computational analysis using gene prediction method: Protein Homology.	ArsR family transcriptional regulator	1956838	309	yes	reverse
BA202_RS10345		Derived by automated computational analysis using gene prediction method: Protein Homology.	aldo/keto reductase	1957254	936	yes	forward
BA202_RS10355		Derived by automated computational analysis using gene prediction method: Protein Homology.	hypothetical protein	1959722	225	yes	reverse
BA202_RS10370	rsgA	Derived by automated computational analysis using gene prediction method: Protein Homology.	ribosome small subunit-dependent GTPase A	1961286	1050	yes	forward
BA202_RS10375		Derived by automated computational analysis using gene prediction method: Protein Homology.	methyl-accepting chemotaxis protein	1962540	1983	yes	forward
BA202_RS10385		Derived by automated computational analysis using gene prediction method: Protein Homology.	hypothetical protein	1964720	306	yes	forward
BA202_RS10390		Derived by automated computational analysis using gene prediction method: Protein Homology.	DUF3979 family protein	1965282	369	yes	forward
BA202_RS10395		Derived by automated computational analysis using gene prediction method: Protein Homology.	membrane protein	1965689	1041	yes	reverse
BA202_RS10400		Derived by automated computational analysis using gene prediction method: Protein Homology.	DNA starvation/stationary phase protection protein	1966971	444	yes	forward
BA202_RS10405		Derived by automated computational analysis using gene prediction method: Protein Homology.	DUF3939 domain-containing protein	1967570	456	yes	forward
BA202_RS10410		Derived by automated computational analysis using gene prediction method: Protein Homology.	LLM class flavin-dependent oxidoreductase	1968170	1002	yes	reverse
BA202_RS10415		Derived by automated computational analysis using gene prediction method: Protein Homology.	DUF3896 domain-containing protein	1969277	192	yes	reverse
BA202_RS10420		Derived by automated computational analysis using gene prediction method: Protein Homology.	flavin monoamine oxidase family protein	1969646	1473	yes	forward
BA202_RS10425		Derived by automated computational analysis using gene prediction method: Protein Homology.	GNAT family N-acetyltransferase	1971194	585	yes	forward
BA202_RS10430		Derived by automated computational analysis using gene prediction method: Protein Homology.	aldo/keto reductase	1971803	903	yes	reverse
BA202_RS10435		Derived by automated computational analysis using gene prediction method: Protein Homology.	GTP-binding protein	1972871	951	yes	forward
BA202_RS10440		Derived by automated computational analysis using gene prediction method: Protein Homology.	GNAT family N-acetyltransferase	1973919	471	yes	reverse
BA202_RS10445		Derived by automated computational analysis using gene prediction method: Protein Homology.	metal ABC transporter substrate-binding protein	1974525	951	yes	reverse
BA202_RS29395		Derived by automated computational analysis using gene prediction method: GeneMarkS-2+.	hypothetical protein	1975755	138	yes	forward
BA202_RS10455		Derived by automated computational analysis using gene prediction method: Protein Homology.	oxidoreductase	1976008	660	yes	forward
BA202_RS10460	namA	Derived by automated computational analysis using gene prediction method: Protein Homology.	NADPH dehydrogenase NamA	1976697	1038	yes	reverse
BA202_RS10465		Derived by automated computational analysis using gene prediction method: Protein Homology.	methylated-DNA--[protein]-cysteine S-methyltransferase	1977868	453	yes	forward
BA202_RS10475		Derived by automated computational analysis using gene prediction method: Protein Homology.	peptide ABC transporter substrate-binding protein	1979567	1662	yes	forward
BA202_RS10480	fosB	Derived by automated computational analysis using gene prediction method: Protein Homology.	FosB/FosD family fosfomycin resistance bacillithiol transferase	1981287	417	yes	forward
BA202_RS10485		Derived by automated computational analysis using gene prediction method: Protein Homology.	short-chain dehydrogenase	1981717	546	yes	forward
BA202_RS10490		Derived by automated computational analysis using gene prediction method: Protein Homology.	phosphoserine phosphatase 1	1982275	612	yes	forward
BA202_RS10500	cotH	Derived by automated computational analysis using gene prediction method: Protein Homology.	spore coat protein CotH	1983655	1077	yes	forward
BA202_RS10505		Derived by automated computational analysis using gene prediction method: Protein Homology.	NUDIX hydrolase	1984837	618	yes	forward
BA202_RS10510		Derived by automated computational analysis using gene prediction method: Protein Homology.	DedA family protein	1985559	603	yes	forward
BA202_RS10515		Derived by automated computational analysis using gene prediction method: Protein Homology.	polysaccharide biosynthesis protein	1986259	1380	yes	forward
BA202_RS10520		Derived by automated computational analysis using gene prediction method: Protein Homology.	magnesium transporter CorA family protein	1987823	942	yes	forward
BA202_RS10525		Derived by automated computational analysis using gene prediction method: Protein Homology.	permease	1988963	897	yes	forward
BA202_RS10530		Derived by automated computational analysis using gene prediction method: Protein Homology.	TIGR03943 family protein	1989863	870	yes	forward
BA202_RS10535		Derived by automated computational analysis using gene prediction method: Protein Homology.	acyl-CoA thioesterase	1990852	507	yes	forward
BA202_RS10540		Derived by automated computational analysis using gene prediction method: Protein Homology.	YjcZ family sporulation protein	1991485	87	yes	reverse
BA202_RS10545	cls	Derived by automated computational analysis using gene prediction method: Protein Homology.	cardiolipin synthase	1991732	1185	yes	forward
BA202_RS10550		Derived by automated computational analysis using gene prediction method: Protein Homology.	spore coat protein	1992947	459	yes	forward
BA202_RS10555		Derived by automated computational analysis using gene prediction method: Protein Homology.	hypothetical protein	1993585	180	yes	forward
BA202_RS10560		Derived by automated computational analysis using gene prediction method: Protein Homology.	SDR family oxidoreductase	1993866	621	yes	forward
BA202_RS10565		Derived by automated computational analysis using gene prediction method: Protein Homology.	DUF456 family protein	1994511	483	yes	reverse
BA202_RS10570		Derived by automated computational analysis using gene prediction method: Protein Homology.	hemolysin family protein	1994995	1308	yes	reverse
BA202_RS10575		Derived by automated computational analysis using gene prediction method: Protein Homology.	hypothetical protein	1996511	870	yes	reverse
BA202_RS10580	cbpA	Derived by automated computational analysis using gene prediction method: Protein Homology.	cyclic di-AMP binding protein CbpA	1997625	648	yes	forward
BA202_RS10585	brnQ	Derived by automated computational analysis using gene prediction method: Protein Homology.	branched-chain amino acid transport system II carrier protein	1998694	1353	yes	forward
BA202_RS10590	csaA	Derived by automated computational analysis using gene prediction method: Protein Homology.	chaperone CsaA	2000113	330	yes	forward
BA202_RS10595		Derived by automated computational analysis using gene prediction method: Protein Homology.	DUF1572 domain-containing protein	2000460	528	yes	forward
BA202_RS10610	spoIIP	Derived by automated computational analysis using gene prediction method: Protein Homology.	stage II sporulation protein SpoIIP	2001655	1155	yes	forward
BA202_RS10620		Derived by automated computational analysis using gene prediction method: Protein Homology.	M15 family metallopeptidase	2003543	741	yes	forward
BA202_RS10625		Derived by automated computational analysis using gene prediction method: Protein Homology.	NUDIX domain-containing protein	2004307	447	yes	forward
BA202_RS10635		Derived by automated computational analysis using gene prediction method: Protein Homology.	amidase family protein	2004940	1476	yes	forward
BA202_RS10640		Derived by automated computational analysis using gene prediction method: Protein Homology.	MFS transporter	2006461	1227	yes	reverse
BA202_RS10645		Derived by automated computational analysis using gene prediction method: Protein Homology.	NfeD family protein	2007952	429	yes	forward
BA202_RS10755		incomplete; partial in the middle of a contig; missing N-terminus; Derived by automated computational analysis using gene prediction method: Protein Homology.	SPFH/Band 7/PHB domain protein	2029536	447	yes	forward
BA202_RS10760		Derived by automated computational analysis using gene prediction method: Protein Homology.	histidine phosphatase family protein	2030251	591	yes	forward
BA202_RS10775	alr	Derived by automated computational analysis using gene prediction method: Protein Homology.	alanine racemase	2032265	1176	yes	forward
BA202_RS10790		Derived by automated computational analysis using gene prediction method: Protein Homology.	nitrate reductase	2035079	879	yes	reverse
BA202_RS10795		Derived by automated computational analysis using gene prediction method: Protein Homology.	glycosyl transferase	2036340	1209	yes	forward
BA202_RS10800		Derived by automated computational analysis using gene prediction method: Protein Homology.	YitT family protein	2037718	846	yes	forward
BA202_RS10805		Derived by automated computational analysis using gene prediction method: Protein Homology.	PLP-dependent aminotransferase family protein	2038609	1401	yes	reverse
BA202_RS10810		Derived by automated computational analysis using gene prediction method: Protein Homology.	GNAT family N-acetyltransferase	2040140	423	yes	forward
BA202_RS10815		Derived by automated computational analysis using gene prediction method: Protein Homology.	metallophosphoesterase	2040710	1128	yes	forward
BA202_RS10820		Derived by automated computational analysis using gene prediction method: Protein Homology.	DUF1648 domain-containing protein	2041866	618	yes	reverse
BA202_RS10825		Derived by automated computational analysis using gene prediction method: Protein Homology.	GNAT family N-acetyltransferase	2042620	567	yes	forward
BA202_RS10830		Derived by automated computational analysis using gene prediction method: Protein Homology.	GNAT family N-acetyltransferase	2043338	486	yes	forward
BA202_RS10960	ytfJ	Derived by automated computational analysis using gene prediction method: Protein Homology.	GerW family sporulation protein	2068641	426	yes	forward
BA202_RS10970		Derived by automated computational analysis using gene prediction method: Protein Homology.	oxalate:formate antiporter	2070512	777	yes	forward
BA202_RS10975		Derived by automated computational analysis using gene prediction method: Protein Homology.	hypothetical protein	2071340	321	yes	forward
BA202_RS10980		Derived by automated computational analysis using gene prediction method: Protein Homology.	hypothetical protein	2071730	213	yes	forward
BA202_RS10985		Derived by automated computational analysis using gene prediction method: Protein Homology.	hypothetical protein	2071972	339	yes	reverse
BA202_RS10990		Derived by automated computational analysis using gene prediction method: Protein Homology.	class I SAM-dependent methyltransferase	2072516	681	yes	forward
BA202_RS10995		Derived by automated computational analysis using gene prediction method: Protein Homology.	formate--tetrahydrofolate ligase	2073228	1752	yes	forward
BA202_RS11000		Derived by automated computational analysis using gene prediction method: Protein Homology.	hypothetical protein	2075070	528	yes	forward
BA202_RS11005		Derived by automated computational analysis using gene prediction method: Protein Homology.	DEAD/DEAH box helicase	2075617	1170	yes	forward
BA202_RS11010		incomplete; partial in the middle of a contig; missing N-terminus; Derived by automated computational analysis using gene prediction method: Protein Homology.	sugar phosphate isomerase/epimerase	2076957	114	yes	forward
BA202_RS11015		Derived by automated computational analysis using gene prediction method: Protein Homology.	VOC family protein	2077126	384	yes	forward
BA202_RS11020		Derived by automated computational analysis using gene prediction method: Protein Homology.	zinc dependent phospholipase C family protein	2077555	639	yes	reverse
BA202_RS11025		Derived by automated computational analysis using gene prediction method: Protein Homology.	quinone oxidoreductase	2078223	987	yes	reverse
BA202_RS11030		Derived by automated computational analysis using gene prediction method: Protein Homology.	sigma-70 family RNA polymerase sigma factor	2079415	579	yes	forward
BA202_RS11035		Derived by automated computational analysis using gene prediction method: Protein Homology.	DUF3600 domain-containing protein	2079990	681	yes	forward
BA202_RS11050		Derived by automated computational analysis using gene prediction method: Protein Homology.	hypothetical protein	2083169	435	yes	reverse
BA202_RS11055		Derived by automated computational analysis using gene prediction method: Protein Homology.	MBL fold metallo-hydrolase	2083689	972	yes	reverse
BA202_RS11060		Derived by automated computational analysis using gene prediction method: Protein Homology.	DUF3925 domain-containing protein	2084758	210	yes	reverse
BA202_RS11065	bsaA	Derived by automated computational analysis using gene prediction method: Protein Homology.	glutathione peroxidase	2085193	483	yes	forward
BA202_RS11070		Derived by automated computational analysis using gene prediction method: Protein Homology.	DUF3488 and transglutaminase-like domain-containing protein	2085759	2226	yes	reverse
BA202_RS11075		Derived by automated computational analysis using gene prediction method: Protein Homology.	DUF58 domain-containing protein	2087981	1215	yes	reverse
BA202_RS11080		Derived by automated computational analysis using gene prediction method: Protein Homology.	MoxR family ATPase	2089195	963	yes	reverse
BA202_RS11100	exsG	Derived by automated computational analysis using gene prediction method: Protein Homology.	exosporium protein ExsG	2092727	153	yes	forward
BA202_RS11105		Derived by automated computational analysis using gene prediction method: Protein Homology.	hypothetical protein	2093042	210	yes	forward
BA202_RS11110		Derived by automated computational analysis using gene prediction method: Protein Homology.	arylamine N-acetyltransferase	2093348	840	yes	reverse
BA202_RS11115		Derived by automated computational analysis using gene prediction method: Protein Homology.	hypothetical protein	2094736	1602	yes	forward
BA202_RS11125	spoVS	Derived by automated computational analysis using gene prediction method: Protein Homology.	stage V sporulation protein SpoVS	2097567	273	yes	forward
BA202_RS11135		Derived by automated computational analysis using gene prediction method: Protein Homology.	HD domain-containing protein	2098814	648	yes	forward
BA202_RS11140		Derived by automated computational analysis using gene prediction method: Protein Homology.	ABC-F family ATP-binding cassette domain-containing protein	2099458	1896	yes	forward
BA202_RS11145		Derived by automated computational analysis using gene prediction method: Protein Homology.	Bax inhibitor-1/YccA family protein	2101429	732	yes	forward
BA202_RS11150		Derived by automated computational analysis using gene prediction method: Protein Homology.	DUF4318 domain-containing protein	2102267	255	yes	forward
BA202_RS11260		Derived by automated computational analysis using gene prediction method: Protein Homology.	conserved virulence factor C family protein	2130002	1128	yes	forward
BA202_RS11265		Derived by automated computational analysis using gene prediction method: Protein Homology.	DCC1-like thiol-disulfide oxidoreductase family protein	2131133	384	yes	forward
BA202_RS11270		Derived by automated computational analysis using gene prediction method: Protein Homology.	BrxA/BrxB family bacilliredoxin	2131600	435	yes	forward
BA202_RS11275		Derived by automated computational analysis using gene prediction method: Protein Homology.	class I SAM-dependent methyltransferase	2132084	777	yes	forward
BA202_RS11280	argS	Derived by automated computational analysis using gene prediction method: Protein Homology.	arginine--tRNA ligase	2133161	1689	yes	forward
BA202_RS11290		Derived by automated computational analysis using gene prediction method: Protein Homology.	bacteriocin-processing peptidase family protein	2136258	4203	yes	forward
BA202_RS11295	ileS	Derived by automated computational analysis using gene prediction method: Protein Homology.	isoleucine--tRNA ligase	2140852	3102	yes	forward
BA202_RS11300		Derived by automated computational analysis using gene prediction method: Protein Homology.	M36 family metallopeptidase	2144246	1512	yes	forward
BA202_RS11305		Derived by automated computational analysis using gene prediction method: Protein Homology.	hypothetical protein	2145861	483	yes	reverse
BA202_RS11320	aspS	Derived by automated computational analysis using gene prediction method: Protein Homology.	aspartate--tRNA(Asn) ligase	2148175	1287	yes	forward
BA202_RS11325		Derived by automated computational analysis using gene prediction method: Protein Homology.	sodium-dependent transporter	2149941	1341	yes	forward
BA202_RS11330		Derived by automated computational analysis using gene prediction method: Protein Homology.	alpha/beta hydrolase	2151319	915	yes	forward
BA202_RS11350		Derived by automated computational analysis using gene prediction method: Protein Homology.	GntP family permease	2154736	1440	yes	forward
BA202_RS11355	eutG	Derived by automated computational analysis using gene prediction method: Protein Homology.	alcohol dehydrogenase EutG	2156228	1203	yes	forward
BA202_RS11365		Derived by automated computational analysis using gene prediction method: Protein Homology.	SAM-dependent methyltransferase	2158365	474	yes	forward
BA202_RS11370		Derived by automated computational analysis using gene prediction method: Protein Homology.	GNAT family N-acetyltransferase	2158835	441	yes	forward
BA202_RS11395		Derived by automated computational analysis using gene prediction method: Protein Homology.	HAD-IIIA family hydrolase	2162897	528	yes	reverse
BA202_RS11400		Derived by automated computational analysis using gene prediction method: Protein Homology.	GNAT family N-acetyltransferase	2163454	432	yes	reverse
BA202_RS11410		Derived by automated computational analysis using gene prediction method: Protein Homology.	ABC transporter permease	2164742	1200	yes	forward
BA202_RS11415		Derived by automated computational analysis using gene prediction method: Protein Homology.	YpjP family protein	2166226	588	yes	forward
BA202_RS11420		Derived by automated computational analysis using gene prediction method: Protein Homology.	HAD family hydrolase	2166921	636	yes	forward
BA202_RS11425		Derived by automated computational analysis using gene prediction method: Protein Homology.	aminoglycoside phosphotransferase family protein	2167642	936	yes	forward
BA202_RS11430		Derived by automated computational analysis using gene prediction method: Protein Homology.	serine hydrolase	2168702	1458	yes	reverse
BA202_RS11435		Derived by automated computational analysis using gene prediction method: Protein Homology.	alpha-L-rhamnosidase	2170344	2583	yes	forward
BA202_RS11440	thyA	Derived by automated computational analysis using gene prediction method: Protein Homology.	thymidylate synthase	2173042	957	yes	forward
BA202_RS11445	dfrA	Derived by automated computational analysis using gene prediction method: Protein Homology.	dihydrofolate reductase	2174018	489	yes	forward
BA202_RS11450	pbpC	Derived by automated computational analysis using gene prediction method: Protein Homology.	penicillin-binding protein 3	2174662	1986	yes	forward
BA202_RS11455		Derived by automated computational analysis using gene prediction method: Protein Homology.	FMN-dependent NADH-azoreductase	2176890	636	yes	forward
BA202_RS11460		Derived by automated computational analysis using gene prediction method: Protein Homology.	1-acyl-sn-glycerol-3-phosphate acyltransferase	2177636	720	yes	forward
BA202_RS11465		Derived by automated computational analysis using gene prediction method: Protein Homology.	hemolysin III family protein	2178394	660	yes	reverse
BA202_RS11470		Derived by automated computational analysis using gene prediction method: Protein Homology.	twin-arginine translocase TatA/TatE family subunit	2179267	186	yes	forward
BA202_RS11485		Derived by automated computational analysis using gene prediction method: Protein Homology.	DUF2535 family protein	2180733	252	yes	forward
BA202_RS11490		Derived by automated computational analysis using gene prediction method: Protein Homology.	DegV family protein	2181137	843	yes	forward
BA202_RS11495		Derived by automated computational analysis using gene prediction method: Protein Homology.	MBL fold metallo-hydrolase	2182178	975	yes	reverse
BA202_RS11500		Derived by automated computational analysis using gene prediction method: Protein Homology.	SCO family protein	2183488	588	yes	forward
BA202_RS11505		Derived by automated computational analysis using gene prediction method: Protein Homology.	Hsp20/alpha crystallin family protein	2184114	462	yes	reverse
BA202_RS11510	asnB	Derived by automated computational analysis using gene prediction method: Protein Homology.	asparagine synthase (glutamine-hydrolyzing)	2184793	1902	yes	forward
BA202_RS11515		Derived by automated computational analysis using gene prediction method: Protein Homology.	GNAT family N-acetyltransferase	2186788	360	yes	forward
BA202_RS11520		Derived by automated computational analysis using gene prediction method: Protein Homology.	hypothetical protein	2187196	330	yes	forward
BA202_RS11525		Derived by automated computational analysis using gene prediction method: Protein Homology.	iron-siderophore ABC transporter substrate-binding protein	2187767	966	yes	forward
BA202_RS11530	dat	Derived by automated computational analysis using gene prediction method: Protein Homology.	D-amino-acid transaminase	2188864	876	yes	forward
BA202_RS11535		Derived by automated computational analysis using gene prediction method: Protein Homology.	nitroreductase family protein	2189838	648	yes	forward
BA202_RS11540		Derived by automated computational analysis using gene prediction method: Protein Homology.	hypothetical protein	2190755	489	yes	forward
BA202_RS11545		Derived by automated computational analysis using gene prediction method: Protein Homology.	cysteine hydrolase	2191664	549	yes	forward
BA202_RS11555		Derived by automated computational analysis using gene prediction method: Protein Homology.	Hsp20/alpha crystallin family protein	2192926	438	yes	forward
BA202_RS11565		Derived by automated computational analysis using gene prediction method: Protein Homology.	sensor histidine kinase	2194733	1098	yes	forward
BA202_RS11570		Derived by automated computational analysis using gene prediction method: Protein Homology.	response regulator transcription factor	2195845	636	yes	forward
BA202_RS11585	adhP	Derived by automated computational analysis using gene prediction method: Protein Homology.	alcohol dehydrogenase AdhP	2199199	1044	yes	forward
BA202_RS11590		Derived by automated computational analysis using gene prediction method: Protein Homology.	ABC transporter permease subunit	2200373	1020	yes	reverse
BA202_RS11595		Derived by automated computational analysis using gene prediction method: Protein Homology.	ABC transporter permease subunit	2201389	903	yes	reverse
BA202_RS11635		Derived by automated computational analysis using gene prediction method: Protein Homology.	glycosyltransferase family 2 protein	2209363	1221	yes	forward
BA202_RS11645		Derived by automated computational analysis using gene prediction method: Protein Homology.	NAD(P)H-dependent oxidoreductase	2211918	537	yes	forward
BA202_RS11655		Derived by automated computational analysis using gene prediction method: Protein Homology.	YdcF family protein	2213750	558	yes	forward
BA202_RS11660		Derived by automated computational analysis using gene prediction method: Protein Homology.	ABC transporter ATP-binding protein	2214410	948	yes	forward
BA202_RS11665		Derived by automated computational analysis using gene prediction method: Protein Homology.	ABC transporter permease/substrate-binding protein	2215361	1512	yes	forward
BA202_RS11670	arcD	Derived by automated computational analysis using gene prediction method: Protein Homology.	arginine-ornithine antiporter	2217086	1428	yes	forward
BA202_RS11675		Derived by automated computational analysis using gene prediction method: Protein Homology.	hypothetical protein	2218590	261	yes	forward
BA202_RS11685		Derived by automated computational analysis using gene prediction method: Protein Homology.	hypothetical protein	2220767	1851	yes	forward
BA202_RS11690		Derived by automated computational analysis using gene prediction method: Protein Homology.	hypothetical protein	2222893	597	yes	forward
BA202_RS11695	racA	Derived by automated computational analysis using gene prediction method: Protein Homology.	chromosome-anchoring protein RacA	2223585	543	yes	reverse
BA202_RS11700		Derived by automated computational analysis using gene prediction method: Protein Homology.	hemolysin family protein	2224481	1356	yes	forward
BA202_RS11705		Derived by automated computational analysis using gene prediction method: Protein Homology.	aldehyde dehydrogenase family protein	2225969	1425	yes	forward
BA202_RS11710		Derived by automated computational analysis using gene prediction method: Protein Homology.	YueI family protein	2227510	393	yes	reverse
BA202_RS11715		Derived by automated computational analysis using gene prediction method: Protein Homology.	sensor histidine kinase	2228148	1119	yes	forward
BA202_RS11720		Derived by automated computational analysis using gene prediction method: Protein Homology.	DUF4397 domain-containing protein	2229300	750	yes	reverse
BA202_RS11730		Derived by automated computational analysis using gene prediction method: Protein Homology.	aspartate aminotransferase family protein	2231159	1311	yes	forward
BA202_RS11735	atoD	Derived by automated computational analysis using gene prediction method: Protein Homology.	acetate CoA-transferase subunit alpha	2232466	699	yes	forward
BA202_RS11745		Derived by automated computational analysis using gene prediction method: Protein Homology.	peptidase	2233827	1269	yes	forward
BA202_RS11750	ablB	Derived by automated computational analysis using gene prediction method: Protein Homology.	putative beta-lysine N-acetyltransferase	2235092	846	yes	forward
BA202_RS11755	rocR	Derived by automated computational analysis using gene prediction method: Protein Homology.	arginine utilization transcriptional regulator RocR	2236037	1386	yes	forward
BA202_RS11760	ablA	Derived by automated computational analysis using gene prediction method: Protein Homology.	lysine 2,3-aminomutase	2237634	1422	yes	forward
BA202_RS11765		Derived by automated computational analysis using gene prediction method: Protein Homology.	YokU family protein	2239052	273	yes	forward
BA202_RS11770		Derived by automated computational analysis using gene prediction method: Protein Homology.	YozE family protein	2239397	216	yes	forward
BA202_RS11775		Derived by automated computational analysis using gene prediction method: Protein Homology.	hypothetical protein	2239802	663	yes	forward
BA202_RS11780		Derived by automated computational analysis using gene prediction method: Protein Homology.	DUF3930 family protein	2240469	168	yes	reverse
BA202_RS11785		Derived by automated computational analysis using gene prediction method: Protein Homology.	YozD family protein	2240786	180	yes	forward
BA202_RS11790		Derived by automated computational analysis using gene prediction method: Protein Homology.	hypothetical protein	2241076	183	yes	forward
BA202_RS11795		Derived by automated computational analysis using gene prediction method: Protein Homology.	protein kinase	2241258	822	yes	forward
BA202_RS11810		Derived by automated computational analysis using gene prediction method: Protein Homology.	cation diffusion facilitator family transporter	2243109	882	yes	reverse
BA202_RS11815		Derived by automated computational analysis using gene prediction method: Protein Homology.	thioredoxin family protein	2244266	315	yes	reverse
BA202_RS11850		Derived by automated computational analysis using gene prediction method: Protein Homology.	hypothetical protein	2248466	354	yes	forward
BA202_RS11890		Derived by automated computational analysis using gene prediction method: Protein Homology.	peptidylprolyl isomerase	2254763	852	yes	forward
BA202_RS11895		Derived by automated computational analysis using gene prediction method: Protein Homology.	hypothetical protein	2256101	219	yes	forward
BA202_RS11900		Derived by automated computational analysis using gene prediction method: Protein Homology.	YolD-like family protein	2256857	336	yes	forward
BA202_RS11905	gerPF	Derived by automated computational analysis using gene prediction method: Protein Homology.	spore germination protein GerPF	2257381	216	yes	reverse
BA202_RS11910		Derived by automated computational analysis using gene prediction method: Protein Homology.	hypothetical protein	2257806	336	yes	forward
BA202_RS11925		Derived by automated computational analysis using gene prediction method: Protein Homology.	YqaE/Pmp3 family membrane protein	2259392	213	yes	forward
BA202_RS11930		Derived by automated computational analysis using gene prediction method: Protein Homology.	KTSC domain-containing protein	2259673	210	yes	reverse
BA202_RS11945		Derived by automated computational analysis using gene prediction method: Protein Homology.	MFS transporter	2263478	1146	yes	forward
BA202_RS11955	mmgD	Derived by automated computational analysis using gene prediction method: Protein Homology.	citrate synthase	2265330	1122	yes	forward
BA202_RS11960	prpD	Derived by automated computational analysis using gene prediction method: Protein Homology.	2-methylcitrate dehydratase	2266550	1437	yes	forward
BA202_RS11965	prpB	Derived by automated computational analysis using gene prediction method: Protein Homology.	methylisocitrate lyase	2268005	909	yes	forward
BA202_RS11970		Derived by automated computational analysis using gene prediction method: Protein Homology.	acyl-CoA dehydrogenase family protein	2269220	1719	yes	forward
BA202_RS11975		Derived by automated computational analysis using gene prediction method: Protein Homology.	NAD(P)-dependent oxidoreductase	2270955	891	yes	forward
BA202_RS11980		Derived by automated computational analysis using gene prediction method: Protein Homology.	CoA-acylating methylmalonate-semialdehyde dehydrogenase	2271868	1461	yes	forward
BA202_RS11985		Derived by automated computational analysis using gene prediction method: Protein Homology.	LysE family translocator	2273399	633	yes	reverse
BA202_RS11990		Derived by automated computational analysis using gene prediction method: Protein Homology.	enoyl-CoA hydratase/isomerase family protein	2274255	1056	yes	reverse
BA202_RS11995		Derived by automated computational analysis using gene prediction method: Protein Homology.	hypothetical protein	2275627	258	yes	forward
BA202_RS12000		Derived by automated computational analysis using gene prediction method: Protein Homology.	DUF2584 domain-containing protein	2276069	240	yes	forward
BA202_RS12005		Derived by automated computational analysis using gene prediction method: Protein Homology.	exonuclease SbcCD subunit D	2276324	1158	yes	forward
BA202_RS12010		Derived by automated computational analysis using gene prediction method: Protein Homology.	SMC family ATPase	2277478	3090	yes	forward
BA202_RS12020		Derived by automated computational analysis using gene prediction method: Protein Homology.	metalloregulator ArsR/SmtB family transcription factor	2281186	300	yes	forward
BA202_RS12040		Derived by automated computational analysis using gene prediction method: Protein Homology.	OFA family MFS transporter	2282448	1203	yes	forward
BA202_RS12045	dhbA	Derived by automated computational analysis using gene prediction method: Protein Homology.	2,3-dihydro-2,3-dihydroxybenzoate dehydrogenase	2284274	771	yes	forward
BA202_RS12050	dhbC	Derived by automated computational analysis using gene prediction method: Protein Homology.	isochorismate synthase DhbC	2285071	1200	yes	forward
BA202_RS12055		Derived by automated computational analysis using gene prediction method: Protein Homology.	(2,3-dihydroxybenzoyl)adenylate synthase	2286283	1614	yes	forward
BA202_RS12060		Derived by automated computational analysis using gene prediction method: Protein Homology.	isochorismatase	2287924	894	yes	forward
BA202_RS12065		Derived by automated computational analysis using gene prediction method: Protein Homology.	non-ribosomal peptide synthetase	2288851	7158	yes	forward
BA202_RS12070		Derived by automated computational analysis using gene prediction method: Protein Homology.	MbtH family protein	2296005	225	yes	forward
BA202_RS12075		Derived by automated computational analysis using gene prediction method: Protein Homology.	multidrug efflux MFS transporter	2296229	1443	yes	forward
BA202_RS12080	sfp	Derived by automated computational analysis using gene prediction method: Protein Homology.	4'-phosphopantetheinyl transferase Sfp	2297731	750	yes	forward
BA202_RS12085		Derived by automated computational analysis using gene prediction method: Protein Homology.	hypothetical protein	2298516	543	yes	forward
BA202_RS12095		Derived by automated computational analysis using gene prediction method: Protein Homology.	DUF3891 family protein	2299574	768	yes	forward
BA202_RS12105		Derived by automated computational analysis using gene prediction method: Protein Homology.	S8 family peptidase	2300981	1194	yes	reverse
BA202_RS12110		Derived by automated computational analysis using gene prediction method: Protein Homology.	sodium:alanine symporter family protein	2302400	1368	yes	reverse
BA202_RS12115		Derived by automated computational analysis using gene prediction method: Protein Homology.	hypothetical protein	2304212	576	yes	reverse
BA202_RS12120		Derived by automated computational analysis using gene prediction method: Protein Homology.	YdbC family protein	2304979	621	yes	forward
BA202_RS12125	rluF	Derived by automated computational analysis using gene prediction method: Protein Homology.	23S rRNA pseudouridine(2604) synthase RluF	2305785	708	yes	forward
BA202_RS12130	thrS	Derived by automated computational analysis using gene prediction method: Protein Homology.	threonine--tRNA ligase	2307147	1923	yes	forward
BA202_RS12135		Derived by automated computational analysis using gene prediction method: Protein Homology.	ABC transporter ATP-binding protein	2309319	768	yes	forward
BA202_RS12140		Derived by automated computational analysis using gene prediction method: Protein Homology.	ABC transporter permease	2310098	1881	yes	forward
BA202_RS12145		Derived by automated computational analysis using gene prediction method: Protein Homology.	alpha/beta hydrolase	2312190	1032	yes	forward
BA202_RS12150		Derived by automated computational analysis using gene prediction method: Protein Homology.	MFS transporter	2313417	1263	yes	forward
BA202_RS12170		Derived by automated computational analysis using gene prediction method: Protein Homology.	ZIP family metal transporter	2318428	738	yes	reverse
BA202_RS12200		Derived by automated computational analysis using gene prediction method: Protein Homology.	hypothetical protein	2322905	486	yes	forward
BA202_RS12230		Derived by automated computational analysis using gene prediction method: Protein Homology.	MMPL family transporter	2327595	2232	yes	forward
BA202_RS12235		Derived by automated computational analysis using gene prediction method: Protein Homology.	DUF4021 domain-containing protein	2329869	183	yes	reverse
BA202_RS12250		Derived by automated computational analysis using gene prediction method: Protein Homology.	GNAT family N-acetyltransferase	2332185	513	yes	forward
BA202_RS12270		Derived by automated computational analysis using gene prediction method: Protein Homology.	aspartyl-phosphate phosphatase Spo0E family protein	2335487	150	yes	forward
BA202_RS12275		Derived by automated computational analysis using gene prediction method: Protein Homology.	alpha/beta hydrolase	2335749	729	yes	forward
BA202_RS12280		Derived by automated computational analysis using gene prediction method: Protein Homology.	protoporphyrinogen oxidase	2336538	1401	yes	forward
BA202_RS12285		Derived by automated computational analysis using gene prediction method: Protein Homology.	hypothetical protein	2337991	549	yes	reverse
BA202_RS12290		Derived by automated computational analysis using gene prediction method: Protein Homology.	GNAT family N-acetyltransferase	2338839	552	yes	forward
BA202_RS12295		Derived by automated computational analysis using gene prediction method: Protein Homology.	cold-shock protein	2339430	186	yes	reverse
BA202_RS12300	cspD	Derived by automated computational analysis using gene prediction method: Protein Homology.	cold-shock protein CspD	2339702	204	yes	reverse
BA202_RS12310		Derived by automated computational analysis using gene prediction method: Protein Homology.	AAA family ATPase	2341789	660	yes	forward
BA202_RS12315		Derived by automated computational analysis using gene prediction method: Protein Homology.	arginase family protein	2342483	783	yes	reverse
BA202_RS12320		Derived by automated computational analysis using gene prediction method: Protein Homology.	PRK06770 family protein	2343476	606	yes	forward
BA202_RS12335		Derived by automated computational analysis using gene prediction method: Protein Homology.	aspartate-semialdehyde dehydrogenase	2345346	1044	yes	forward
BA202_RS12340		Derived by automated computational analysis using gene prediction method: Protein Homology.	GNAT family N-acetyltransferase	2346865	885	yes	forward
BA202_RS12345		Derived by automated computational analysis using gene prediction method: Protein Homology.	DUF1349 domain-containing protein	2347783	597	yes	forward
BA202_RS12355		Derived by automated computational analysis using gene prediction method: Protein Homology.	ABC transporter ATP-binding protein/permease	2350348	1797	yes	forward
BA202_RS12385		Derived by automated computational analysis using gene prediction method: Protein Homology.	helix-turn-helix domain-containing protein	2355105	615	yes	forward
BA202_RS13150		Derived by automated computational analysis using gene prediction method: Protein Homology.	YjcZ family sporulation protein	2505911	108	yes	forward
BA202_RS13160		Derived by automated computational analysis using gene prediction method: Protein Homology.	serine/threonine protein kinase	2507468	882	yes	reverse
BA202_RS13195		Derived by automated computational analysis using gene prediction method: Protein Homology.	penicillin-binding protein	2514033	2139	yes	forward
BA202_RS13225		Derived by automated computational analysis using gene prediction method: Protein Homology.	DUF3189 family protein	2521055	507	yes	forward
BA202_RS13230		Derived by automated computational analysis using gene prediction method: Protein Homology.	DegV family protein	2521761	807	yes	forward
BA202_RS13235		Derived by automated computational analysis using gene prediction method: Protein Homology.	DJ-1/PfpI family protein	2522687	573	yes	reverse
BA202_RS13250		Derived by automated computational analysis using gene prediction method: Protein Homology.	MFS transporter	2524866	1305	yes	forward
BA202_RS13255		Derived by automated computational analysis using gene prediction method: Protein Homology.	hypothetical protein	2526211	717	yes	reverse
BA202_RS13265		Derived by automated computational analysis using gene prediction method: Protein Homology.	GNAT family N-acetyltransferase	2527423	801	yes	forward
BA202_RS13270		Derived by automated computational analysis using gene prediction method: Protein Homology.	glycerophosphodiester phosphodiesterase	2528269	864	yes	forward
BA202_RS13280		Derived by automated computational analysis using gene prediction method: Protein Homology.	DUF2306 domain-containing protein	2529720	462	yes	reverse
BA202_RS13285		Derived by automated computational analysis using gene prediction method: Protein Homology.	DUF4269 domain-containing protein	2530341	531	yes	forward
BA202_RS13315	cutA	Derived by automated computational analysis using gene prediction method: Protein Homology.	divalent cation tolerance protein CutA	2535809	339	yes	forward
BA202_RS13320		Derived by automated computational analysis using gene prediction method: Protein Homology.	NUDIX domain-containing protein	2536173	447	yes	forward
BA202_RS29460		Derived by automated computational analysis using gene prediction method: Protein Homology.	hypothetical protein	2538215	144	yes	forward
BA202_RS13340		Derived by automated computational analysis using gene prediction method: Protein Homology.	OFA family MFS transporter	2538643	1209	yes	forward
BA202_RS13345		Derived by automated computational analysis using gene prediction method: Protein Homology.	NUDIX hydrolase	2540009	444	yes	forward
BA202_RS13350	dnaN	Derived by automated computational analysis using gene prediction method: Protein Homology.	DNA polymerase III subunit beta	2540483	1131	yes	forward
BA202_RS13360		Derived by automated computational analysis using gene prediction method: Protein Homology.	alpha/beta hydrolase	2542319	834	yes	forward
BA202_RS13365		Derived by automated computational analysis using gene prediction method: Protein Homology.	MBL fold metallo-hydrolase	2543207	963	yes	reverse
BA202_RS13415		Derived by automated computational analysis using gene prediction method: Protein Homology.	GNAT family N-acetyltransferase	2551716	528	yes	reverse
BA202_RS13420		Derived by automated computational analysis using gene prediction method: Protein Homology.	FAD-dependent oxidoreductase	2552307	1323	yes	reverse
BA202_RS13425		Derived by automated computational analysis using gene prediction method: Protein Homology.	undecaprenyl-diphosphate phosphatase	2553716	780	yes	reverse
BA202_RS13430		Derived by automated computational analysis using gene prediction method: Protein Homology.	hypothetical protein	2554628	207	yes	forward
BA202_RS13435		Derived by automated computational analysis using gene prediction method: Protein Homology.	nucleotide excision repair endonuclease	2554887	381	yes	reverse
BA202_RS13440		Derived by automated computational analysis using gene prediction method: Protein Homology.	GNAT family N-acetyltransferase	2555345	564	yes	reverse
BA202_RS13445		Derived by automated computational analysis using gene prediction method: Protein Homology.	hypothetical protein	2555936	573	yes	reverse
BA202_RS13450		Derived by automated computational analysis using gene prediction method: Protein Homology.	PQQ-dependent sugar dehydrogenase	2556660	1431	yes	reverse
BA202_RS13455		Derived by automated computational analysis using gene prediction method: Protein Homology.	hypothetical protein	2558228	258	yes	forward
BA202_RS13465		Derived by automated computational analysis using gene prediction method: Protein Homology.	NUDIX pyrophosphatase	2558966	441	yes	reverse
BA202_RS13470		Derived by automated computational analysis using gene prediction method: Protein Homology.	FAD-binding oxidoreductase	2559558	1116	yes	reverse
BA202_RS13475		Derived by automated computational analysis using gene prediction method: Protein Homology.	YdeI/OmpD-associated family protein	2560799	654	yes	reverse
BA202_RS13480		Derived by automated computational analysis using gene prediction method: Protein Homology.	arylamine N-acetyltransferase	2561601	768	yes	reverse
BA202_RS13485		Derived by automated computational analysis using gene prediction method: Protein Homology.	MepB family protein	2562507	525	yes	reverse
BA202_RS13490		Derived by automated computational analysis using gene prediction method: Protein Homology.	HAD family hydrolase	2563570	693	yes	reverse
BA202_RS13500		Derived by automated computational analysis using gene prediction method: Protein Homology.	undecaprenyl-diphosphatase	2564958	600	yes	reverse
BA202_RS13505	pulA	Derived by automated computational analysis using gene prediction method: Protein Homology.	type I pullulanase	2565824	2547	yes	reverse
BA202_RS13510		Derived by automated computational analysis using gene prediction method: Protein Homology.	M4 family metallopeptidase	2568855	1704	yes	reverse
BA202_RS13525	secY	Derived by automated computational analysis using gene prediction method: Protein Homology.	preprotein translocase subunit SecY	2572486	1305	yes	forward
BA202_RS13535		Derived by automated computational analysis using gene prediction method: Protein Homology.	EamA family transporter	2574975	918	yes	reverse
BA202_RS13540		Derived by automated computational analysis using gene prediction method: Protein Homology.	PLP-dependent aminotransferase family protein	2576039	1434	yes	forward
BA202_RS13550		Derived by automated computational analysis using gene prediction method: Protein Homology.	alpha/beta fold hydrolase	2578661	864	yes	forward
BA202_RS13555		Derived by automated computational analysis using gene prediction method: Protein Homology.	hypothetical protein	2579641	336	yes	reverse
BA202_RS13560		Derived by automated computational analysis using gene prediction method: Protein Homology.	ParM/StbA family protein	2579988	1170	yes	reverse
BA202_RS13580		Derived by automated computational analysis using gene prediction method: Protein Homology.	GNAT family N-acetyltransferase	2583532	498	yes	reverse
BA202_RS13585		Derived by automated computational analysis using gene prediction method: Protein Homology.	lipoprotein	2584055	357	yes	reverse
BA202_RS13590		Derived by automated computational analysis using gene prediction method: Protein Homology.	YhcN/YlaJ family sporulation lipoprotein	2584524	597	yes	reverse
BA202_RS13595	ypeB	Derived by automated computational analysis using gene prediction method: Protein Homology.	germination protein YpeB	2585147	1341	yes	reverse
BA202_RS13605		Derived by automated computational analysis using gene prediction method: Protein Homology.	DUF3889 domain-containing protein	2587578	333	yes	forward
BA202_RS13615		Derived by automated computational analysis using gene prediction method: Protein Homology.	serine hydrolase	2588743	918	yes	reverse
BA202_RS13620	kynA	Derived by automated computational analysis using gene prediction method: Protein Homology.	tryptophan 2,3-dioxygenase	2589776	840	yes	reverse
BA202_RS13625	kynB	Derived by automated computational analysis using gene prediction method: Protein Homology.	arylformamidase	2590648	630	yes	reverse
BA202_RS13630	kynU	Derived by automated computational analysis using gene prediction method: Protein Homology.	kynureninase	2591280	1287	yes	reverse
BA202_RS13650		Derived by automated computational analysis using gene prediction method: Protein Homology.	SRPBCC family protein	2594232	459	yes	reverse
BA202_RS13665		Derived by automated computational analysis using gene prediction method: Protein Homology.	sigma-54-dependent Fis family transcriptional regulator	2595552	1851	yes	reverse
BA202_RS13675		Derived by automated computational analysis using gene prediction method: Protein Homology.	NIPSNAP family protein	2597717	339	yes	reverse
BA202_RS13680		Derived by automated computational analysis using gene prediction method: Protein Homology.	GNAT family N-acetyltransferase	2598082	543	yes	reverse
BA202_RS13685		Derived by automated computational analysis using gene prediction method: Protein Homology.	DeoR/GlpR family DNA-binding transcription regulator	2598637	771	yes	reverse
BA202_RS13690		Derived by automated computational analysis using gene prediction method: Protein Homology.	hypothetical protein	2599659	498	yes	forward
BA202_RS13695		Derived by automated computational analysis using gene prediction method: Protein Homology.	hypothetical protein	2600461	597	yes	forward
BA202_RS13700	lpdA	Derived by automated computational analysis using gene prediction method: Protein Homology.	dihydrolipoyl dehydrogenase	2601140	1380	yes	reverse
BA202_RS13710	acoB	Derived by automated computational analysis using gene prediction method: Protein Homology.	acetoin:2,6-dichlorophenolindophenol oxidoreductase subunit beta	2603762	1035	yes	reverse
BA202_RS13715	acoA	Derived by automated computational analysis using gene prediction method: Protein Homology.	acetoin:2,6-dichlorophenolindophenol oxidoreductase subunit alpha	2604814	999	yes	reverse
BA202_RS13730		Derived by automated computational analysis using gene prediction method: Protein Homology.	GrpB family protein	2607515	510	yes	forward
BA202_RS13775		Derived by automated computational analysis using gene prediction method: Protein Homology.	glycine betaine/L-proline ABC transporter ATP-binding protein	2612275	1206	yes	reverse
BA202_RS13780		Derived by automated computational analysis using gene prediction method: Protein Homology.	glycine betaine ABC transporter substrate-binding protein	2613652	858	yes	forward
BA202_RS13790		Derived by automated computational analysis using gene prediction method: Protein Homology.	RNA polymerase subunit sigma-70	2615157	687	yes	reverse
BA202_RS13795		Derived by automated computational analysis using gene prediction method: Protein Homology.	(2Fe-2S)-binding protein	2615987	321	yes	forward
BA202_RS13805		Derived by automated computational analysis using gene prediction method: Protein Homology.	GNAT family N-acetyltransferase	2617080	435	yes	forward
BA202_RS13825		Derived by automated computational analysis using gene prediction method: Protein Homology.	DNA topology modulation protein	2619722	519	yes	reverse
BA202_RS13830		Derived by automated computational analysis using gene prediction method: Protein Homology.	DUF2809 domain-containing protein	2620347	387	yes	reverse
BA202_RS13835		Derived by automated computational analysis using gene prediction method: Protein Homology.	class I SAM-dependent methyltransferase	2620799	708	yes	reverse
BA202_RS13970		Derived by automated computational analysis using gene prediction method: Protein Homology.	carboxymuconolactone decarboxylase	2643625	441	yes	reverse
BA202_RS13975		Derived by automated computational analysis using gene prediction method: Protein Homology.	alanine:cation symporter family protein	2644096	1491	yes	reverse
BA202_RS13980		Derived by automated computational analysis using gene prediction method: Protein Homology.	aldehyde dehydrogenase family protein	2645717	1485	yes	reverse
BA202_RS13985	dapA	Derived by automated computational analysis using gene prediction method: Protein Homology.	4-hydroxy-tetrahydrodipicolinate synthase	2647220	897	yes	reverse
BA202_RS13990		Derived by automated computational analysis using gene prediction method: Protein Homology.	proline racemase family protein	2648134	942	yes	reverse
BA202_RS13995		Derived by automated computational analysis using gene prediction method: Protein Homology.	proline racemase family protein	2649072	1038	yes	reverse
BA202_RS14000		Derived by automated computational analysis using gene prediction method: Protein Homology.	FAD-binding oxidoreductase	2650106	1176	yes	reverse
BA202_RS14005		Derived by automated computational analysis using gene prediction method: Protein Homology.	sigma 54-interacting transcriptional regulator	2651462	1662	yes	forward
BA202_RS14010		Derived by automated computational analysis using gene prediction method: Protein Homology.	(2Fe-2S)-binding protein	2653198	273	yes	forward
BA202_RS14015		Derived by automated computational analysis using gene prediction method: Protein Homology.	(2Fe-2S)-binding protein	2653467	333	yes	forward
BA202_RS14030		Derived by automated computational analysis using gene prediction method: Protein Homology.	hypothetical protein	2655352	450	yes	reverse
BA202_RS14035		Derived by automated computational analysis using gene prediction method: Protein Homology.	DUF1836 domain-containing protein	2656061	765	yes	forward
BA202_RS14040		Derived by automated computational analysis using gene prediction method: Protein Homology.	DedA family protein	2657060	606	yes	forward
BA202_RS14050		Derived by automated computational analysis using gene prediction method: Protein Homology.	hypothetical protein	2658333	225	yes	forward
BA202_RS14055	dltD	Derived by automated computational analysis using gene prediction method: Protein Homology.	D-alanyl-lipoteichoic acid biosynthesis protein DltD	2658596	1182	yes	reverse
BA202_RS14060		Derived by automated computational analysis using gene prediction method: Protein Homology.	GNAT family N-acetyltransferase	2660042	528	yes	reverse
BA202_RS14065		Derived by automated computational analysis using gene prediction method: Protein Homology.	peptide ABC transporter substrate-binding protein	2660686	1623	yes	reverse
BA202_RS14070		Derived by automated computational analysis using gene prediction method: Protein Homology.	C40 family peptidase	2662330	1002	yes	reverse
BA202_RS14075		Derived by automated computational analysis using gene prediction method: Protein Homology.	dipeptide epimerase	2663371	1062	yes	reverse
BA202_RS14080		Derived by automated computational analysis using gene prediction method: Protein Homology.	DUF3870 domain-containing protein	2664576	327	yes	reverse
BA202_RS14090		Derived by automated computational analysis using gene prediction method: Protein Homology.	septum formation initiator family protein	2665161	357	yes	reverse
BA202_RS14110		Derived by automated computational analysis using gene prediction method: Protein Homology.	hypothetical protein	2667867	231	yes	reverse
BA202_RS14115		Derived by automated computational analysis using gene prediction method: Protein Homology.	hypothetical protein	2668294	264	yes	reverse
BA202_RS14120		Derived by automated computational analysis using gene prediction method: Protein Homology.	class I SAM-dependent methyltransferase	2668760	765	yes	reverse
BA202_RS14130		Derived by automated computational analysis using gene prediction method: Protein Homology.	Xaa-Pro dipeptidyl-peptidase	2670043	1794	yes	reverse
BA202_RS14135		Derived by automated computational analysis using gene prediction method: Protein Homology.	HAMP domain-containing histidine kinase	2672038	1377	yes	reverse
BA202_RS14180		Derived by automated computational analysis using gene prediction method: Protein Homology.	M3 family metallopeptidase	2679590	1584	yes	reverse
BA202_RS14190		Derived by automated computational analysis using gene prediction method: Protein Homology.	DegV family protein	2682391	861	yes	reverse
BA202_RS14195		Derived by automated computational analysis using gene prediction method: Protein Homology.	GNAT family N-acetyltransferase	2683478	432	yes	forward
BA202_RS14210		Derived by automated computational analysis using gene prediction method: Protein Homology.	hypothetical protein	2685131	321	yes	forward
BA202_RS14215		Derived by automated computational analysis using gene prediction method: Protein Homology.	MFS transporter	2685506	1536	yes	reverse
BA202_RS14220		Derived by automated computational analysis using gene prediction method: Protein Homology.	hypothetical protein	2687065	708	yes	reverse
BA202_RS14225		Derived by automated computational analysis using gene prediction method: Protein Homology.	polymer-forming cytoskeletal protein	2687791	711	yes	reverse
BA202_RS14230		Derived by automated computational analysis using gene prediction method: Protein Homology.	YhbD family protein	2688515	624	yes	reverse
BA202_RS14255		Derived by automated computational analysis using gene prediction method: Protein Homology.	hypothetical protein	2694097	396	yes	reverse
BA202_RS14260		Derived by automated computational analysis using gene prediction method: Protein Homology.	GlsB/YeaQ/YmgE family stress response membrane protein	2694570	243	yes	reverse
BA202_RS14265		Derived by automated computational analysis using gene prediction method: Protein Homology.	nucleoside hydrolase	2694985	966	yes	reverse
BA202_RS14270		Derived by automated computational analysis using gene prediction method: Protein Homology.	DUF3970 family protein	2696028	189	yes	reverse
BA202_RS14275		Derived by automated computational analysis using gene prediction method: Protein Homology.	class I SAM-dependent methyltransferase	2696286	786	yes	reverse
BA202_RS14290		Derived by automated computational analysis using gene prediction method: Protein Homology.	hypothetical protein	2698101	153	yes	forward
BA202_RS14300		Derived by automated computational analysis using gene prediction method: Protein Homology.	MFS transporter	2699070	1203	yes	forward
BA202_RS14315		Derived by automated computational analysis using gene prediction method: Protein Homology.	LL-diaminopimelate aminotransferase	2701480	1200	yes	forward
BA202_RS14320		Derived by automated computational analysis using gene prediction method: Protein Homology.	beta-hydroxyacyl-ACP dehydratase	2702737	399	yes	forward
BA202_RS14325	coaW	Derived by automated computational analysis using gene prediction method: Protein Homology.	type II pantothenate kinase	2703204	831	yes	forward
BA202_RS14350		Derived by automated computational analysis using gene prediction method: Protein Homology.	ABC transporter ATP-binding protein	2707046	873	yes	reverse
BA202_RS14355		Derived by automated computational analysis using gene prediction method: Protein Homology.	GntR family transcriptional regulator	2707915	381	yes	reverse
BA202_RS14375		Derived by automated computational analysis using gene prediction method: Protein Homology.	YrzI family small protein	2709952	141	yes	forward
BA202_RS14380		Derived by automated computational analysis using gene prediction method: Protein Homology.	YrzI family small protein	2710120	144	yes	forward
BA202_RS14390		Derived by automated computational analysis using gene prediction method: Protein Homology.	YrzI family small protein	2710461	141	yes	forward
BA202_RS14395		Derived by automated computational analysis using gene prediction method: Protein Homology.	YrzI family small protein	2710627	141	yes	forward
BA202_RS14400		Derived by automated computational analysis using gene prediction method: Protein Homology.	AI-2E family transporter	2711007	1086	yes	reverse
BA202_RS14405		Derived by automated computational analysis using gene prediction method: Protein Homology.	HNH endonuclease	2712242	822	yes	forward
BA202_RS29750		Derived by automated computational analysis using gene prediction method: Protein Homology.	putative holin-like toxin	2713292	93	yes	reverse
BA202_RS14415	ssuD	Derived by automated computational analysis using gene prediction method: Protein Homology.	FMNH2-dependent alkanesulfonate monooxygenase	2713652	1113	yes	reverse
BA202_RS14420		Derived by automated computational analysis using gene prediction method: Protein Homology.	ABC transporter permease	2714841	849	yes	reverse
BA202_RS14425		Derived by automated computational analysis using gene prediction method: Protein Homology.	aliphatic sulfonate ABC transporter substrate-binding protein	2715706	987	yes	reverse
BA202_RS14430		Derived by automated computational analysis using gene prediction method: Protein Homology.	ABC transporter ATP-binding protein	2716708	756	yes	reverse
BA202_RS14445		Derived by automated computational analysis using gene prediction method: Protein Homology.	DUF402 domain-containing protein	2719203	510	yes	reverse
BA202_RS14460		Derived by automated computational analysis using gene prediction method: Protein Homology.	tetratricopeptide repeat protein	2721363	474	yes	reverse
BA202_RS14465		Derived by automated computational analysis using gene prediction method: Protein Homology.	hypothetical protein	2721974	690	yes	reverse
BA202_RS14470	aacC	Derived by automated computational analysis using gene prediction method: Protein Homology.	BA2930 family N-acetyltransferase	2722679	798	yes	reverse
BA202_RS14475		Derived by automated computational analysis using gene prediction method: Protein Homology.	glutathionylspermidine synthase family protein	2723694	1248	yes	reverse
BA202_RS14490		Derived by automated computational analysis using gene prediction method: Protein Homology.	multidrug resistance efflux transporter family protein	2726142	939	yes	reverse
BA202_RS14505		Derived by automated computational analysis using gene prediction method: Protein Homology.	GNAT family N-acetyltransferase	2728222	546	yes	reverse
BA202_RS14510		Derived by automated computational analysis using gene prediction method: Protein Homology.	nucleotidyltransferase domain-containing protein	2728783	702	yes	reverse
BA202_RS14515		Derived by automated computational analysis using gene prediction method: Protein Homology.	DNA alkylation repair protein	2729501	684	yes	reverse
BA202_RS14520		Derived by automated computational analysis using gene prediction method: Protein Homology.	polysaccharide deacetylase	2730555	828	yes	forward
BA202_RS14545		Derived by automated computational analysis using gene prediction method: Protein Homology.	TerC family protein	2736009	672	yes	forward
BA202_RS14550		Derived by automated computational analysis using gene prediction method: Protein Homology.	LTA synthase family protein	2736739	1974	yes	reverse
BA202_RS14560		Derived by automated computational analysis using gene prediction method: Protein Homology.	ATP-binding cassette domain-containing protein	2739233	1626	yes	reverse
BA202_RS14570		Derived by automated computational analysis using gene prediction method: Protein Homology.	hypothetical protein	2741712	849	yes	reverse
BA202_RS14575		Derived by automated computational analysis using gene prediction method: Protein Homology.	MMPL family transporter	2742897	3117	yes	reverse
BA202_RS14585		Derived by automated computational analysis using gene prediction method: Protein Homology.	GNAT family N-acetyltransferase	2747051	1158	yes	reverse
BA202_RS14590	aroA	Derived by automated computational analysis using gene prediction method: Protein Homology.	3-phosphoshikimate 1-carboxyvinyltransferase	2748345	1290	yes	reverse
BA202_RS14600	hisC	Derived by automated computational analysis using gene prediction method: Protein Homology.	histidinol-phosphate transaminase	2750744	1101	yes	reverse
BA202_RS14605	aroC	Derived by automated computational analysis using gene prediction method: Protein Homology.	chorismate synthase	2751863	1173	yes	reverse
BA202_RS14810		Derived by automated computational analysis using gene prediction method: Protein Homology.	fatty acid desaturase	2793535	1032	yes	reverse
BA202_RS14830		Derived by automated computational analysis using gene prediction method: Protein Homology.	helix-turn-helix transcriptional regulator	2799912	216	yes	forward
BA202_RS14835		Derived by automated computational analysis using gene prediction method: Protein Homology.	DUF3887 domain-containing protein	2800158	387	yes	reverse
BA202_RS14840		Derived by automated computational analysis using gene prediction method: Protein Homology.	YhfC family glutamic-type intramembrane protease	2800541	684	yes	reverse
BA202_RS14845		Derived by automated computational analysis using gene prediction method: Protein Homology.	GHKL domain-containing protein	2801314	1317	yes	reverse
BA202_RS14850		Derived by automated computational analysis using gene prediction method: Protein Homology.	response regulator transcription factor	2802630	735	yes	reverse
BA202_RS14865		Derived by automated computational analysis using gene prediction method: Protein Homology.	kinase	2805163	582	yes	reverse
BA202_RS14870		Derived by automated computational analysis using gene prediction method: Protein Homology.	GNAT family N-acetyltransferase	2805744	543	yes	reverse
BA202_RS14875		Derived by automated computational analysis using gene prediction method: Protein Homology.	VOC family protein	2806301	384	yes	reverse
BA202_RS14880		Derived by automated computational analysis using gene prediction method: Protein Homology.	hypothetical protein	2806968	246	yes	forward
BA202_RS14905		Derived by automated computational analysis using gene prediction method: Protein Homology.	MoxR family ATPase	2808826	930	yes	forward
BA202_RS14910		Derived by automated computational analysis using gene prediction method: Protein Homology.	DUF58 domain-containing protein	2809752	1164	yes	forward
BA202_RS14920		Derived by automated computational analysis using gene prediction method: Protein Homology.	MFS transporter	2812056	1458	yes	reverse
BA202_RS14925		Derived by automated computational analysis using gene prediction method: Protein Homology.	aminotransferase class III-fold pyridoxal phosphate-dependent enzyme	2813752	1218	yes	reverse
BA202_RS15085		Derived by automated computational analysis using gene prediction method: Protein Homology.	antibiotic biosynthesis monooxygenase	2840530	294	yes	reverse
BA202_RS15090		Derived by automated computational analysis using gene prediction method: Protein Homology.	nitroreductase family protein	2840870	639	yes	reverse
BA202_RS15095		Derived by automated computational analysis using gene prediction method: Protein Homology.	MarR family transcriptional regulator	2841527	429	yes	reverse
BA202_RS15105		Derived by automated computational analysis using gene prediction method: Protein Homology.	GTP-binding protein	2842222	1944	yes	forward
BA202_RS15170		Derived by automated computational analysis using gene prediction method: Protein Homology.	AraC family transcriptional regulator	2855966	891	yes	reverse
BA202_RS15175		Derived by automated computational analysis using gene prediction method: Protein Homology.	GNAT family N-acetyltransferase	2856905	471	yes	reverse
BA202_RS15180		Derived by automated computational analysis using gene prediction method: Protein Homology.	DUF3980 domain-containing protein	2857393	408	yes	reverse
BA202_RS15185		Derived by automated computational analysis using gene prediction method: Protein Homology.	NUDIX hydrolase	2857897	468	yes	forward
BA202_RS15190		Derived by automated computational analysis using gene prediction method: Protein Homology.	DMT family transporter	2858383	912	yes	reverse
BA202_RS15195		Derived by automated computational analysis using gene prediction method: Protein Homology.	PLP-dependent aminotransferase family protein	2859420	1443	yes	forward
BA202_RS15205		Derived by automated computational analysis using gene prediction method: Protein Homology.	YaiI/YqxD family protein	2861892	441	yes	forward
BA202_RS15210		Derived by automated computational analysis using gene prediction method: Protein Homology.	DUF3892 domain-containing protein	2862414	315	yes	reverse
BA202_RS15215		Derived by automated computational analysis using gene prediction method: Protein Homology.	DUF2785 domain-containing protein	2862809	825	yes	reverse
BA202_RS15225		Derived by automated computational analysis using gene prediction method: Protein Homology.	metallophosphatase family protein	2864030	744	yes	reverse
BA202_RS15230		Derived by automated computational analysis using gene prediction method: Protein Homology.	aminoglycoside phosphotransferase family protein	2864787	927	yes	reverse
BA202_RS15235		Derived by automated computational analysis using gene prediction method: Protein Homology.	VOC family protein	2865728	798	yes	reverse
BA202_RS15240		Derived by automated computational analysis using gene prediction method: Protein Homology.	sulfite exporter TauE/SafE family protein	2866624	1011	yes	forward
BA202_RS15245		Derived by automated computational analysis using gene prediction method: Protein Homology.	GNAT family N-acetyltransferase	2867674	450	yes	reverse
BA202_RS15250		Derived by automated computational analysis using gene prediction method: Protein Homology.	amino acid permease	2868750	1467	yes	forward
BA202_RS15255		Derived by automated computational analysis using gene prediction method: Protein Homology.	hypothetical protein	2870471	306	yes	forward
BA202_RS15270		Derived by automated computational analysis using gene prediction method: Protein Homology.	PhzF family phenazine biosynthesis protein	2872936	858	yes	reverse
BA202_RS15295	lepB	Derived by automated computational analysis using gene prediction method: Protein Homology.	signal peptidase I	2876788	522	yes	reverse
BA202_RS15300		Derived by automated computational analysis using gene prediction method: Protein Homology.	penicillin-binding protein 2	2877392	2154	yes	reverse
BA202_RS15310		Derived by automated computational analysis using gene prediction method: Protein Homology.	NAD-dependent protein deacylase	2880431	729	yes	reverse
BA202_RS15315	pcp	Derived by automated computational analysis using gene prediction method: Protein Homology.	pyroglutamyl-peptidase I	2881236	648	yes	reverse
BA202_RS15320		Derived by automated computational analysis using gene prediction method: Protein Homology.	DUF979 domain-containing protein	2881900	963	yes	reverse
BA202_RS15325		Derived by automated computational analysis using gene prediction method: Protein Homology.	DUF969 domain-containing protein	2882864	696	yes	reverse
BA202_RS15330	pxpA	Derived by automated computational analysis using gene prediction method: Protein Homology.	5-oxoprolinase subunit PxpA	2883583	762	yes	reverse
BA202_RS15335		Derived by automated computational analysis using gene prediction method: Protein Homology.	biotin-dependent carboxyltransferase family protein	2884363	990	yes	reverse
BA202_RS15345		Derived by automated computational analysis using gene prediction method: Protein Homology.	IclR family transcriptional regulator	2886071	753	yes	reverse
BA202_RS15350	lepB	Derived by automated computational analysis using gene prediction method: Protein Homology.	signal peptidase I	2887081	552	yes	reverse
BA202_RS15360		Derived by automated computational analysis using gene prediction method: Protein Homology.	stage II sporulation protein P	2888529	1131	yes	reverse
BA202_RS15365		Derived by automated computational analysis using gene prediction method: Protein Homology.	acyl-CoA/acyl-ACP dehydrogenase	2889809	1149	yes	reverse
BA202_RS15370		Derived by automated computational analysis using gene prediction method: Protein Homology.	YdcF family protein	2891110	633	yes	reverse
BA202_RS15375		Derived by automated computational analysis using gene prediction method: Protein Homology.	GNAT family N-acetyltransferase	2892073	588	yes	reverse
BA202_RS15380		Derived by automated computational analysis using gene prediction method: Protein Homology.	YjiH family protein	2893263	1329	yes	reverse
BA202_RS15420		Derived by automated computational analysis using gene prediction method: Protein Homology.	MBL fold metallo-hydrolase	2902651	858	yes	forward
BA202_RS15425		Derived by automated computational analysis using gene prediction method: Protein Homology.	DUF3231 family protein	2903615	516	yes	reverse
BA202_RS15430	sasP	Derived by automated computational analysis using gene prediction method: Protein Homology.	small acid-soluble spore protein, SasP family	2904425	213	yes	reverse
BA202_RS15435		Derived by automated computational analysis using gene prediction method: Protein Homology.	glutathione-dependent formaldehyde dehydrogenase	2904904	1134	yes	forward
BA202_RS15465		Derived by automated computational analysis using gene prediction method: Protein Homology.	alpha/beta hydrolase	2910873	711	yes	reverse
BA202_RS15475		Derived by automated computational analysis using gene prediction method: Protein Homology.	DNA photolyase family protein	2912253	1431	yes	reverse
BA202_RS15500		Derived by automated computational analysis using gene prediction method: Protein Homology.	hypothetical protein	2919019	522	yes	reverse
BA202_RS15505		Derived by automated computational analysis using gene prediction method: Protein Homology.	Na-translocating system protein MpsB	2919620	2625	yes	reverse
BA202_RS15510		Derived by automated computational analysis using gene prediction method: Protein Homology.	NADH dehydrogenase subunit 5	2922244	1533	yes	reverse
BA202_RS15515		Derived by automated computational analysis using gene prediction method: Protein Homology.	DUF2294 domain-containing protein	2924373	363	yes	reverse
BA202_RS15535	menA	Derived by automated computational analysis using gene prediction method: Protein Homology.	1,4-dihydroxy-2-naphthoate polyprenyltransferase	2929548	912	yes	reverse
BA202_RS15740		Derived by automated computational analysis using gene prediction method: Protein Homology.	M20 family metallopeptidase	2973999	1206	yes	reverse
BA202_RS15745		Derived by automated computational analysis using gene prediction method: Protein Homology.	AAA domain-containing protein	2975470	2310	yes	reverse
BA202_RS15750		Derived by automated computational analysis using gene prediction method: Protein Homology.	VOC family protein	2977891	393	yes	forward
BA202_RS15815	cypD	Derived by automated computational analysis using gene prediction method: Protein Homology.	bifunctional P-450/NADPH--P450 reductase	2992083	3198	yes	reverse
BA202_RS15820		Derived by automated computational analysis using gene prediction method: Protein Homology.	DHA2 family efflux MFS transporter permease subunit	2995675	1479	yes	reverse
BA202_RS15900		Derived by automated computational analysis using gene prediction method: Protein Homology.	hypothetical protein	3013882	216	yes	reverse
BA202_RS15905		Derived by automated computational analysis using gene prediction method: Protein Homology.	L,D-transpeptidase family protein	3014430	1446	yes	reverse
BA202_RS15930		Derived by automated computational analysis using gene prediction method: Protein Homology.	D-cysteine desulfhydrase	3017774	996	yes	reverse
BA202_RS15940		Derived by automated computational analysis using gene prediction method: Protein Homology.	DUF4073 domain-containing protein	3019060	1233	yes	reverse
BA202_RS15950		Derived by automated computational analysis using gene prediction method: Protein Homology.	class I SAM-dependent methyltransferase	3021671	921	yes	reverse
BA202_RS15955		Derived by automated computational analysis using gene prediction method: Protein Homology.	ATP-binding protein	3022793	594	yes	forward
BA202_RS15960		Derived by automated computational analysis using gene prediction method: Protein Homology.	LPXTG cell wall anchor domain-containing protein	3023537	1119	yes	forward
BA202_RS15965		Derived by automated computational analysis using gene prediction method: Protein Homology.	ABC transporter ATP-binding protein	3024720	672	yes	reverse
BA202_RS15970		Derived by automated computational analysis using gene prediction method: Protein Homology.	ABC transporter permease	3025391	1065	yes	reverse
BA202_RS15975		Derived by automated computational analysis using gene prediction method: Protein Homology.	ArsR family transcriptional regulator	3026641	624	yes	forward
BA202_RS15980		Derived by automated computational analysis using gene prediction method: Protein Homology.	MFS transporter	3027485	1260	yes	forward
BA202_RS15990		Derived by automated computational analysis using gene prediction method: Protein Homology.	HAMP domain-containing histidine kinase	3028931	1377	yes	reverse
BA202_RS15995		Derived by automated computational analysis using gene prediction method: Protein Homology.	response regulator transcription factor	3030309	678	yes	reverse
BA202_RS16020		Derived by automated computational analysis using gene prediction method: Protein Homology.	YitT family protein	3033685	840	yes	reverse
BA202_RS16025		Derived by automated computational analysis using gene prediction method: Protein Homology.	2TM domain-containing protein	3034852	270	yes	reverse
BA202_RS16050		Derived by automated computational analysis using gene prediction method: Protein Homology.	LD-carboxypeptidase	3039195	1032	yes	forward
BA202_RS16055		Derived by automated computational analysis using gene prediction method: Protein Homology.	DUF3224 domain-containing protein	3040302	396	yes	forward
BA202_RS16060		Derived by automated computational analysis using gene prediction method: Protein Homology.	DUF1015 family protein	3040823	1248	yes	reverse
BA202_RS16065		Derived by automated computational analysis using gene prediction method: Protein Homology.	3-phosphoglycerate dehydrogenase family protein	3042084	1173	yes	reverse
BA202_RS16070	serC	Derived by automated computational analysis using gene prediction method: Protein Homology.	3-phosphoserine/phosphohydroxythreonine transaminase	3043269	1083	yes	reverse
BA202_RS16075		Derived by automated computational analysis using gene prediction method: Protein Homology.	DUF378 domain-containing protein	3044559	192	yes	reverse
BA202_RS16080		Derived by automated computational analysis using gene prediction method: Protein Homology.	hypothetical protein	3044840	1068	yes	reverse
BA202_RS16100		Derived by automated computational analysis using gene prediction method: Protein Homology.	penicillin acylase family protein	3048027	2391	yes	reverse
BA202_RS16125		Derived by automated computational analysis using gene prediction method: Protein Homology.	hypothetical protein	3057239	456	yes	reverse
BA202_RS16425		Derived by automated computational analysis using gene prediction method: Protein Homology.	MFS transporter	3092417	1197	yes	reverse
BA202_RS16435		Derived by automated computational analysis using gene prediction method: Protein Homology.	alpha/beta hydrolase	3094021	918	yes	reverse
BA202_RS16440		Derived by automated computational analysis using gene prediction method: Protein Homology.	MarR family transcriptional regulator	3095113	417	yes	forward
BA202_RS16445		Derived by automated computational analysis using gene prediction method: Protein Homology.	MFS transporter	3095545	1200	yes	forward
BA202_RS16450		Derived by automated computational analysis using gene prediction method: Protein Homology.	serine hydrolase	3096846	1260	yes	forward
BA202_RS16460		Derived by automated computational analysis using gene prediction method: Protein Homology.	short-chain fatty acid transporter	3099108	1347	yes	forward
BA202_RS16485		Derived by automated computational analysis using gene prediction method: Protein Homology.	NAD(P)H-dependent oxidoreductase	3102650	576	yes	reverse
BA202_RS16495		Derived by automated computational analysis using gene prediction method: Protein Homology.	hypothetical protein	3103890	258	yes	reverse
BA202_RS16500		Derived by automated computational analysis using gene prediction method: Protein Homology.	hypothetical protein	3104469	192	yes	forward
BA202_RS16510		Derived by automated computational analysis using gene prediction method: Protein Homology.	energy-coupling factor ABC transporter ATP-binding protein	3105503	1662	yes	reverse
BA202_RS16530	rraA	Derived by automated computational analysis using gene prediction method: Protein Homology.	ribonuclease E activity regulator RraA	3111082	480	yes	reverse
BA202_RS16535		Derived by automated computational analysis using gene prediction method: Protein Homology.	YfcC family protein	3111762	1431	yes	forward
BA202_RS16555		Derived by automated computational analysis using gene prediction method: Protein Homology.	helix-turn-helix domain-containing protein	3117250	1125	yes	reverse
BA202_RS16565	ybaK	Derived by automated computational analysis using gene prediction method: Protein Homology.	Cys-tRNA(Pro) deacylase	3120095	477	yes	reverse
BA202_RS16585		Derived by automated computational analysis using gene prediction method: Protein Homology.	DUF1292 domain-containing protein	3123894	282	yes	forward
BA202_RS16590		Derived by automated computational analysis using gene prediction method: Protein Homology.	pyruvate kinase	3124222	1071	yes	reverse
BA202_RS16595		Derived by automated computational analysis using gene prediction method: Protein Homology.	hypothetical protein	3125374	711	yes	reverse
BA202_RS16605		Derived by automated computational analysis using gene prediction method: Protein Homology.	SDR family oxidoreductase	3126423	759	yes	reverse
BA202_RS16610		Derived by automated computational analysis using gene prediction method: Protein Homology.	ABC transporter permease	3127238	1659	yes	reverse
BA202_RS16620		Derived by automated computational analysis using gene prediction method: Protein Homology.	hypothetical protein	3129702	195	yes	reverse
BA202_RS16625		Derived by automated computational analysis using gene prediction method: Protein Homology.	DUF3796 domain-containing protein	3130076	360	yes	forward
BA202_RS16635		Derived by automated computational analysis using gene prediction method: Protein Homology.	cytoplasmic protein	3130682	963	yes	reverse
BA202_RS16640		Derived by automated computational analysis using gene prediction method: Protein Homology.	YjjG family noncanonical pyrimidine nucleotidase	3131756	711	yes	reverse
BA202_RS16650		Derived by automated computational analysis using gene prediction method: Protein Homology.	tyrosine-protein phosphatase	3133547	1023	yes	reverse
BA202_RS16655		Derived by automated computational analysis using gene prediction method: Protein Homology.	GNAT family N-acetyltransferase	3134837	723	yes	reverse
BA202_RS16660		Derived by automated computational analysis using gene prediction method: Protein Homology.	DUF2785 domain-containing protein	3135683	840	yes	forward
BA202_RS16670		Derived by automated computational analysis using gene prediction method: Protein Homology.	VOC family protein	3137049	381	yes	reverse
BA202_RS16675		Derived by automated computational analysis using gene prediction method: Protein Homology.	ROK family protein	3137491	1029	yes	reverse
BA202_RS16680		Derived by automated computational analysis using gene prediction method: Protein Homology.	maltose O-acetyltransferase	3138856	564	yes	reverse
BA202_RS16685		Derived by automated computational analysis using gene prediction method: Protein Homology.	tryptophan--tRNA ligase	3139630	999	yes	reverse
BA202_RS16695		Derived by automated computational analysis using gene prediction method: Protein Homology.	AI-2E family transporter	3141737	1122	yes	reverse
BA202_RS16705		Derived by automated computational analysis using gene prediction method: Protein Homology.	GNAT family N-acetyltransferase	3143307	462	yes	forward
BA202_RS29520		Derived by automated computational analysis using gene prediction method: Protein Homology.	hypothetical protein	3144047	144	yes	forward
BA202_RS16725		Derived by automated computational analysis using gene prediction method: Protein Homology.	class I SAM-dependent methyltransferase	3149232	756	yes	reverse
BA202_RS16735		Derived by automated computational analysis using gene prediction method: Protein Homology.	MFS transporter	3150682	1188	yes	forward
BA202_RS16740		Derived by automated computational analysis using gene prediction method: Protein Homology.	hypothetical protein	3152036	378	yes	forward
BA202_RS16745		Derived by automated computational analysis using gene prediction method: Protein Homology.	DUF3923 family protein	3152467	240	yes	forward
BA202_RS16750		Derived by automated computational analysis using gene prediction method: Protein Homology.	DUF2179 domain-containing protein	3152813	549	yes	reverse
BA202_RS16755		Derived by automated computational analysis using gene prediction method: Protein Homology.	ATP synthase subunit I	3153560	414	yes	reverse
BA202_RS16760		Derived by automated computational analysis using gene prediction method: Protein Homology.	hemolysin family protein	3154027	1329	yes	reverse
BA202_RS16765		Derived by automated computational analysis using gene prediction method: Protein Homology.	MerR family transcriptional regulator	3155475	408	yes	reverse
BA202_RS16805		Derived by automated computational analysis using gene prediction method: Protein Homology.	DMT family transporter	3162429	885	yes	forward
BA202_RS16820		Derived by automated computational analysis using gene prediction method: Protein Homology.	DUF1272 domain-containing protein	3164904	177	yes	forward
BA202_RS16825		Derived by automated computational analysis using gene prediction method: Protein Homology.	lactonase family protein	3165229	1059	yes	reverse
BA202_RS16830	gntK	Derived by automated computational analysis using gene prediction method: Protein Homology.	gluconokinase	3166414	1542	yes	reverse
BA202_RS16835	gntP	Derived by automated computational analysis using gene prediction method: Protein Homology.	gluconate permease GntP	3168065	1326	yes	reverse
BA202_RS16840	fsa	Derived by automated computational analysis using gene prediction method: Protein Homology.	fructose-6-phosphate aldolase	3169769	669	yes	reverse
BA202_RS16845	gnd	Derived by automated computational analysis using gene prediction method: Protein Homology.	decarboxylating 6-phosphogluconate dehydrogenase	3170489	894	yes	reverse
BA202_RS16850	tkt	Derived by automated computational analysis using gene prediction method: Protein Homology.	transketolase	3171495	1995	yes	reverse
BA202_RS16855	zwf	Derived by automated computational analysis using gene prediction method: Protein Homology.	glucose-6-phosphate dehydrogenase	3173529	1485	yes	reverse
BA202_RS16870		Derived by automated computational analysis using gene prediction method: Protein Homology.	septum formation initiator	3176676	1320	yes	reverse
BA202_RS16880		Derived by automated computational analysis using gene prediction method: Protein Homology.	IDEAL domain-containing protein	3179773	336	yes	reverse
BA202_RS16885	saiR	Derived by automated computational analysis using gene prediction method: Protein Homology.	Rrf2-family transcriptional regulator SaiR	3180236	414	yes	reverse
BA202_RS16890		Derived by automated computational analysis using gene prediction method: Protein Homology.	BA3454 family stress response protein	3180813	135	yes	reverse
BA202_RS16895	spxA	Derived by automated computational analysis using gene prediction method: Protein Homology.	transcriptional regulator SpxA	3180995	396	yes	reverse
BA202_RS16905		Derived by automated computational analysis using gene prediction method: Protein Homology.	GntR family transcriptional regulator	3181751	738	yes	reverse
BA202_RS16910		Derived by automated computational analysis using gene prediction method: Protein Homology.	oxidoreductase	3182521	1062	yes	reverse
BA202_RS16915		Derived by automated computational analysis using gene prediction method: Protein Homology.	SRPBCC family protein	3183717	417	yes	forward
BA202_RS16925		Derived by automated computational analysis using gene prediction method: Protein Homology.	MBL fold metallo-hydrolase	3184763	825	yes	reverse
BA202_RS16930		Derived by automated computational analysis using gene prediction method: Protein Homology.	hypothetical protein	3185966	210	yes	forward
BA202_RS16935		Derived by automated computational analysis using gene prediction method: Protein Homology.	PhzF family phenazine biosynthesis isomerase	3186208	900	yes	reverse
BA202_RS16950		Derived by automated computational analysis using gene prediction method: Protein Homology.	GNAT family N-acetyltransferase	3188593	564	yes	reverse
BA202_RS16955		Derived by automated computational analysis using gene prediction method: Protein Homology.	acyl--CoA ligase	3189302	1500	yes	reverse
BA202_RS16985		Derived by automated computational analysis using gene prediction method: Protein Homology.	glycosyltransferase	3195385	762	yes	reverse
BA202_RS16990		Derived by automated computational analysis using gene prediction method: Protein Homology.	GyrI-like domain-containing protein	3196303	477	yes	reverse
BA202_RS16995		Derived by automated computational analysis using gene prediction method: Protein Homology.	HTH domain-containing protein	3196889	957	yes	forward
BA202_RS17005		Derived by automated computational analysis using gene prediction method: Protein Homology.	ABC transporter permease	3198646	750	yes	reverse
BA202_RS17010		Derived by automated computational analysis using gene prediction method: Protein Homology.	ATP-binding cassette domain-containing protein	3199396	762	yes	reverse
BA202_RS17015		Derived by automated computational analysis using gene prediction method: Protein Homology.	DUF1048 domain-containing protein	3200313	342	yes	reverse
BA202_RS17020		Derived by automated computational analysis using gene prediction method: Protein Homology.	PadR family transcriptional regulator	3200730	321	yes	reverse
BA202_RS17030		Derived by automated computational analysis using gene prediction method: Protein Homology.	hypothetical protein	3202097	1032	yes	forward
BA202_RS17045		Derived by automated computational analysis using gene prediction method: Protein Homology.	hypothetical protein	3204481	282	yes	reverse
BA202_RS17050		Derived by automated computational analysis using gene prediction method: Protein Homology.	DUF3784 domain-containing protein	3204874	291	yes	forward
BA202_RS17055		Derived by automated computational analysis using gene prediction method: Protein Homology.	hypothetical protein	3205193	282	yes	reverse
BA202_RS17060		Derived by automated computational analysis using gene prediction method: Protein Homology.	hypothetical protein	3205607	195	yes	forward
BA202_RS17065		Derived by automated computational analysis using gene prediction method: Protein Homology.	serine hydrolase	3205903	1038	yes	forward
BA202_RS17070		Derived by automated computational analysis using gene prediction method: Protein Homology.	hypothetical protein	3206976	249	yes	reverse
BA202_RS17085		Derived by automated computational analysis using gene prediction method: Protein Homology.	cyclic nucleotide-binding domain-containing protein	3209427	693	yes	reverse
BA202_RS17090		Derived by automated computational analysis using gene prediction method: Protein Homology.	DMT family transporter	3210228	447	yes	forward
BA202_RS17100		Derived by automated computational analysis using gene prediction method: Protein Homology.	hypothetical protein	3211242	495	yes	forward
BA202_RS17110		Derived by automated computational analysis using gene prediction method: Protein Homology.	zinc-binding alcohol dehydrogenase family protein	3212717	1020	yes	forward
BA202_RS17115		Derived by automated computational analysis using gene prediction method: Protein Homology.	amino acid permease	3213786	1392	yes	reverse
BA202_RS17145	bshB2	Derived by automated computational analysis using gene prediction method: Protein Homology.	bacillithiol biosynthesis deacetylase BshB2	3219752	663	yes	reverse
BA202_RS17150		Derived by automated computational analysis using gene prediction method: Protein Homology.	YojF family protein	3220430	351	yes	reverse
BA202_RS17155		Derived by automated computational analysis using gene prediction method: Protein Homology.	ArsB/NhaD family transporter	3221501	1326	yes	forward
BA202_RS17160		Derived by automated computational analysis using gene prediction method: Protein Homology.	hypothetical protein	3222937	228	yes	reverse
BA202_RS17195		Derived by automated computational analysis using gene prediction method: Protein Homology.	DinB family protein	3229484	477	yes	reverse
BA202_RS17260		Derived by automated computational analysis using gene prediction method: Protein Homology.	LysR family transcriptional regulator	3238008	894	yes	reverse
BA202_RS17275		Derived by automated computational analysis using gene prediction method: Protein Homology.	histidine phosphatase family protein	3241562	711	yes	reverse
BA202_RS17285		Derived by automated computational analysis using gene prediction method: Protein Homology.	mannonate oxidoreductase	3242964	1902	yes	reverse
BA202_RS17290		Derived by automated computational analysis using gene prediction method: Protein Homology.	arylamine N-acetyltransferase	3245402	792	yes	forward
BA202_RS17295	pepF	Derived by automated computational analysis using gene prediction method: Protein Homology.	oligoendopeptidase F	3246311	1788	yes	forward
BA202_RS17315		Derived by automated computational analysis using gene prediction method: Protein Homology.	serine hydrolase	3251780	1128	yes	reverse
BA202_RS17325		Derived by automated computational analysis using gene prediction method: Protein Homology.	MFS transporter	3253495	1221	yes	reverse
BA202_RS17330		Derived by automated computational analysis using gene prediction method: Protein Homology.	LysR family transcriptional regulator	3254823	852	yes	forward
BA202_RS17345		Derived by automated computational analysis using gene prediction method: Protein Homology.	glycerophosphodiester phosphodiesterase	3256990	945	yes	reverse
BA202_RS17365		Derived by automated computational analysis using gene prediction method: Protein Homology.	FAD-dependent monooxygenase	3262032	1620	yes	reverse
BA202_RS17465	colA	Derived by automated computational analysis using gene prediction method: Protein Homology.	collagenase ColA	3277112	2916	yes	reverse
BA202_RS17470		Derived by automated computational analysis using gene prediction method: Protein Homology.	MgtC/SapB family protein	3280231	678	yes	reverse
BA202_RS17475		Derived by automated computational analysis using gene prediction method: Protein Homology.	GNAT family N-acetyltransferase	3281199	519	yes	forward
BA202_RS17485		Derived by automated computational analysis using gene prediction method: Protein Homology.	VOC family protein	3282653	909	yes	reverse
BA202_RS17505		Derived by automated computational analysis using gene prediction method: Protein Homology.	VanW family protein	3286395	912	yes	reverse
BA202_RS17510		Derived by automated computational analysis using gene prediction method: Protein Homology.	hypothetical protein	3287669	342	yes	forward
BA202_RS17550		Derived by automated computational analysis using gene prediction method: Protein Homology.	hypothetical protein	3296582	348	yes	reverse
BA202_RS17570	cspB	Derived by automated computational analysis using gene prediction method: Protein Homology.	cold shock-like protein CspB	3298642	201	yes	reverse
BA202_RS17575		Derived by automated computational analysis using gene prediction method: Protein Homology.	hypothetical protein	3299059	900	yes	reverse
BA202_RS17580		Derived by automated computational analysis using gene prediction method: Protein Homology.	flavodoxin	3299975	444	yes	reverse
BA202_RS17585		Derived by automated computational analysis using gene prediction method: Protein Homology.	GPR1/FUN34/YaaH family transporter	3300559	621	yes	reverse
BA202_RS17595		Derived by automated computational analysis using gene prediction method: Protein Homology.	ASCH domain-containing protein	3301658	342	yes	reverse
BA202_RS17600		Derived by automated computational analysis using gene prediction method: Protein Homology.	CatB-related O-acetyltransferase	3302110	558	yes	forward
BA202_RS17605		Derived by automated computational analysis using gene prediction method: Protein Homology.	DUF11 domain-containing protein	3302715	7473	yes	reverse
BA202_RS17610		Derived by automated computational analysis using gene prediction method: Protein Homology.	(S)-benzoin forming benzil reductase	3310304	750	yes	forward
BA202_RS17620	argH	Derived by automated computational analysis using gene prediction method: Protein Homology.	argininosuccinate lyase	3311990	1509	yes	reverse
BA202_RS17625		Derived by automated computational analysis using gene prediction method: Protein Homology.	serine hydrolase	3313599	1110	yes	reverse
BA202_RS17635	panF	Derived by automated computational analysis using gene prediction method: Protein Homology.	sodium/pantothenate symporter	3315881	1434	yes	reverse
BA202_RS17640		Derived by automated computational analysis using gene prediction method: Protein Homology.	YhdT family protein	3317318	279	yes	reverse
BA202_RS17685	fabG	Derived by automated computational analysis using gene prediction method: Protein Homology.	3-oxoacyl-ACP reductase FabG	3327255	741	yes	reverse
BA202_RS17690		Derived by automated computational analysis using gene prediction method: Protein Homology.	YfhD family protein	3328129	150	yes	forward
BA202_RS17695		Derived by automated computational analysis using gene prediction method: Protein Homology.	squalene--hopene cyclase	3328351	1854	yes	reverse
BA202_RS17700		Derived by automated computational analysis using gene prediction method: Protein Homology.	divergent PAP2 family protein	3330304	426	yes	reverse
BA202_RS17705	rarD	Derived by automated computational analysis using gene prediction method: Protein Homology.	EamA family transporter RarD	3330809	942	yes	reverse
BA202_RS17710		Derived by automated computational analysis using gene prediction method: Protein Homology.	DUF1294 domain-containing protein	3331843	249	yes	reverse
BA202_RS17715		Derived by automated computational analysis using gene prediction method: Protein Homology.	hypothetical protein	3332251	399	yes	reverse
BA202_RS17720		Derived by automated computational analysis using gene prediction method: Protein Homology.	hypothetical protein	3332692	225	yes	reverse
BA202_RS17725		Derived by automated computational analysis using gene prediction method: Protein Homology.	P-loop NTPase	3332931	1050	yes	reverse
BA202_RS17730	moaD	Derived by automated computational analysis using gene prediction method: Protein Homology.	molybdopterin converting factor subunit 1	3334047	237	yes	reverse
BA202_RS17740	moeA	Derived by automated computational analysis using gene prediction method: Protein Homology.	molybdopterin molybdotransferase MoeA	3334733	1308	yes	reverse
BA202_RS17745		Derived by automated computational analysis using gene prediction method: Protein Homology.	molybdopterin-synthase adenylyltransferase MoeB	3336059	1017	yes	reverse
BA202_RS17750		Derived by automated computational analysis using gene prediction method: Protein Homology.	formate/nitrite transporter family protein	3337100	780	yes	reverse
BA202_RS17760	moaA	Derived by automated computational analysis using gene prediction method: Protein Homology.	GTP 3',8-cyclase MoaA	3338080	1017	yes	reverse
BA202_RS17765	fdhD	Derived by automated computational analysis using gene prediction method: Protein Homology.	formate dehydrogenase accessory sulfurtransferase FdhD	3339117	798	yes	reverse
BA202_RS17770		Derived by automated computational analysis using gene prediction method: Protein Homology.	DUF2294 domain-containing protein	3339931	345	yes	reverse
BA202_RS17775		Derived by automated computational analysis using gene prediction method: Protein Homology.	DUF1641 domain-containing protein	3340392	483	yes	reverse
BA202_RS17780	fdhF	Derived by automated computational analysis using gene prediction method: Protein Homology.	formate dehydrogenase subunit alpha	3340887	2940	yes	reverse
BA202_RS17795		Derived by automated computational analysis using gene prediction method: Protein Homology.	endospore germination permease	3345693	1098	yes	forward
BA202_RS17800	gerSC	Derived by automated computational analysis using gene prediction method: Protein Homology.	spore germination protein GerSC	3346791	1137	yes	forward
BA202_RS17805		Derived by automated computational analysis using gene prediction method: Protein Homology.	hypothetical protein	3348008	135	yes	reverse
BA202_RS17810		Derived by automated computational analysis using gene prediction method: Protein Homology.	tubulin-like doman-containing protein	3348200	3363	yes	reverse
BA202_RS17815		Derived by automated computational analysis using gene prediction method: Protein Homology.	VWA domain-containing protein	3351636	2100	yes	reverse
BA202_RS17820		Derived by automated computational analysis using gene prediction method: Protein Homology.	hypothetical protein	3353986	336	yes	reverse
BA202_RS17830		Derived by automated computational analysis using gene prediction method: Protein Homology.	class I SAM-dependent methyltransferase	3354895	720	yes	reverse
BA202_RS17835		Derived by automated computational analysis using gene prediction method: Protein Homology.	peptide ABC transporter substrate-binding protein	3355722	1707	yes	reverse
BA202_RS17840		Derived by automated computational analysis using gene prediction method: Protein Homology.	peptide ABC transporter substrate-binding protein	3357711	1707	yes	reverse
BA202_RS17850		Derived by automated computational analysis using gene prediction method: Protein Homology.	dicarboxylate/amino acid:cation symporter	3361832	1263	yes	reverse
BA202_RS17860		Derived by automated computational analysis using gene prediction method: Protein Homology.	hypothetical protein	3364355	999	yes	reverse
BA202_RS17865		Derived by automated computational analysis using gene prediction method: Protein Homology.	sigma-70 family RNA polymerase sigma factor	3365366	534	yes	reverse
BA202_RS17880		Derived by automated computational analysis using gene prediction method: Protein Homology.	ABC transporter ATP-binding protein	3367235	894	yes	reverse
BA202_RS17885		Derived by automated computational analysis using gene prediction method: Protein Homology.	TetR/AcrR family transcriptional regulator	3368285	603	yes	forward
BA202_RS17900		Derived by automated computational analysis using gene prediction method: Protein Homology.	oxidoreductase	3370500	1032	yes	reverse
BA202_RS17905	parC	Derived by automated computational analysis using gene prediction method: Protein Homology.	DNA topoisomerase IV subunit A	3371701	2424	yes	reverse
BA202_RS17910	parE	Derived by automated computational analysis using gene prediction method: Protein Homology.	DNA topoisomerase IV subunit B	3374126	1965	yes	reverse
BA202_RS17920		Derived by automated computational analysis using gene prediction method: Protein Homology.	CoA-binding protein	3376467	414	yes	reverse
BA202_RS17925		Derived by automated computational analysis using gene prediction method: Protein Homology.	trypsin-like peptidase domain-containing protein	3376960	1242	yes	reverse
BA202_RS17930		Derived by automated computational analysis using gene prediction method: Protein Homology.	response regulator transcription factor	3378404	678	yes	reverse
BA202_RS17935	nrdG	Derived by automated computational analysis using gene prediction method: Protein Homology.	anaerobic ribonucleoside-triphosphate reductase activating protein	3379100	453	yes	reverse
BA202_RS17940		Derived by automated computational analysis using gene prediction method: Protein Homology.	anaerobic ribonucleoside triphosphate reductase	3379549	1857	yes	reverse
BA202_RS17945	plsY	Derived by automated computational analysis using gene prediction method: Protein Homology.	glycerol-3-phosphate 1-O-acyltransferase PlsY	3381631	597	yes	forward
BA202_RS17950		Derived by automated computational analysis using gene prediction method: Protein Homology.	HesB/YadR/YfhF family protein	3382336	291	yes	forward
BA202_RS17955		Derived by automated computational analysis using gene prediction method: Protein Homology.	acyl-CoA thioesterase	3382653	420	yes	reverse
BA202_RS17965	tlp	Derived by automated computational analysis using gene prediction method: Protein Homology.	small acid-soluble spore protein Tlp	3384503	198	yes	reverse
BA202_RS17970	sspN	Derived by automated computational analysis using gene prediction method: Protein Homology.	acid-soluble spore protein SspN	3384800	135	yes	reverse
BA202_RS17975		Derived by automated computational analysis using gene prediction method: Protein Homology.	FbpB family small basic protein	3384978	144	yes	reverse
BA202_RS17980		Derived by automated computational analysis using gene prediction method: Protein Homology.	3'-5' exonuclease	3385261	948	yes	reverse
BA202_RS17985		Derived by automated computational analysis using gene prediction method: Protein Homology.	redoxin domain-containing protein	3386326	576	yes	reverse
BA202_RS17995		Derived by automated computational analysis using gene prediction method: Protein Homology.	ABC transporter ATP-binding protein/permease	3387435	1716	yes	reverse
BA202_RS18000	acnA	Derived by automated computational analysis using gene prediction method: Protein Homology.	aconitate hydratase AcnA	3389202	2724	yes	reverse
BA202_RS18005	sspO	Derived by automated computational analysis using gene prediction method: Protein Homology.	acid-soluble spore protein SspO	3392217	150	yes	forward
BA202_RS18010	pdaB	Derived by automated computational analysis using gene prediction method: Protein Homology.	polysaccharide deacetylase family sporulation protein PdaB	3392408	726	yes	reverse
BA202_RS18015		Derived by automated computational analysis using gene prediction method: Protein Homology.	hypothetical protein	3393178	264	yes	reverse
BA202_RS18020		Derived by automated computational analysis using gene prediction method: Protein Homology.	small acid-soluble spore protein P	3393563	123	yes	forward
BA202_RS18025		Derived by automated computational analysis using gene prediction method: Protein Homology.	Hsp20 family protein	3393810	387	yes	forward
BA202_RS18035		Derived by automated computational analysis using gene prediction method: Protein Homology.	hypothetical protein	3395597	408	yes	reverse
BA202_RS18040		Derived by automated computational analysis using gene prediction method: Protein Homology.	DHHA1 domain-containing protein	3396142	1203	yes	forward
BA202_RS18050		Derived by automated computational analysis using gene prediction method: Protein Homology.	SAP domain-containing protein	3397937	582	yes	forward
BA202_RS18075		Derived by automated computational analysis using gene prediction method: Protein Homology.	acyl-CoA synthetase	3402620	1464	yes	reverse
BA202_RS18080		Derived by automated computational analysis using gene prediction method: Protein Homology.	biotin transporter BioY	3404149	576	yes	reverse
BA202_RS18085		Derived by automated computational analysis using gene prediction method: Protein Homology.	long-chain fatty acid--CoA ligase	3404848	1614	yes	reverse
BA202_RS18110		Derived by automated computational analysis using gene prediction method: Protein Homology.	hypothetical protein	3409758	204	yes	reverse
BA202_RS18115		Derived by automated computational analysis using gene prediction method: Protein Homology.	GNAT family N-acetyltransferase	3410114	813	yes	forward
BA202_RS18120		Derived by automated computational analysis using gene prediction method: Protein Homology.	CsbD family protein	3411098	213	yes	forward
BA202_RS18125		Derived by automated computational analysis using gene prediction method: Protein Homology.	DUF2164 domain-containing protein	3411333	252	yes	reverse
BA202_RS18130		Derived by automated computational analysis using gene prediction method: Protein Homology.	peptidoglycan recognition protein family protein	3411602	453	yes	reverse
BA202_RS18135		Derived by automated computational analysis using gene prediction method: Protein Homology.	protein phosphatase 2C domain-containing protein	3412069	822	yes	reverse
BA202_RS18140		Derived by automated computational analysis using gene prediction method: Protein Homology.	YitT family protein	3413017	810	yes	forward
BA202_RS18155		Derived by automated computational analysis using gene prediction method: Protein Homology.	PAS domain S-box protein	3414466	1533	yes	forward
BA202_RS18160		Derived by automated computational analysis using gene prediction method: Protein Homology.	alpha/beta hydrolase	3416054	612	yes	reverse
BA202_RS18165		Derived by automated computational analysis using gene prediction method: Protein Homology.	ring-cleaving dioxygenase	3416690	939	yes	reverse
BA202_RS18170	putP	Derived by automated computational analysis using gene prediction method: Protein Homology.	sodium/proline symporter PutP	3418013	1479	yes	reverse
BA202_RS18195	hutI	Derived by automated computational analysis using gene prediction method: Protein Homology.	imidazolonepropionase	3424247	1272	yes	reverse
BA202_RS18200	hutU	Derived by automated computational analysis using gene prediction method: Protein Homology.	urocanate hydratase	3425532	1659	yes	reverse
BA202_RS18205	hutH	Derived by automated computational analysis using gene prediction method: Protein Homology.	histidine ammonia-lyase	3427214	1518	yes	reverse
BA202_RS18210	hutP	Derived by automated computational analysis using gene prediction method: Protein Homology.	hut operon transcriptional regulator HutP	3428835	441	yes	reverse
BA202_RS18215		Derived by automated computational analysis using gene prediction method: Protein Homology.	class I SAM-dependent methyltransferase	3429470	948	yes	forward
BA202_RS18220		Derived by automated computational analysis using gene prediction method: Protein Homology.	DJ-1/PfpI family protein	3430431	573	yes	reverse
BA202_RS18225		Derived by automated computational analysis using gene prediction method: Protein Homology.	AAA family ATPase	3431000	579	yes	reverse
BA202_RS18235		Derived by automated computational analysis using gene prediction method: Protein Homology.	hypothetical protein	3431833	297	yes	forward
BA202_RS18240		Derived by automated computational analysis using gene prediction method: Protein Homology.	DUF2621 domain-containing protein	3432233	441	yes	forward
BA202_RS18275		Derived by automated computational analysis using gene prediction method: Protein Homology.	cytochrome c biogenesis protein CcdC	3445655	507	yes	reverse
BA202_RS18280	ccdA	Derived by automated computational analysis using gene prediction method: Protein Homology.	cytochrome c-type biogenesis protein CcdA	3446252	708	yes	reverse
BA202_RS18290		Derived by automated computational analysis using gene prediction method: Protein Homology.	DMT family transporter	3447447	909	yes	forward
BA202_RS18300		Derived by automated computational analysis using gene prediction method: Protein Homology.	ABC transporter permease subunit	3449626	945	yes	reverse
BA202_RS18310		Derived by automated computational analysis using gene prediction method: Protein Homology.	ABC transporter permease	3451565	576	yes	reverse
BA202_RS18315		Derived by automated computational analysis using gene prediction method: Protein Homology.	LysR substrate-binding domain-containing protein	3452372	906	yes	reverse
BA202_RS18320		Derived by automated computational analysis using gene prediction method: Protein Homology.	CidA/LrgA family holin-like protein	3453430	366	yes	forward
BA202_RS18325		Derived by automated computational analysis using gene prediction method: Protein Homology.	LrgB family protein	3453792	678	yes	forward
BA202_RS18330		Derived by automated computational analysis using gene prediction method: Protein Homology.	NUDIX hydrolase	3454482	414	yes	reverse
BA202_RS18335		Derived by automated computational analysis using gene prediction method: Protein Homology.	DUF3903 domain-containing protein	3455037	201	yes	forward
BA202_RS18340		Derived by automated computational analysis using gene prediction method: Protein Homology.	sulfite exporter TauE/SafE family protein	3455553	756	yes	reverse
BA202_RS18345		Derived by automated computational analysis using gene prediction method: Protein Homology.	BC1881 family protein	3456407	147	yes	reverse
BA202_RS18350		Derived by automated computational analysis using gene prediction method: Protein Homology.	NERD domain-containing protein	3456803	1020	yes	reverse
BA202_RS18360		Derived by automated computational analysis using gene prediction method: Protein Homology.	ABC transporter ATP-binding protein/permease	3459141	1764	yes	reverse
BA202_RS18365		Derived by automated computational analysis using gene prediction method: Protein Homology.	ABC transporter transmembrane domain-containing protein	3460904	1752	yes	reverse
BA202_RS18370		Derived by automated computational analysis using gene prediction method: Protein Homology.	YneF family protein	3462779	222	yes	reverse
BA202_RS18375	sirA	Derived by automated computational analysis using gene prediction method: Protein Homology.	sporulation inhibitor of replication protein SirA	3463079	441	yes	reverse
BA202_RS18380	tkt	Derived by automated computational analysis using gene prediction method: Protein Homology.	transketolase	3463676	2001	yes	reverse
BA202_RS18385	phnE	Derived by automated computational analysis using gene prediction method: Protein Homology.	phosphonate ABC transporter, permease protein PhnE	3465980	804	yes	reverse
BA202_RS18390	phnE	Derived by automated computational analysis using gene prediction method: Protein Homology.	phosphonate ABC transporter, permease protein PhnE	3466783	795	yes	reverse
BA202_RS18395	phnC	Derived by automated computational analysis using gene prediction method: Protein Homology.	phosphonate ABC transporter ATP-binding protein	3467574	774	yes	reverse
BA202_RS18400		Derived by automated computational analysis using gene prediction method: Protein Homology.	phosphate/phosphite/phosphonate ABC transporter substrate-binding protein	3468431	939	yes	reverse
BA202_RS18405		Derived by automated computational analysis using gene prediction method: Protein Homology.	bifunctional metallophosphatase/5'-nucleotidase	3469554	1584	yes	forward
BA202_RS18410		Derived by automated computational analysis using gene prediction method: Protein Homology.	DUF896 domain-containing protein	3471165	240	yes	reverse
BA202_RS18415		Derived by automated computational analysis using gene prediction method: Protein Homology.	recombinase family protein	3471450	657	yes	reverse
BA202_RS18420	lexA	Derived by automated computational analysis using gene prediction method: Protein Homology.	transcriptional repressor LexA	3472248	621	yes	forward
BA202_RS18425		Derived by automated computational analysis using gene prediction method: Protein Homology.	DUF4097 family beta strand repeat-containing protein	3472955	807	yes	reverse
BA202_RS18430		Derived by automated computational analysis using gene prediction method: Protein Homology.	DUF1700 domain-containing protein	3473762	543	yes	reverse
BA202_RS18440	glnA	Derived by automated computational analysis using gene prediction method: Protein Homology.	type I glutamate--ammonia ligase	3474998	1335	yes	reverse
BA202_RS18445	glnR	Derived by automated computational analysis using gene prediction method: Protein Homology.	transcriptional repressor GlnR	3476381	390	yes	reverse
BA202_RS18455	hflX	Derived by automated computational analysis using gene prediction method: Protein Homology.	GTPase HflX	3478210	1275	yes	reverse
BA202_RS18460		Derived by automated computational analysis using gene prediction method: Protein Homology.	trimeric intracellular cation channel family protein	3479577	624	yes	forward
BA202_RS18465	spoVK	Derived by automated computational analysis using gene prediction method: Protein Homology.	stage V sporulation protein K	3480469	957	yes	reverse
BA202_RS18470		Derived by automated computational analysis using gene prediction method: Protein Homology.	tyrosine-type recombinase/integrase	3481539	966	yes	forward
BA202_RS18495	entD	Derived by automated computational analysis using gene prediction method: Protein Homology.	cell wall-binding protein EntD	3486904	933	yes	reverse
BA202_RS18505		Derived by automated computational analysis using gene prediction method: Protein Homology.	fructose-specific PTS transporter subunit EIIC	3488185	1857	yes	reverse
BA202_RS18510	pfkB	Derived by automated computational analysis using gene prediction method: Protein Homology.	1-phosphofructokinase	3490055	912	yes	reverse
BA202_RS18515		Derived by automated computational analysis using gene prediction method: Protein Homology.	DeoR/GlpR family DNA-binding transcription regulator	3490963	753	yes	reverse
BA202_RS18520		Derived by automated computational analysis using gene prediction method: Protein Homology.	iron-containing alcohol dehydrogenase	3491874	1164	yes	reverse
BA202_RS18525		Derived by automated computational analysis using gene prediction method: Protein Homology.	DUF420 domain-containing protein	3493154	543	yes	reverse
BA202_RS18535		Derived by automated computational analysis using gene prediction method: Protein Homology.	hypothetical protein	3494015	339	yes	reverse
BA202_RS18540	gabP	Derived by automated computational analysis using gene prediction method: Protein Homology.	GABA permease	3494487	1395	yes	reverse
BA202_RS18545		Derived by automated computational analysis using gene prediction method: Protein Homology.	chitinase	3496255	1083	yes	forward
BA202_RS18555		Derived by automated computational analysis using gene prediction method: Protein Homology.	metallophosphoesterase	3497450	894	yes	reverse
BA202_RS18560		Derived by automated computational analysis using gene prediction method: Protein Homology.	formate/nitrite transporter family protein	3498539	816	yes	forward
BA202_RS18565		Derived by automated computational analysis using gene prediction method: Protein Homology.	HU family DNA-binding protein	3499497	273	yes	forward
BA202_RS18575		Derived by automated computational analysis using gene prediction method: Protein Homology.	heavy metal translocating P-type ATPase	3499877	2418	yes	reverse
BA202_RS18580	copZ	Derived by automated computational analysis using gene prediction method: Protein Homology.	copper chaperone CopZ	3502390	207	yes	reverse
BA202_RS18585		Derived by automated computational analysis using gene prediction method: Protein Homology.	metal-sensing transcriptional repressor	3502799	303	yes	reverse
BA202_RS18590		Derived by automated computational analysis using gene prediction method: Protein Homology.	hypothetical protein	3503392	228	yes	reverse
BA202_RS18615		Derived by automated computational analysis using gene prediction method: Protein Homology.	alpha/beta hydrolase-fold protein	3506582	819	yes	reverse
BA202_RS18620		Derived by automated computational analysis using gene prediction method: Protein Homology.	ABC transporter ATP-binding protein	3507416	822	yes	reverse
BA202_RS18625		Derived by automated computational analysis using gene prediction method: Protein Homology.	iron ABC transporter permease	3508252	1023	yes	reverse
BA202_RS18635		Derived by automated computational analysis using gene prediction method: Protein Homology.	iron-hydroxamate ABC transporter substrate-binding protein	3510302	966	yes	reverse
BA202_RS18655		Derived by automated computational analysis using gene prediction method: Protein Homology.	DNA-3-methyladenine glycosylase	3512884	912	yes	forward
BA202_RS18660	pepT	Derived by automated computational analysis using gene prediction method: Protein Homology.	peptidase T	3513833	1233	yes	reverse
BA202_RS18670		Derived by automated computational analysis using gene prediction method: Protein Homology.	hypothetical protein	3515997	318	yes	reverse
BA202_RS18675		Derived by automated computational analysis using gene prediction method: Protein Homology.	histidine phosphatase family protein	3516638	576	yes	reverse
BA202_RS18685		Derived by automated computational analysis using gene prediction method: Protein Homology.	VOC family protein	3518274	390	yes	reverse
BA202_RS18725		Derived by automated computational analysis using gene prediction method: Protein Homology.	PLP-dependent aminotransferase family protein	3526078	1434	yes	reverse
BA202_RS18745	plcA	Derived by automated computational analysis using gene prediction method: Protein Homology.	phosphatidylinositol diacylglycerol-lyase	3528248	990	yes	reverse
BA202_RS18750		Derived by automated computational analysis using gene prediction method: Protein Homology.	LysM peptidoglycan-binding domain-containing protein	3529571	798	yes	forward
BA202_RS18765		Derived by automated computational analysis using gene prediction method: Protein Homology.	LTA synthase family protein	3531289	1920	yes	forward
BA202_RS18770		Derived by automated computational analysis using gene prediction method: Protein Homology.	dynamin family protein	3533294	2814	yes	reverse
BA202_RS18775		Derived by automated computational analysis using gene prediction method: Protein Homology.	hypothetical protein	3536667	186	yes	forward
BA202_RS18785	mutL	Derived by automated computational analysis using gene prediction method: Protein Homology.	DNA mismatch repair endonuclease MutL	3538454	1944	yes	reverse
BA202_RS18800		Derived by automated computational analysis using gene prediction method: Protein Homology.	outer spore coat protein CotE	3544593	543	yes	reverse
BA202_RS18805		Derived by automated computational analysis using gene prediction method: Protein Homology.	RicAFT regulatory complex protein RicA family protein	3545261	432	yes	reverse
BA202_RS18810	miaB	Derived by automated computational analysis using gene prediction method: Protein Homology.	tRNA (N6-isopentenyl adenosine(37)-C2)-methylthiotransferase MiaB	3545696	1530	yes	reverse
BA202_RS18820		Derived by automated computational analysis using gene prediction method: Protein Homology.	2-oxoacid:acceptor oxidoreductase subunit alpha	3548505	1758	yes	reverse
BA202_RS18825		Derived by automated computational analysis using gene prediction method: Protein Homology.	dipeptidase	3550490	924	yes	reverse
BA202_RS18830	spoVS	Derived by automated computational analysis using gene prediction method: Protein Homology.	stage V sporulation protein SpoVS	3551472	261	yes	reverse
BA202_RS18835		Derived by automated computational analysis using gene prediction method: Protein Homology.	TIGR00282 family metallophosphoesterase	3551881	795	yes	reverse
BA202_RS18840	rny	Derived by automated computational analysis using gene prediction method: Protein Homology.	ribonuclease Y	3552840	1563	yes	reverse
BA202_RS18855	cinA	Derived by automated computational analysis using gene prediction method: Protein Homology.	competence/damage-inducible protein CinA	3556391	1239	yes	reverse
BA202_RS18860	pgsA	Derived by automated computational analysis using gene prediction method: Protein Homology.	CDP-diacylglycerol--glycerol-3-phosphate 3-phosphatidyltransferase	3557651	579	yes	reverse
BA202_RS18870		Derived by automated computational analysis using gene prediction method: Protein Homology.	DUF3388 domain-containing protein	3559226	786	yes	reverse
BA202_RS18875		Derived by automated computational analysis using gene prediction method: Protein Homology.	DUF3243 domain-containing protein	3560151	249	yes	reverse
BA202_RS18880		Derived by automated computational analysis using gene prediction method: Protein Homology.	SDR family oxidoreductase	3560475	714	yes	reverse
BA202_RS18885		Derived by automated computational analysis using gene prediction method: Protein Homology.	insulinase family protein	3561291	1287	yes	reverse
BA202_RS18890		Derived by automated computational analysis using gene prediction method: Protein Homology.	insulinase family protein	3562578	1275	yes	reverse
BA202_RS18895		Derived by automated computational analysis using gene prediction method: Protein Homology.	ABC transporter permease	3564052	960	yes	reverse
BA202_RS18905		Derived by automated computational analysis using gene prediction method: Protein Homology.	ABC transporter ATP-binding protein	3566063	1533	yes	reverse
BA202_RS18910		Derived by automated computational analysis using gene prediction method: Protein Homology.	BMP family protein	3567704	1068	yes	reverse
BA202_RS18915		Derived by automated computational analysis using gene prediction method: Protein Homology.	GntR family transcriptional regulator	3568862	726	yes	reverse
BA202_RS18930		Derived by automated computational analysis using gene prediction method: Protein Homology.	YlzJ-like family protein	3572719	204	yes	reverse
BA202_RS18935	tepA	Derived by automated computational analysis using gene prediction method: Protein Homology.	translocation-enhancing protein TepA	3572919	750	yes	reverse
BA202_RS18940		Derived by automated computational analysis using gene prediction method: Protein Homology.	ribonuclease J	3573771	1671	yes	reverse
BA202_RS18950	dapA	Derived by automated computational analysis using gene prediction method: Protein Homology.	4-hydroxy-tetrahydrodipicolinate synthase	3576207	879	yes	reverse
BA202_RS18955	dapG	Derived by automated computational analysis using gene prediction method: Protein Homology.	aspartate kinase	3577097	1233	yes	reverse
BA202_RS18960	asd	Derived by automated computational analysis using gene prediction method: Protein Homology.	aspartate-semialdehyde dehydrogenase	3578353	1047	yes	reverse
BA202_RS18965	dpaB	Derived by automated computational analysis using gene prediction method: Protein Homology.	dipicolinate synthase subunit B	3579550	600	yes	reverse
BA202_RS18970	dpaA	Derived by automated computational analysis using gene prediction method: Protein Homology.	dipicolinic acid synthetase subunit A	3580146	903	yes	reverse
BA202_RS18975		Derived by automated computational analysis using gene prediction method: Protein Homology.	YlmC/YmxH family sporulation protein	3581286	252	yes	reverse
BA202_RS18980		Derived by automated computational analysis using gene prediction method: Protein Homology.	insulinase family protein	3581664	1242	yes	reverse
BA202_RS18985		Derived by automated computational analysis using gene prediction method: Protein Homology.	polysaccharide deacetylase family protein	3582992	900	yes	reverse
BA202_RS18990	pnp	Derived by automated computational analysis using gene prediction method: Protein Homology.	polyribonucleotide nucleotidyltransferase	3584044	2139	yes	reverse
BA202_RS18995	rpsO	Derived by automated computational analysis using gene prediction method: Protein Homology.	30S ribosomal protein S15	3586343	270	yes	reverse
BA202_RS19000	ribF	Derived by automated computational analysis using gene prediction method: Protein Homology.	bifunctional riboflavin kinase/FAD synthetase	3586713	972	yes	reverse
BA202_RS19005	truB	Derived by automated computational analysis using gene prediction method: Protein Homology.	tRNA pseudouridine(55) synthase TruB	3587728	924	yes	reverse
BA202_RS19010	rbfA	Derived by automated computational analysis using gene prediction method: Protein Homology.	30S ribosome-binding factor RbfA	3588738	357	yes	reverse
BA202_RS19015		Derived by automated computational analysis using gene prediction method: Protein Homology.	DUF503 family protein	3589110	282	yes	reverse
BA202_RS19020	infB	Derived by automated computational analysis using gene prediction method: Protein Homology.	translation initiation factor IF-2	3589388	2061	yes	reverse
BA202_RS19025		Derived by automated computational analysis using gene prediction method: Protein Homology.	YlxQ family RNA-binding protein	3591453	312	yes	reverse
BA202_RS19030		Derived by automated computational analysis using gene prediction method: Protein Homology.	YlxR family protein	3591765	273	yes	reverse
BA202_RS19035	nusA	Derived by automated computational analysis using gene prediction method: Protein Homology.	transcription termination factor NusA	3592049	1107	yes	reverse
BA202_RS19040	rimP	Derived by automated computational analysis using gene prediction method: Protein Homology.	ribosome maturation factor RimP	3593173	471	yes	reverse
BA202_RS19055	proS	Derived by automated computational analysis using gene prediction method: Protein Homology.	proline--tRNA ligase	3598402	1701	yes	reverse
BA202_RS19060	rseP	Derived by automated computational analysis using gene prediction method: Protein Homology.	RIP metalloprotease RseP	3600212	1257	yes	reverse
BA202_RS19065	dxr	Derived by automated computational analysis using gene prediction method: Protein Homology.	1-deoxy-D-xylulose-5-phosphate reductoisomerase	3601485	1143	yes	reverse
BA202_RS19070	cdsA	Derived by automated computational analysis using gene prediction method: Protein Homology.	phosphatidate cytidylyltransferase	3602651	792	yes	reverse
BA202_RS19075	uppS	Derived by automated computational analysis using gene prediction method: Protein Homology.	isoprenyl transferase	3603460	777	yes	reverse
BA202_RS19080	frr	Derived by automated computational analysis using gene prediction method: Protein Homology.	ribosome recycling factor	3604322	558	yes	reverse
BA202_RS19085	pyrH	Derived by automated computational analysis using gene prediction method: Protein Homology.	UMP kinase	3604882	723	yes	reverse
BA202_RS19090	tsf	Derived by automated computational analysis using gene prediction method: Protein Homology.	translation elongation factor Ts	3605671	888	yes	reverse
BA202_RS19095	rpsB	Derived by automated computational analysis using gene prediction method: Protein Homology.	30S ribosomal protein S2	3606662	702	yes	reverse
BA202_RS19100	codY	Derived by automated computational analysis using gene prediction method: Protein Homology.	GTP-sensing pleiotropic transcriptional regulator CodY	3607712	780	yes	reverse
BA202_RS19105	hslU	Derived by automated computational analysis using gene prediction method: Protein Homology.	ATP-dependent protease ATPase subunit HslU	3608569	1392	yes	reverse
BA202_RS19110	hslV	Derived by automated computational analysis using gene prediction method: Protein Homology.	ATP-dependent protease proteolytic subunit HslV	3609983	543	yes	reverse
BA202_RS19115	xerC	Derived by automated computational analysis using gene prediction method: Protein Homology.	tyrosine recombinase XerC	3610568	900	yes	reverse
BA202_RS19120	trmFO	Derived by automated computational analysis using gene prediction method: Protein Homology.	FADH(2)-oxidizing methylenetetrahydrofolate--tRNA-(uracil(54)-C(5))- methyltransferase TrmFO	3611533	1305	yes	reverse
BA202_RS19125	topA	Derived by automated computational analysis using gene prediction method: Protein Homology.	type I DNA topoisomerase	3612888	2079	yes	reverse
BA202_RS19130	dprA	Derived by automated computational analysis using gene prediction method: Protein Homology.	DNA-processing protein DprA	3615111	870	yes	reverse
BA202_RS19135	sucD	Derived by automated computational analysis using gene prediction method: Protein Homology.	succinate--CoA ligase subunit alpha	3616068	903	yes	reverse
BA202_RS19140	sucC	Derived by automated computational analysis using gene prediction method: Protein Homology.	ADP-forming succinate--CoA ligase subunit beta	3616990	1161	yes	reverse
BA202_RS19145	rnhB	Derived by automated computational analysis using gene prediction method: Protein Homology.	ribonuclease HII	3618344	774	yes	reverse
BA202_RS19150	ylqF	Derived by automated computational analysis using gene prediction method: Protein Homology.	ribosome biogenesis GTPase YlqF	3619169	891	yes	reverse
BA202_RS19155	lepB	Derived by automated computational analysis using gene prediction method: Protein Homology.	signal peptidase I	3620080	552	yes	reverse
BA202_RS19160	rplS	Derived by automated computational analysis using gene prediction method: Protein Homology.	50S ribosomal protein L19	3620733	345	yes	reverse
BA202_RS19165	trmD	Derived by automated computational analysis using gene prediction method: Protein Homology.	tRNA (guanosine(37)-N1)-methyltransferase TrmD	3621224	735	yes	reverse
BA202_RS19170	rimM	Derived by automated computational analysis using gene prediction method: Protein Homology.	ribosome maturation factor RimM	3621958	516	yes	reverse
BA202_RS19175		Derived by automated computational analysis using gene prediction method: Protein Homology.	KH domain-containing protein	3622595	228	yes	reverse
BA202_RS19180	rpsP	Derived by automated computational analysis using gene prediction method: Protein Homology.	30S ribosomal protein S16	3622837	273	yes	reverse
BA202_RS19185	ffh	Derived by automated computational analysis using gene prediction method: Protein Homology.	signal recognition particle protein	3623210	1350	yes	reverse
BA202_RS19190		Derived by automated computational analysis using gene prediction method: Protein Homology.	putative DNA-binding protein	3624572	333	yes	reverse
BA202_RS19195	ftsY	Derived by automated computational analysis using gene prediction method: Protein Homology.	signal recognition particle-docking protein FtsY	3625038	990	yes	reverse
BA202_RS19200	smc	Derived by automated computational analysis using gene prediction method: Protein Homology.	chromosome segregation protein SMC	3626043	3570	yes	reverse
BA202_RS19205	rncS	Derived by automated computational analysis using gene prediction method: Protein Homology.	ribonuclease III	3629760	738	yes	reverse
BA202_RS19210	acpP	Derived by automated computational analysis using gene prediction method: Protein Homology.	acyl carrier protein	3630556	234	yes	reverse
BA202_RS19215	fabG	Derived by automated computational analysis using gene prediction method: Protein Homology.	3-oxoacyl-[acyl-carrier-protein] reductase	3630859	741	yes	reverse
BA202_RS19220	fabD	Derived by automated computational analysis using gene prediction method: Protein Homology.	ACP S-malonyltransferase	3631599	945	yes	reverse
BA202_RS19225	plsX	Derived by automated computational analysis using gene prediction method: Protein Homology.	phosphate acyltransferase PlsX	3632558	993	yes	reverse
BA202_RS19230	fapR	Derived by automated computational analysis using gene prediction method: Protein Homology.	transcription factor FapR	3633547	594	yes	reverse
BA202_RS19235	recG	Derived by automated computational analysis using gene prediction method: Protein Homology.	ATP-dependent DNA helicase RecG	3634229	2049	yes	reverse
BA202_RS19240		Derived by automated computational analysis using gene prediction method: Protein Homology.	DAK2 domain-containing protein	3636567	1677	yes	reverse
BA202_RS19245		Derived by automated computational analysis using gene prediction method: Protein Homology.	Asp23/Gls24 family envelope stress response protein	3638266	363	yes	reverse
BA202_RS19250	rpmB	Derived by automated computational analysis using gene prediction method: Protein Homology.	50S ribosomal protein L28	3639007	189	yes	forward
BA202_RS19255	spoVM	Derived by automated computational analysis using gene prediction method: Protein Homology.	stage V sporulation protein SpoVM	3639269	81	yes	reverse
BA202_RS19260		Derived by automated computational analysis using gene prediction method: Protein Homology.	thiamine diphosphokinase	3639416	681	yes	reverse
BA202_RS19265	rpe	Derived by automated computational analysis using gene prediction method: Protein Homology.	ribulose-phosphate 3-epimerase	3640196	645	yes	reverse
BA202_RS19270	rsgA	Derived by automated computational analysis using gene prediction method: Protein Homology.	ribosome small subunit-dependent GTPase A	3640843	882	yes	reverse
BA202_RS19275	prkC	Derived by automated computational analysis using gene prediction method: Protein Homology.	serine/threonine protein kinase PrkC	3641993	1974	yes	reverse
BA202_RS19280		Derived by automated computational analysis using gene prediction method: Protein Homology.	Stp1/IreP family PP2C-type Ser/Thr phosphatase	3643975	753	yes	reverse
BA202_RS19285	rlmN	Derived by automated computational analysis using gene prediction method: Protein Homology.	23S rRNA (adenine(2503)-C(2))-methyltransferase RlmN	3644732	1089	yes	reverse
BA202_RS19290	rsmB	Derived by automated computational analysis using gene prediction method: Protein Homology.	16S rRNA (cytosine(967)-C(5))-methyltransferase RsmB	3645825	1335	yes	reverse
BA202_RS19295	fmt	Derived by automated computational analysis using gene prediction method: Protein Homology.	methionyl-tRNA formyltransferase	3647156	945	yes	reverse
BA202_RS19300	def	Derived by automated computational analysis using gene prediction method: Protein Homology.	peptide deformylase	3648124	471	yes	reverse
BA202_RS19305	priA	Derived by automated computational analysis using gene prediction method: Protein Homology.	primosomal protein N'	3648606	2406	yes	reverse
BA202_RS19310	coaBC	Derived by automated computational analysis using gene prediction method: Protein Homology.	bifunctional phosphopantothenoylcysteine decarboxylase/phosphopantothenate--cysteine ligase CoaBC	3651008	1206	yes	reverse
BA202_RS19315	rpoZ	Derived by automated computational analysis using gene prediction method: Protein Homology.	DNA-directed RNA polymerase subunit omega	3652386	213	yes	reverse
BA202_RS19320	gmk	Derived by automated computational analysis using gene prediction method: Protein Homology.	guanylate kinase	3652601	618	yes	reverse
BA202_RS19325		Derived by automated computational analysis using gene prediction method: Protein Homology.	DUF370 domain-containing protein	3653232	264	yes	reverse
BA202_RS19330		Derived by automated computational analysis using gene prediction method: Protein Homology.	YicC family protein	3653563	876	yes	reverse
BA202_RS19335		Derived by automated computational analysis using gene prediction method: Protein Homology.	calcium-translocating P-type ATPase, SERCA-type	3654539	2724	yes	reverse
BA202_RS19340		Derived by automated computational analysis using gene prediction method: Protein Homology.	fibronectin-binding domain-containing protein	3657368	1710	yes	forward
BA202_RS19350		Derived by automated computational analysis using gene prediction method: Protein Homology.	Xaa-Pro peptidase family protein	3660591	1071	yes	forward
BA202_RS19370		Derived by automated computational analysis using gene prediction method: Protein Homology.	membrane protein	3662835	1389	yes	forward
BA202_RS19375		Derived by automated computational analysis using gene prediction method: Protein Homology.	YbeF family protein	3664391	255	yes	forward
BA202_RS19380	pyrE	Derived by automated computational analysis using gene prediction method: Protein Homology.	orotate phosphoribosyltransferase	3664754	633	yes	reverse
BA202_RS19390	pyrD	Derived by automated computational analysis using gene prediction method: Protein Homology.	dihydroorotate oxidase B catalytic subunit	3666084	930	yes	reverse
BA202_RS19395	pyrK	Derived by automated computational analysis using gene prediction method: Protein Homology.	dihydroorotate oxidase B electron transfer subunit	3667010	780	yes	reverse
BA202_RS19400	carB	Derived by automated computational analysis using gene prediction method: Protein Homology.	carbamoyl-phosphate synthase large subunit	3667786	3219	yes	reverse
BA202_RS19410	pyrC	Derived by automated computational analysis using gene prediction method: Protein Homology.	dihydroorotase	3672083	1287	yes	reverse
BA202_RS19420	uraA	Derived by automated computational analysis using gene prediction method: Protein Homology.	uracil permease	3674416	1284	yes	reverse
BA202_RS19425	pyrR	Derived by automated computational analysis using gene prediction method: Protein Homology.	bifunctional pyrimidine operon transcriptional regulator/uracil phosphoribosyltransferase	3675846	543	yes	reverse
BA202_RS19430		Derived by automated computational analysis using gene prediction method: Protein Homology.	RluA family pseudouridine synthase	3676591	909	yes	reverse
BA202_RS19435	lspA	Derived by automated computational analysis using gene prediction method: Protein Homology.	lipoprotein signal peptidase LspA	3677504	459	yes	reverse
BA202_RS19440		Derived by automated computational analysis using gene prediction method: Protein Homology.	molecular chaperone DnaK	3678087	330	yes	reverse
BA202_RS19445	ileS2	Derived by automated computational analysis using gene prediction method: Protein Homology.	isoleucine--tRNA ligase	3678572	2766	yes	reverse
BA202_RS19450	divIVA	Derived by automated computational analysis using gene prediction method: Protein Homology.	septum site-determining protein DivIVA	3681685	507	yes	reverse
BA202_RS19455		Derived by automated computational analysis using gene prediction method: Protein Homology.	RNA-binding protein	3682281	768	yes	reverse
BA202_RS19460		Derived by automated computational analysis using gene prediction method: Protein Homology.	YggT family protein	3683064	264	yes	reverse
BA202_RS19465		Derived by automated computational analysis using gene prediction method: Protein Homology.	cell division protein SepF	3683334	471	yes	reverse
BA202_RS19470		Derived by automated computational analysis using gene prediction method: Protein Homology.	YggS family pyridoxal phosphate-dependent enzyme	3683824	675	yes	reverse
BA202_RS19475	pgeF	Derived by automated computational analysis using gene prediction method: Protein Homology.	peptidoglycan editing factor PgeF	3684495	819	yes	reverse
BA202_RS19480		Derived by automated computational analysis using gene prediction method: Protein Homology.	YlmC/YmxH family sporulation protein	3685432	285	yes	reverse
BA202_RS19485	sigG	Derived by automated computational analysis using gene prediction method: Protein Homology.	RNA polymerase sporulation sigma factor SigG	3685884	780	yes	reverse
BA202_RS19490	sigE	Derived by automated computational analysis using gene prediction method: Protein Homology.	RNA polymerase sporulation sigma factor SigE	3686821	720	yes	reverse
BA202_RS19495	spoIIGA	Derived by automated computational analysis using gene prediction method: Protein Homology.	sigma-E processing peptidase SpoIIGA	3687560	918	yes	reverse
BA202_RS19500	ftsZ	Derived by automated computational analysis using gene prediction method: Protein Homology.	cell division protein FtsZ	3688801	1155	yes	reverse
BA202_RS19505	ftsA	Derived by automated computational analysis using gene prediction method: Protein Homology.	cell division protein FtsA	3689995	1308	yes	reverse
BA202_RS19510	divIB	Derived by automated computational analysis using gene prediction method: Protein Homology.	cell division protein DivIB	3691703	771	yes	reverse
BA202_RS19515	murB	Derived by automated computational analysis using gene prediction method: Protein Homology.	UDP-N-acetylmuramate dehydrogenase	3692572	906	yes	reverse
BA202_RS19520	murG	Derived by automated computational analysis using gene prediction method: Protein Homology.	undecaprenyldiphospho-muramoylpentapeptide beta-N-acetylglucosaminyltransferase	3693540	1095	yes	reverse
BA202_RS19525	spoVE	Derived by automated computational analysis using gene prediction method: Protein Homology.	stage V sporulation protein E	3694737	1092	yes	reverse
BA202_RS19530	murD	Derived by automated computational analysis using gene prediction method: Protein Homology.	UDP-N-acetylmuramoyl-L-alanine--D-glutamate ligase	3695919	1353	yes	reverse
BA202_RS19535	mraY	Derived by automated computational analysis using gene prediction method: Protein Homology.	phospho-N-acetylmuramoyl-pentapeptide- transferase	3697272	975	yes	reverse
BA202_RS19540	murE	Derived by automated computational analysis using gene prediction method: Protein Homology.	UDP-N-acetylmuramoyl-L-alanyl-D-glutamate--2, 6-diaminopimelate ligase	3698269	1476	yes	reverse
BA202_RS19545		Derived by automated computational analysis using gene prediction method: Protein Homology.	stage V sporulation protein D	3699953	1917	yes	reverse
BA202_RS19550		Derived by automated computational analysis using gene prediction method: Protein Homology.	penicillin-binding protein	3701951	2100	yes	reverse
BA202_RS19555	ftsL	Derived by automated computational analysis using gene prediction method: Protein Homology.	cell division protein FtsL	3704123	363	yes	reverse
BA202_RS19560	rsmH	Derived by automated computational analysis using gene prediction method: Protein Homology.	16S rRNA (cytosine(1402)-N(4))-methyltransferase RsmH	3704501	933	yes	reverse
BA202_RS19565	bshC	Derived by automated computational analysis using gene prediction method: Protein Homology.	bacillithiol biosynthesis cysteine-adding enzyme BshC	3705802	1617	yes	reverse
BA202_RS19570	panE	Derived by automated computational analysis using gene prediction method: Protein Homology.	2-dehydropantoate 2-reductase	3707498	891	yes	reverse
BA202_RS19575		Derived by automated computational analysis using gene prediction method: Protein Homology.	N-acetyltransferase	3708686	474	yes	forward
BA202_RS19580		Derived by automated computational analysis using gene prediction method: Protein Homology.	RsfA family transcriptional regulator	3709194	507	yes	reverse
BA202_RS19585	rpmF	Derived by automated computational analysis using gene prediction method: Protein Homology.	50S ribosomal protein L32	3709830	174	yes	reverse
BA202_RS19590		Derived by automated computational analysis using gene prediction method: Protein Homology.	DUF177 domain-containing protein	3710065	501	yes	reverse
BA202_RS19595		Derived by automated computational analysis using gene prediction method: Protein Homology.	nucleotidyltransferase	3710779	1182	yes	forward
BA202_RS19600		Derived by automated computational analysis using gene prediction method: Protein Homology.	PDZ domain-containing protein	3711989	1023	yes	reverse
BA202_RS19610	ylbJ	Derived by automated computational analysis using gene prediction method: Protein Homology.	sporulation integral membrane protein YlbJ	3713909	1230	yes	forward
BA202_RS19620	rsmD	Derived by automated computational analysis using gene prediction method: Protein Homology.	16S rRNA (guanine(966)-N(2))-methyltransferase RsmD	3715618	567	yes	reverse
BA202_RS19625		Derived by automated computational analysis using gene prediction method: Protein Homology.	hypothetical protein	3716688	390	yes	forward
BA202_RS19630		Derived by automated computational analysis using gene prediction method: Protein Homology.	YlbG family protein	3717132	267	yes	reverse
BA202_RS19635		Derived by automated computational analysis using gene prediction method: Protein Homology.	YlbF family regulator	3717525	453	yes	reverse
BA202_RS19640		Derived by automated computational analysis using gene prediction method: Protein Homology.	histidine phosphatase family protein	3718093	573	yes	reverse
BA202_RS19645		Derived by automated computational analysis using gene prediction method: Protein Homology.	YlbE-like family protein	3718748	246	yes	reverse
BA202_RS19650		Derived by automated computational analysis using gene prediction method: Protein Homology.	YlbD family protein	3719005	450	yes	reverse
BA202_RS19655		Derived by automated computational analysis using gene prediction method: Protein Homology.	CAP domain-containing protein	3719596	1035	yes	reverse
BA202_RS19660		Derived by automated computational analysis using gene prediction method: Protein Homology.	YugN family protein	3720839	366	yes	forward
BA202_RS19670	ctaG	Derived by automated computational analysis using gene prediction method: Protein Homology.	cytochrome c oxidase assembly factor CtaG	3722477	906	yes	reverse
BA202_RS19675	ctaF	Derived by automated computational analysis using gene prediction method: Protein Homology.	cytochrome c oxidase subunit IVB	3723464	333	yes	reverse
BA202_RS19680	ctaE	Derived by automated computational analysis using gene prediction method: Protein Homology.	cytochrome c oxidase subunit III	3723800	624	yes	reverse
BA202_RS19685	ctaD	Derived by automated computational analysis using gene prediction method: Protein Homology.	cytochrome c oxidase subunit I	3724423	1836	yes	reverse
BA202_RS19690	coxB	Derived by automated computational analysis using gene prediction method: Protein Homology.	cytochrome c oxidase subunit II	3726319	1050	yes	reverse
BA202_RS19695	ctaB	Derived by automated computational analysis using gene prediction method: Protein Homology.	protoheme IX farnesyltransferase	3727462	924	yes	reverse
BA202_RS19700	ctaA	Derived by automated computational analysis using gene prediction method: Protein Homology.	heme A synthase	3728884	936	yes	forward
BA202_RS19705	pyc	Derived by automated computational analysis using gene prediction method: Protein Homology.	pyruvate carboxylase	3729898	3447	yes	reverse
BA202_RS19720		Derived by automated computational analysis using gene prediction method: Protein Homology.	YlaN family protein	3734986	288	yes	reverse
BA202_RS19725		Derived by automated computational analysis using gene prediction method: Protein Homology.	hypothetical protein	3735424	498	yes	forward
BA202_RS19730		Derived by automated computational analysis using gene prediction method: Protein Homology.	PhoH family protein	3735953	1329	yes	reverse
BA202_RS19735		Derived by automated computational analysis using gene prediction method: Protein Homology.	pyridoxamine 5'-phosphate oxidase family protein	3737528	456	yes	reverse
BA202_RS19740		Derived by automated computational analysis using gene prediction method: Protein Homology.	YlaI family protein	3738129	201	yes	forward
BA202_RS19745		Derived by automated computational analysis using gene prediction method: Protein Homology.	hypothetical protein	3738366	276	yes	reverse
BA202_RS19750		Derived by automated computational analysis using gene prediction method: Protein Homology.	YlaH-like family protein	3738655	303	yes	reverse
BA202_RS19755	typA	Derived by automated computational analysis using gene prediction method: Protein Homology.	translational GTPase TypA	3739115	1845	yes	reverse
BA202_RS19760		Derived by automated computational analysis using gene prediction method: Protein Homology.	DUF5325 family protein	3741100	180	yes	forward
BA202_RS19765		Derived by automated computational analysis using gene prediction method: Protein Homology.	inositol monophosphatase family protein	3741324	792	yes	reverse
BA202_RS19770		Derived by automated computational analysis using gene prediction method: Protein Homology.	hypothetical protein	3742204	189	yes	reverse
BA202_RS19775		Derived by automated computational analysis using gene prediction method: Protein Homology.	DUF1054 domain-containing protein	3742599	627	yes	forward
BA202_RS19780		Derived by automated computational analysis using gene prediction method: Protein Homology.	UPF0223 family protein	3743307	270	yes	reverse
BA202_RS19785	speA	Derived by automated computational analysis using gene prediction method: Protein Homology.	arginine decarboxylase	3743943	1473	yes	forward
BA202_RS19790		Derived by automated computational analysis using gene prediction method: Protein Homology.	protein-glutamine gamma-glutamyltransferase	3745491	831	yes	forward
BA202_RS19795		Derived by automated computational analysis using gene prediction method: Protein Homology.	GapA-binding peptide SR1P	3746356	129	yes	reverse
BA202_RS19805		Derived by automated computational analysis using gene prediction method: Protein Homology.	GapA-binding peptide SR1P	3746718	129	yes	reverse
BA202_RS19810		Derived by automated computational analysis using gene prediction method: Protein Homology.	DUF3055 domain-containing protein	3747043	297	yes	reverse
BA202_RS19815		Derived by automated computational analysis using gene prediction method: Protein Homology.	DUF1885 family protein	3747467	393	yes	forward
BA202_RS19820		Derived by automated computational analysis using gene prediction method: Protein Homology.	hypothetical protein	3747861	228	yes	reverse
BA202_RS19825	lpdA	Derived by automated computational analysis using gene prediction method: Protein Homology.	dihydrolipoyl dehydrogenase	3748328	1413	yes	reverse
BA202_RS19830	pdhC	Derived by automated computational analysis using gene prediction method: Protein Homology.	pyruvate dehydrogenase complex dihydrolipoyllysine-residue acetyltransferase	3749746	1290	yes	reverse
BA202_RS19835	pdhB	Derived by automated computational analysis using gene prediction method: Protein Homology.	pyruvate dehydrogenase complex E1 component subunit beta	3751128	978	yes	reverse
BA202_RS19840	pdhA	Derived by automated computational analysis using gene prediction method: Protein Homology.	pyruvate dehydrogenase E1 component subunit alpha	3752109	1116	yes	reverse
BA202_RS19845		Derived by automated computational analysis using gene prediction method: Protein Homology.	YjcZ family sporulation protein	3753738	147	yes	forward
BA202_RS19850	def	Derived by automated computational analysis using gene prediction method: Protein Homology.	peptide deformylase	3754031	555	yes	forward
BA202_RS19855		Derived by automated computational analysis using gene prediction method: Protein Homology.	Cof-type HAD-IIB family hydrolase	3754646	774	yes	reverse
BA202_RS19865		Derived by automated computational analysis using gene prediction method: Protein Homology.	DNA-dependent RNA polymerase subunit epsilon	3755967	213	yes	forward
BA202_RS19870	rnjA	Derived by automated computational analysis using gene prediction method: Protein Homology.	ribonuclease J1	3756184	1668	yes	forward
BA202_RS19875		Derived by automated computational analysis using gene prediction method: Protein Homology.	TrkA family potassium uptake protein	3757891	666	yes	reverse
BA202_RS19880		Derived by automated computational analysis using gene prediction method: Protein Homology.	hypothetical protein	3758641	867	yes	reverse
BA202_RS19885		Derived by automated computational analysis using gene prediction method: Protein Homology.	N-acetyldiaminopimelate deacetylase	3759762	1131	yes	reverse
BA202_RS19890	dapD	Derived by automated computational analysis using gene prediction method: Protein Homology.	2,3,4,5-tetrahydropyridine-2,6-dicarboxylate N-acetyltransferase	3760954	723	yes	reverse
BA202_RS19895		Derived by automated computational analysis using gene prediction method: Protein Homology.	LysR family transcriptional regulator	3761748	885	yes	reverse
BA202_RS19900		Derived by automated computational analysis using gene prediction method: Protein Homology.	CBS domain-containing protein	3762775	444	yes	reverse
BA202_RS19905	abbA	Derived by automated computational analysis using gene prediction method: Protein Homology.	antirepressor AbbA	3763389	192	yes	reverse
BA202_RS19910		Derived by automated computational analysis using gene prediction method: Protein Homology.	ribonuclease H-like YkuK family protein	3763688	519	yes	reverse
BA202_RS29525		Derived by automated computational analysis using gene prediction method: Protein Homology.	hypothetical protein	3764281	150	yes	reverse
BA202_RS19920		Derived by automated computational analysis using gene prediction method: Protein Homology.	YkuJ family protein	3764642	237	yes	reverse
BA202_RS19925		Derived by automated computational analysis using gene prediction method: Protein Homology.	glutaredoxin family protein	3765112	237	yes	forward
BA202_RS19930		Derived by automated computational analysis using gene prediction method: Protein Homology.	DUF3993 domain-containing protein	3765457	489	yes	reverse
BA202_RS19935		Derived by automated computational analysis using gene prediction method: Protein Homology.	EAL domain-containing protein	3766128	1218	yes	reverse
BA202_RS19940	fadH	Derived by automated computational analysis using gene prediction method: Protein Homology.	2,4-dienoyl-CoA reductase	3767571	765	yes	reverse
BA202_RS19945		Derived by automated computational analysis using gene prediction method: Protein Homology.	metallophosphoesterase	3768577	858	yes	forward
BA202_RS19950		Derived by automated computational analysis using gene prediction method: Protein Homology.	hypothetical protein	3769532	237	yes	forward
BA202_RS19955		Derived by automated computational analysis using gene prediction method: Protein Homology.	polyphosphate kinase	3769928	2109	yes	reverse
BA202_RS19960	ppx	Derived by automated computational analysis using gene prediction method: Protein Homology.	exopolyphosphatase	3772144	1539	yes	reverse
BA202_RS19965		Derived by automated computational analysis using gene prediction method: Protein Homology.	YkyB family protein	3773860	459	yes	forward
BA202_RS19970		Derived by automated computational analysis using gene prediction method: Protein Homology.	YkyA family protein	3774350	663	yes	reverse
BA202_RS19980		Derived by automated computational analysis using gene prediction method: Protein Homology.	diguanylate cyclase	3775635	642	yes	reverse
BA202_RS19990		Derived by automated computational analysis using gene prediction method: Protein Homology.	hypothetical protein	3776612	501	yes	reverse
BA202_RS19995		Derived by automated computational analysis using gene prediction method: Protein Homology.	MFS transporter	3777538	1542	yes	forward
BA202_RS20000		Derived by automated computational analysis using gene prediction method: Protein Homology.	PadR family transcriptional regulator	3779161	558	yes	forward
BA202_RS20005	metE	Derived by automated computational analysis using gene prediction method: Protein Homology.	5-methyltetrahydropteroyltriglutamate-- homocysteine S-methyltransferase	3780386	2289	yes	forward
BA202_RS20010	comJ	Derived by automated computational analysis using gene prediction method: Protein Homology.	competence protein ComJ	3782712	390	yes	reverse
BA202_RS20015	nucA	Derived by automated computational analysis using gene prediction method: Protein Homology.	DNA-entry nuclease	3783137	435	yes	reverse
BA202_RS20030		Derived by automated computational analysis using gene prediction method: Protein Homology.	DUF3967 domain-containing protein	3783961	750	yes	forward
BA202_RS20035	kinB	Derived by automated computational analysis using gene prediction method: Protein Homology.	sporulation sensor histidine kinase KinB	3784764	1275	yes	reverse
BA202_RS20040		Derived by automated computational analysis using gene prediction method: Protein Homology.	hypothetical protein	3786348	201	yes	forward
BA202_RS20050	malR	Derived by automated computational analysis using gene prediction method: Protein Homology.	maltose operon transcriptional repressor MalR	3787840	1032	yes	reverse
BA202_RS20055	malD	Derived by automated computational analysis using gene prediction method: Protein Homology.	maltosaccharide ABC transporter permease MalD	3789152	843	yes	reverse
BA202_RS20060	malC	Derived by automated computational analysis using gene prediction method: Protein Homology.	maltosaccharide ABC transporter permease MalC	3789995	1302	yes	reverse
BA202_RS20065		Derived by automated computational analysis using gene prediction method: Protein Homology.	extracellular solute-binding protein	3791362	1260	yes	reverse
BA202_RS20070		Derived by automated computational analysis using gene prediction method: Protein Homology.	alpha-glycosidase	3792945	1761	yes	forward
BA202_RS20075	malL	Derived by automated computational analysis using gene prediction method: Protein Homology.	oligo-1,6-glucosidase	3794746	1677	yes	reverse
BA202_RS20080	ugpC	Derived by automated computational analysis using gene prediction method: Protein Homology.	sn-glycerol-3-phosphate ABC transporter ATP-binding protein UgpC	3796684	1101	yes	forward
BA202_RS20085		Derived by automated computational analysis using gene prediction method: Protein Homology.	SDR family NAD(P)-dependent oxidoreductase	3797840	510	yes	reverse
BA202_RS20090		Derived by automated computational analysis using gene prediction method: Protein Homology.	hypothetical protein	3798414	99	yes	reverse
BA202_RS20100		Derived by automated computational analysis using gene prediction method: Protein Homology.	DUF3997 domain-containing protein	3799275	432	yes	forward
BA202_RS20105		Derived by automated computational analysis using gene prediction method: Protein Homology.	hypothetical protein	3799753	765	yes	reverse
BA202_RS20125		Derived by automated computational analysis using gene prediction method: Protein Homology.	acetyl-CoA C-acetyltransferase	3802492	1176	yes	reverse
BA202_RS20130		Derived by automated computational analysis using gene prediction method: Protein Homology.	NUDIX hydrolase	3803807	450	yes	reverse
BA202_RS20135		Derived by automated computational analysis using gene prediction method: Protein Homology.	DUF3928 family protein	3804366	294	yes	reverse
BA202_RS20140		Derived by automated computational analysis using gene prediction method: Protein Homology.	hypothetical protein	3804819	618	yes	forward
BA202_RS20160		Derived by automated computational analysis using gene prediction method: Protein Homology.	DUF1129 domain-containing protein	3807163	765	yes	reverse
[truncated: 760 more rows]
