# Supplementary material for: Investigating environmental transmission to resolve a Bacillus cereus group outbreak in a neonatal intensive care unit using core genome multilocus sequence typing
Source: Antimicrob Resist Infect Control. 2024 Jan 7;13:1. doi: 10.1186/s13756-023-01359-0 (PMC10771705; doi:10.1186/s13756-023-01359-0)
Supplement: Supplementary file 2 — Additional file 2: Table S2. Allelic profiles of the 28 isolates based on the Bcg ad hoc cgMLST scheme. [file 13756_2023_1359_MOESM2_ESM.xlsx]

## Sheet: Tabelle1
Supplemental Table S2. Allelic profiles of the isolates based on the ad-hoc creates cgMLST scheme. If an cgMLST genes of the scheme was not found in an isolate, the loci is marked with "? (not found)". If an cgMLST gene could be identified, but not succefully typed due to quality control issues, the loci is marked with "? (failed)".

## Sheet: Supplemental Table S2
Perc. Good Targets	Avg. Coverage (Assembled)	Approximated Genome Size (Mbases)	Sample ID	BA202_RS00005	BA202_RS00010	BA202_RS00015	BA202_RS00020	BA202_RS00025	BA202_RS00030	BA202_RS00180	BA202_RS00185	BA202_RS00190	BA202_RS00195	BA202_RS00200	BA202_RS00205	BA202_RS00210	BA202_RS00220	BA202_RS00225	BA202_RS00230	BA202_RS00235	BA202_RS00240	BA202_RS00245	BA202_RS00250	BA202_RS00255	BA202_RS00260	BA202_RS00265	BA202_RS00270	BA202_RS00280	BA202_RS00285	BA202_RS00290	BA202_RS00295	BA202_RS00300	BA202_RS00305	BA202_RS00310	BA202_RS00315	BA202_RS00320	BA202_RS00325	BA202_RS00330	BA202_RS00335	BA202_RS00340	BA202_RS00345	BA202_RS00350	BA202_RS00365	BA202_RS00370	BA202_RS00375	BA202_RS00380	BA202_RS00385	BA202_RS00390	BA202_RS00395
77.9	?	6.6	P8	? (not found)	7	2	6	7	7	2	? (not found)	6	2	2	2	7	6	2	7	7	7	2	2	2	2	6	7	2	2	7	5	2	2	8	2	? (not found)	6	2	2	2	2	5	7	6	2	7	6	7	6
78.4	?	5.3	P19	? (not found)	8	2	7	8	8	5	? (not found)	7	2	5	6	8	7	2	8	8	8	6	6	6	2	7	8	2	4	2	6	2	2	9	5	? (not found)	7	7	5	5	2	5	8	7	5	8	2	2	7
78.5	?	5.8	P2	? (not found)	4	2	4	4	4	3	? (not found)	4	4	2	4	4	4	4	4	4	5	4	4	4	2	4	4	4	4	4	3	4	4	5	4	? (not found)	3	4	3	3	4	3	4	3	3	4	4	4	4
78.8	?	5.6	P12	? (not found)	2	2	2	2	2	2	? (not found)	2	2	2	2	2	2	2	2	2	2	2	2	2	2	2	2	2	2	2	2	2	2	2	2	? (not found)	2	2	2	2	2	2	2	2	2	2	2	2	2
78.9	?	5.8	P15	? (not found)	6	2	5	6	6	2	? (not found)	6	2	2	5	6	6	2	6	6	2	2	2	2	2	2	6	2	2	6	2	2	2	7	2	? (not found)	5	6	5	5	2	5	6	5	2	6	2	6	2
78.9	?	5.3	P5	4	8	2	7	9	10	6	? (not found)	10	7	2	2	9	6	2	11	9	9	6	7	6	5	9	7	6	2	8	7	8	2	11	6	? (not found)	7	2	5	5	2	5	11	7	5	8	7	2	7
80.8	?	5.4	E4	? (not found)	1	1	1	1	1	4	4	8	6	1	1	1	1	1	9	1	4	1	1	7	1	8	9	1	1	1	1	6	3	10	3	4	4	5	4	4	1	6	9	8	6	9	1	1	1
95.5	?	5.5	E2	3	9	1	1	1	9	4	5	9	1	1	1	1	8	1	10	1	4	7	1	8	1	1	1	1	1	1	1	7	3	1	1	5	8	5	6	4	1	6	10	8	6	9	1	8	1
96.0	?	5.7	E1	1	1	1	1	1	1	4	4	8	6	1	1	1	1	1	9	1	4	1	1	7	1	8	9	1	1	1	1	6	3	10	3	4	4	5	4	4	1	6	9	8	6	9	1	1	1
96.1	?	5.4	P14	1	1	1	1	1	1	1	1	1	1	1	1	1	1	1	1	1	4	1	1	1	1	1	1	1	1	1	1	1	1	1	1	1	1	1	1	1	1	1	1	1	1	1	1	1	1
96.9	?	5.7	E3	1	1	1	1	1	1	1	1	1	1	1	1	1	1	1	1	1	4	1	1	1	1	1	1	1	1	1	1	1	1	1	1	1	1	1	1	1	1	1	1	1	1	1	1	1	1
97.1	?	5.7	P7	1	1	1	1	1	1	1	1	1	1	1	1	1	1	1	1	1	1	1	1	1	1	1	1	1	1	1	1	1	1	1	1	1	1	1	1	1	1	1	1	1	1	1	1	1	1
97.1	?	5.9	P16	1	1	1	1	1	1	1	1	1	1	1	1	1	1	1	1	1	4	1	1	1	1	1	1	1	1	1	1	1	1	1	1	1	1	1	1	1	1	1	1	1	1	1	1	1	1
97.2	?	5.8	P13	1	1	1	1	1	1	1	1	1	1	1	1	1	1	1	1	1	4	1	1	1	1	1	1	1	1	1	1	1	1	1	1	1	1	1	1	1	1	1	1	1	1	1	1	1	1
97.8	?	5.3	P6	? (not found)	5	1	1	5	5	4	3	5	5	4	1	5	5	5	5	5	6	5	5	5	4	5	5	5	1	5	4	5	5	6	3	3	4	5	4	4	1	4	5	4	4	5	5	5	5
98.8	?	5.4	E9	2	3	1	3	3	3	1	2	3	3	3	3	3	3	3	3	3	3	3	3	3	3	3	3	3	3	3	1	3	3	3	3	2	1	1	1	1	3	1	3	1	1	3	3	3	3
99.0	?	5.5	E7	2	3	1	3	3	3	1	2	3	3	3	3	3	3	3	3	3	3	3	3	3	3	3	3	3	3	3	1	3	3	3	3	2	1	1	1	1	3	1	3	1	1	3	3	3	3
99.2	?	5.5	E8	2	3	1	3	3	3	1	2	3	3	3	3	3	3	3	3	3	3	3	3	3	3	3	3	3	3	3	1	3	3	3	3	2	1	1	1	1	3	1	3	1	1	3	3	3	3
99.2	?	5.5	P9	2	3	1	3	3	3	1	2	3	3	3	3	3	3	3	3	3	3	3	3	3	3	3	3	3	3	3	1	3	3	3	3	2	1	1	1	1	3	1	3	1	1	3	3	3	3
99.3	?	5.5	P1	2	3	1	3	3	3	1	2	3	3	3	3	3	3	3	3	3	3	3	3	3	3	3	3	3	3	3	1	3	3	3	3	2	1	1	1	1	3	1	3	1	1	3	3	3	3
99.4	?	5.5	E5	2	3	1	3	3	3	1	2	3	3	3	3	3	3	3	3	3	3	3	3	3	3	3	3	3	3	3	1	3	3	3	3	2	1	1	1	1	1	1	3	1	1	3	3	3	3
99.6	?	5.5	E6	2	3	1	3	3	3	1	2	3	3	3	3	3	3	3	3	3	3	3	3	3	3	3	3	3	3	3	1	3	3	3	3	2	1	1	1	1	3	1	3	1	1	3	3	3	3
99.7	?	5.6	P4	2	3	1	3	3	3	1	2	3	? (failed)	3	3	3	3	3	3	3	3	3	3	3	3	3	3	3	3	3	1	3	3	4	3	2	1	1	1	1	1	1	3	1	1	3	3	3	3
99.7	?	5.6	P3	? (not found)	3	1	3	3	3	1	2	3	3	3	3	3	3	3	3	3	3	3	3	3	3	3	3	3	3	3	1	3	3	3	3	2	1	1	1	1	3	1	3	1	1	3	3	3	3
99.7	?	5.6	P11	2	3	1	3	3	3	1	2	3	3	3	3	3	3	3	3	3	3	3	3	3	3	3	3	3	3	3	1	3	3	4	3	2	1	1	1	1	1	1	3	1	1	3	3	3	3
99.8	?	5.5	P10	2	3	1	3	3	3	1	2	3	3	3	3	3	3	3	3	3	3	3	3	3	3	3	3	3	3	3	1	3	3	3	3	2	1	3	1	1	3	1	3	1	1	3	3	3	3
99.8	?	5.6	P18	? (not found)	3	1	3	3	3	1	2	3	3	3	3	3	3	3	3	3	3	3	3	3	3	3	3	3	3	3	1	3	3	3	3	2	1	1	1	1	3	1	3	1	1	3	3	3	3
99.9	?	5.6	P17	? (not found)	3	1	3	3	3	1	2	3	3	3	3	3	3	3	3	3	3	3	3	3	3	3	3	3	3	3	1	3	3	3	3	2	1	1	1	1	3	1	3	1	1	3	3	3	3
[truncated: 2,713 more columns]
