# Supplementary material for: Investigating environmental transmission to resolve a Bacillus cereus group outbreak in a neonatal intensive care unit using core genome multilocus sequence typing
Source: Antimicrob Resist Infect Control. 2024 Jan 7;13:1. doi: 10.1186/s13756-023-01359-0 (PMC10771705; doi:10.1186/s13756-023-01359-0)
Supplement: Supplementary file 3 — Additional file 3: Table S3. Distance matrix of the 28 isolates based on the Bcg ad hoc cgMLST scheme. [file 13756_2023_1359_MOESM3_ESM.xlsx]

## Sheet: Legend
Supplemental Table S3. Each entry of the (symmetrical) matrix consists of the number of differing alleles between the two isolates, along with their corresponding sample Ids.

## Sheet: Supplemental Table 3
	P8	P19	P2	P12	P15	P5	E4	E2	E1	P14	E3	P7	P16	P13	P6	E9	E7	E8	P9	P1	E5	E6	P4	P3	P11	P10	P18	P17
P8	0	1776	1923	1493	1455	1754	1793	2070	2076	2081	2087	2092	2094	2093	2105	2112	2117	2118	2116	2122	2121	2125	2124	2123	2125	2126	2124	2126
P19	1776	0	1942	1699	1769	1557	1803	2087	2093	2098	2105	2110	2111	2110	2123	2131	2133	2133	2132	2139	2137	2141	2141	2139	2141	2142	2140	2142
P2	1923	1942	0	1962	1960	1950	1806	2077	2087	2089	2096	2100	2102	2101	2117	2127	2126	2128	2127	2134	2130	2135	2136	2134	2137	2137	2135	2137
P12	1493	1699	1962	0	1380	1748	1819	2094	2101	2104	2110	2115	2117	2116	2129	2136	2140	2141	2139	2145	2143	2148	2147	2146	2148	2149	2147	2149
P15	1455	1769	1960	1380	0	1777	1826	2098	2107	2110	2116	2121	2123	2122	2135	2138	2144	2146	2144	2150	2148	2151	2151	2150	2152	2153	2151	2153
P5	1754	1557	1950	1748	1777	0	1832	2104	2111	2112	2120	2123	2125	2124	2139	2146	2147	2148	2146	2152	2150	2155	2153	2152	2153	2156	2153	2155
E4	1793	1803	1806	1819	1826	1832	0	896	1	932	935	931	933	933	1920	2088	2093	2094	2093	2093	2097	2097	2096	2095	2097	2098	2097	2099
E2	2070	2087	2077	2094	2098	2104	896	0	1082	1141	1143	1142	1137	1141	2298	2444	2447	2453	2453	2456	2455	2461	2464	2462	2464	2465	2463	2465
E1	2076	2093	2087	2101	2107	2111	1	1082	0	1116	1125	1121	1122	1122	2303	2476	2479	2486	2485	2487	2486	2492	2497	2495	2497	2498	2496	2498
P14	2081	2098	2089	2104	2110	2112	932	1141	1116	0	56	62	66	66	2296	2464	2469	2477	2474	2478	2477	2483	2485	2485	2486	2489	2486	2488
E3	2087	2105	2096	2110	2116	2120	935	1143	1125	56	0	62	66	65	2315	2484	2488	2495	2494	2498	2498	2502	2507	2505	2508	2509	2506	2508
P7	2092	2110	2100	2115	2121	2123	931	1142	1121	62	62	0	53	53	2321	2488	2493	2500	2500	2503	2503	2508	2511	2511	2511	2515	2512	2514
P16	2094	2111	2102	2117	2123	2125	933	1137	1122	66	66	53	0	2	2320	2488	2493	2500	2500	2504	2503	2508	2511	2511	2511	2515	2512	2514
P13	2093	2110	2101	2116	2122	2124	933	1141	1122	66	65	53	2	0	2322	2491	2497	2504	2503	2506	2506	2511	2514	2514	2514	2518	2515	2517
P6	2105	2123	2117	2129	2135	2139	1920	2298	2303	2296	2315	2321	2320	2322	0	2550	2557	2563	2565	2566	2565	2571	2574	2575	2574	2577	2576	2578
E9	2112	2131	2127	2136	2138	2146	2088	2444	2476	2464	2484	2488	2488	2491	2550	0	0	0	1	0	32	1	42	2	42	2	3	1
E7	2117	2133	2126	2140	2144	2147	2093	2447	2479	2469	2488	2493	2493	2497	2557	0	0	0	1	0	32	1	42	2	42	2	3	1
E8	2118	2133	2128	2141	2146	2148	2094	2453	2486	2477	2495	2500	2500	2504	2563	0	0	0	1	0	32	1	42	2	42	2	3	1
P9	2116	2132	2127	2139	2144	2146	2093	2453	2485	2474	2494	2500	2500	2503	2565	1	1	1	0	1	33	2	43	3	43	3	4	2
P1	2122	2139	2134	2145	2150	2152	2093	2456	2487	2478	2498	2503	2504	2506	2566	0	0	0	1	0	31	1	41	2	41	2	3	1
E5	2121	2137	2130	2143	2148	2150	2097	2455	2486	2477	2498	2503	2503	2506	2565	32	32	32	33	31	0	33	32	34	33	34	35	33
E6	2125	2141	2135	2148	2151	2155	2097	2461	2492	2483	2502	2508	2508	2511	2571	1	1	1	2	1	33	0	43	3	43	1	4	2
P4	2124	2141	2136	2147	2151	2153	2096	2464	2497	2485	2507	2511	2511	2514	2574	42	42	42	43	41	32	43	0	44	1	44	45	43
P3	2123	2139	2134	2146	2150	2152	2095	2462	2495	2485	2505	2511	2511	2514	2575	2	2	2	3	2	34	3	44	0	44	4	1	3
P11	2125	2141	2137	2148	2152	2153	2097	2464	2497	2486	2508	2511	2511	2514	2574	42	42	42	43	41	33	43	1	44	0	44	45	43
P10	2126	2142	2137	2149	2153	2156	2098	2465	2498	2489	2509	2515	2515	2518	2577	2	2	2	3	2	34	1	44	4	44	0	5	3
P18	2124	2140	2135	2147	2151	2153	2097	2463	2496	2486	2506	2512	2512	2515	2576	3	3	3	4	3	35	4	45	1	45	5	0	4
P17	2126	2142	2137	2149	2153	2155	2099	2465	2498	2488	2508	2514	2514	2517	2578	1	1	1	2	1	33	2	43	3	43	3	4	0
