# Supplementary material for: Investigating environmental transmission to resolve a Bacillus cereus group outbreak in a neonatal intensive care unit using core genome multilocus sequence typing
Source: Antimicrob Resist Infect Control. 2024 Jan 7;13:1. doi: 10.1186/s13756-023-01359-0 (PMC10771705; doi:10.1186/s13756-023-01359-0)
Supplement: Supplementary file 4 — Additional file 4: Table S4. List of Bcg strains used for the ad hoc cgMLST scheme definition. [file 13756_2023_1359_MOESM4_ESM.xlsx]

## Sheet: Legend
Supplemental Table S4. List of Bcg strains used for the ad hoc cgMLST scheme definition

## Sheet: Supplemental Table 4
	Strain	MLST ST	NCBI genome status (No. of contigs)	GenBank accession no.	Taxon name
Seed genome	M3	ST127	Complete (2)	NZ_CP016316.1	B. mosaicus
Penetration genome	39	ST3181	Chromosome (1)	CP063651.1	B. mosaicus
Penetration genome	ATCC 10987	ST32	Complete (2)	NC_003909.8	B. mosaicus
Penetration genome	BC06	ST3191	Complete (3)	NZ_CP072766.1	B. mosaicus
Penetration genome	CTMA_1571	ST3195	Complete (3)	NZ_CP053656.2	B. mosaicus
Penetration genome	F	ST120	Chromosome (1)	NZ_CM001787.1	B. mosaicus
Penetration genome	FRI-35	ST90	Complete (5)	NC_018491.1	B. mosaicus
