# Supplementary material for: Investigating environmental transmission to resolve a Bacillus cereus group outbreak in a neonatal intensive care unit using core genome multilocus sequence typing
Source: Antimicrob Resist Infect Control. 2024 Jan 7;13:1. doi: 10.1186/s13756-023-01359-0 (PMC10771705; doi:10.1186/s13756-023-01359-0)
Supplement: Supplementary file 5 — Additional file 5: Table S5. List of core genome genes, allelic profiles and distance matrix based on the Bcg stable cgMLST scheme of the 28 isolates. [file 13756_2023_1359_MOESM5_ESM.xlsx]

## Sheet: all
Locus	Full name	Product	u1 (E1)	u2 (E2)	u3 (E3)	u4 (E4)	u5 (E5)	u6 (E6)	u7 (E7)	u8 (E8)	u9 (E9)	u10 (P1)	u11 (P10)	u12 (P11.fsa)	u13 (P12.fsa)	u14 (P13.fsa)	u15 (P14.fsa)	u16 (P15.fsa)	u17 (P16.fsa)	u18 (P17.fsa)	u19 (P18.fsa)	u20 (P19.fsa)	u21 (P2.fsa)	u22 (P3.fsa)	u23 (P4)	u24 (P5)	u25 (P6.fsa)	u26 (P7.fsa)	u27 (P8.fsa)	u28 (P9)
GBAA_RS00020		DNA polymerase III subunit beta	27	62	27	27	110	110	110	110	110	110	110	110	33	27	27	48	27	110	110	80	30	110	110	80	new#1	27	70	110
GBAA_RS00025		S4 domain-containing protein YaaA	5	5	5	5	5	5	5	5	5	5	5	5	10	5	5	10	5	5	5	10	10	5	5	10	5	5	10	5
GBAA_RS00030		DNA replication/repair protein RecF	24	24	24	24	95	95	95	95	95	95	95	95	21	24	24	27	24	95	95	30	18	95	95	30	24	24	62	95
GBAA_RS00035		DNA topoisomerase (ATP-hydrolyzing) subunit B	26	26	26	26	54	54	54	54	54	54	54	54	24	26	26	94	26	54	54	71	29	54	54	547	44	26	63	54
GBAA_RS00040		DNA gyrase subunit A	28	686	28	28	140	140	140	140	140	140	140	140	24	28	28	66	28	140	140	40	64	140	140	27	new#1	28	92	140
GBAA_RS00085		pyridoxal 5'-phosphate synthase lyase subunit PdxS	64	64	21	64	48	48	48	48	48	48	48	48	19	21	21	19	21	48	48	19	19	48	48	321	43	21	33	48
GBAA_RS00090		pyridoxal 5'-phosphate synthase glutaminase subunit PdxT	20	21	20	20	45	45	45	45	45	45	45	45	17	20	20	22	20	45	45	26	23	45	45	352	41	20	22	45
GBAA_RS00115		deoxynucleoside kinase	24	24	24	24	44	44	44	44	44	44	44	44	21	24	24	72	24	44	44	21	29	44	44	21	31	24	25	44
GBAA_RS00120		cysteine hydrolase	new#1	17	17	new#1	29	29	29	29	29	29	29	29	136	17	17	160	17	29	29	338	154	29	29	137	58	17	159	29
GBAA_RS00130		nucleoside deaminase	54	54	54	54	47	47	47	47	47	47	47	47	141	54	54	168	54	47	47	147	144	47	47	323	23	54	147	47
GBAA_RS00135		DNA polymerase III subunit gamma/tau	226	226	226	226	56	56	56	56	56	56	56	56	22	226	226	97	226	56	56	70	45	56	56	568	50	226	569	56
GBAA_RS00140		YbaB/EbfC family nucleoid-associated protein	13	13	13	13	28	28	28	28	28	28	28	28	12	13	13	12	13	28	28	12	14	28	28	12	27	13	12	28
GBAA_RS00145		recombination protein RecR	21	21	43	21	18	18	18	18	18	18	18	18	19	21	43	19	21	18	18	19	22	18	18	19	35	21	19	18
GBAA_RS00150		YaaL family protein	14	14	14	14	13	13	13	13	13	13	13	13	9	14	14	9	14	13	13	9	9	13	13	9	15	14	9	13
GBAA_RS00155		pro-sigmaK processing inhibitor BofA family protein	13	13	13	13	20	20	20	20	20	20	20	20	48	13	13	49	13	20	20	101	98	20	20	49	36	13	49	20
GBAA_RS00185		sigma factor G inhibitor Gin	16	16	14	16	14	14	14	14	14	14	14	14	46	14	14	46	14	14	14	45	17	14	14	139	16	14	46	14
GBAA_RS00190		aminotransferase class I/II-fold pyridoxal phosphate-dependent enzyme	44	47	22	44	36	36	36	36	36	36	36	36	93	22	22	165	22	36	36	105	90	36	36	348	99	22	120	36
GBAA_RS00195		dTMP kinase	51	137	135	51	43	43	43	43	43	43	43	43	17	135	135	21	135	43	43	26	22	43	43	19	35	135	21	43
GBAA_RS00200		DNA polymerase III subunit delta'	65	22	22	65	49	49	49	49	49	49	49	49	18	22	22	18	22	49	49	18	39	49	new#1	321	42	22	18	49
GBAA_RS00205		stage 0 sporulation family protein	17	17	17	17	15	15	15	15	15	15	15	15	13	17	17	13	17	15	15	41	13	15	15	13	18	17	13	15
GBAA_RS00210		DNA replication initiation control protein YabA	16	16	16	16	9	9	9	9	9	9	9	9	15	16	16	82	16	9	9	21	14	9	9	15	16	16	15	9
GBAA_RS00215		tRNA1(Val) (adenine(37)-N6)-methyltransferase	16	16	16	16	14	14	14	14	14	14	14	14	55	16	16	92	16	14	14	112	54	14	14	382	20	16	79	14
GBAA_RS00235		methionine--tRNA ligase	249	638	242	249	56	56	56	56	56	56	56	56	23	242	242	115	242	56	56	636	20	56	56	27	248	242	635	56
GBAA_RS00240		TatD family hydrolase	167	167	167	167	54	54	54	54	54	54	54	54	116	167	167	139	167	54	54	161	18	54	54	117	121	167	120	54
GBAA_RS00245		ribonuclease M5	22	22	22	22	19	19	19	19	19	19	19	19	26	22	22	26	22	19	19	29	13	19	19	21	28	new#1	248	19
GBAA_RS00250		16S rRNA (adenine(1518)-N(6)/adenine(1519)-N(6))- dimethyltransferase RsmA	24	65	24	24	88	88	88	88	88	88	88	88	21	24	24	21	24	88	88	23	90	88	88	23	41	24	21	88
GBAA_RS00255		sporulation peptidase YabG	23	23	23	23	44	44	44	44	44	44	44	44	19	23	23	19	23	44	44	28	16	44	44	22	27	23	19	44
GBAA_RS00265		small, acid-soluble spore protein, alpha/beta type	8	8	8	8	4	4	4	4	4	4	4	4	5	8	8	5	8	4	4	5	5	4	4	7	11	8	5	4
GBAA_RS00270		4-(cytidine 5'-diphospho)-2-C-methyl-D-erythritol kinase	57	21	21	57	44	44	44	44	44	44	44	44	18	21	21	18	21	44	44	28	23	44	44	20	40	21	304	44
GBAA_RS00275		pur operon repressor	26	6	6	26	18	18	18	18	18	18	18	18	78	6	6	136	6	18	18	80	new#1	18	18	67	16	6	67	18
GBAA_RS00280		RidA family protein	15	15	15	15	25	25	25	25	25	25	25	25	51	15	15	51	15	25	25	51	52	25	25	251	24	15	51	25
GBAA_RS00285		septation regulator SpoVG	1	1	1	1	5	5	5	5	5	5	5	5	6	1	1	6	1	5	5	10	10	5	5	6	1	1	6	5
GBAA_RS00290		bifunctional UDP-N-acetylglucosamine diphosphorylase/glucosamine-1-phosphate N-acetyltransferase GlmU	24	24	24	24	54	54	54	54	54	54	54	54	22	24	24	94	24	54	54	22	19	54	54	358	49	24	359	54
GBAA_RS00295		ribose-phosphate diphosphokinase	12	12	12	12	12	12	12	12	12	12	12	12	19	12	12	19	12	12	12	21	24	12	12	168	27	12	23	12
GBAA_RS00300		aminoacyl-tRNA hydrolase	58	49	23	58	46	46	46	46	46	46	46	46	19	23	23	19	23	46	46	19	43	46	46	22	44	23	19	46
GBAA_RS00305		anti-sigma-F factor Fin family protein	10	10	12	10	10	10	10	10	10	10	10	10	11	12	12	11	12	10	10	11	7	10	10	11	14	12	11	10
GBAA_RS00315		stage V sporulation protein T	17	20	20	17	17	17	17	17	17	17	17	17	18	20	20	18	20	17	17	19	37	17	17	259	17	20	18	17
GBAA_RS00330		RNA-binding S4 domain-containing protein	14	14	13	14	13	13	13	13	13	13	new#1	13	8	13	13	17	13	13	13	167	15	13	13	8	14	13	8	13
GBAA_RS00335		sporulation protein YabP	7	14	13	7	13	13	13	13	13	13	13	13	43	13	13	42	13	13	13	42	8	13	13	42	7	13	43	13
GBAA_RS00340		spore cortex biosynthesis protein YabQ	20	20	18	20	18	18	18	18	18	18	18	18	65	18	18	64	18	18	18	64	13	18	18	64	20	18	65	18
GBAA_RS00345		cell division protein DivIC	4	4	4	4	4	new#1	new#1	new#1	new#1	new#1	new#1	4	5	4	4	5	4	new#1	new#1	5	8	new#1	4	5	4	4	5	new#1
GBAA_RS00350		RNA-binding protein S1	5	5	3	5	3	3	3	3	3	3	3	3	38	3	3	40	3	3	3	40	37	3	3	40	11	3	40	3
GBAA_RS00365		stage II sporulation protein E	106	86	32	106	81	81	81	81	81	81	81	81	27	32	32	144	32	81	81	97	24	81	81	690	147	32	34	81
GBAA_RS00375		hypoxanthine phosphoribosyltransferase	16	16	15	16	15	15	15	15	15	15	15	15	43	15	15	43	15	15	15	41	9	15	15	41	19	15	43	15
GBAA_RS00380		ATP-dependent zinc metalloprotease FtsH	26	26	82	26	224	224	224	224	224	224	224	224	191	82	82	214	82	224	224	205	97	224	224	205	new#1	82	204	224
GBAA_RS00385		type III pantothenate kinase	19	19	19	19	60	60	60	60	60	60	60	60	61	19	19	61	19	60	60	61	74	60	60	307	21	19	308	60
GBAA_RS00390		redox-regulated molecular chaperone HslO	26	43	26	26	90	90	90	90	90	90	90	90	64	26	26	86	26	90	90	64	83	90	90	64	44	26	68	90
GBAA_RS00400		aminodeoxychorismate synthase component I	39	34	24	I	133	133	133	133	133	133	133	133	new#1	24	24	81	24	133	133	613	80	133	133	104	29	24	612	133
GBAA_RS00405		aminodeoxychorismate/anthranilate synthase component II	26	26	26	26	72	72	72	72	72	72	72	72	new#1	26	26	58	26	72	72	87	32	72	72	87	65	26	28	72
GBAA_RS00415		dihydropteroate synthase	36	36	36	36	25	25	25	25	25	25	25	25	33	36	36	150	36	25	25	445	404	25	25	83	78	36	444	25
GBAA_RS00425		2-amino-4-hydroxy-6- hydroxymethyldihydropteridine diphosphokinase	14	14	14	14	22	22	22	22	22	22	22	22	45	14	14	61	14	22	22	44	9	22	22	68	16	14	272	22
GBAA_RS00435		tRNA dihydrouridine synthase DusB	new#1	36	36	new#1	102	102	102	102	102	102	102	102	new#2	36	36	33	36	102	102	30	58	X	102	437	55	36	438	102
GBAA_RS00440		lysine--tRNA ligase	43	43	43	43	75	75	75	75	75	75	75	75	41	43	new#1	41	43	75	75	499	new#2	75	75	42	54	43	498	75
GBAA_RS00520		Mini-ribonuclease 3	28	28	28	28	28	28	28	28	28	28	28	28	37	28	28	30	28	28	28	27	9	28	28	51	42	28	238	28
GBAA_RS00535		RNA polymerase sporulation sigma factor SigH	5	16	5	5	64	64	64	64	64	64	64	64	79	5	5	79	5	64	64	80	80	64	64	80	12	5	79	64
GBAA_RS00545		preprotein translocase subunit SecE	1	1	1	1	2	2	2	2	2	2	2	2	23	1	1	23	1	2	2	23	23	2	2	23	1	1	23	2
GBAA_RS00560		50S ribosomal protein L1	7	7	7	7	3	3	3	3	3	3	3	3	4	7	7	9	7	3	3	2	52	3	3	9	7	36	244	3
GBAA_RS00570		50S ribosomal protein L7/L12	1	1	1	1	1	1	1	1	1	1	1	1	1	1	1	1	1	1	1	1	1	1	1	11	1	1	1	1
GBAA_RS00575		class I SAM-dependent methyltransferase	20	20	20	20	28	28	28	28	28	28	28	28	62	20	20	64	20	28	28	63	60	28	28	92	116	20	355	28
GBAA_RS00590		50S ribosomal protein L7ae-like protein	1	1	1	1	8	8	8	8	8	8	8	8	39	1	1	39	1	8	8	52	38	8	8	38	1	1	39	8
GBAA_RS00610		elongation factor Tu	6	6	6	6	3	3	3	3	3	3	3	3	4	6	6	2	6	3	3	2	2	3	3	211	6	6	2	3
GBAA_RS00620		50S ribosomal protein L3	4	4	4	4	25	25	25	25	25	25	25	25	2	4	4	2	4	25	25	2	2	25	25	2	4	4	2	25
GBAA_RS00635		50S ribosomal protein L2	1	1	1	1	3	3	3	3	3	3	3	3	35	1	1	35	1	3	3	35	40	3	3	35	1	1	35	3
GBAA_RS00640		30S ribosomal protein S19	1	1	1	1	1	1	1	1	1	1	1	1	7	1	1	7	1	1	1	7	7	1	1	7	1	1	7	1
GBAA_RS00645		50S ribosomal protein L22	3	3	3	3	8	8	8	8	8	8	8	8	4	3	3	4	3	8	8	4	2	8	8	4	3	3	4	8
GBAA_RS00670		50S ribosomal protein L14	4	4	4	4	4	4	4	4	4	4	4	4	3	4	4	3	4	4	4	3	2	4	4	3	4	4	3	4
GBAA_RS00680		50S ribosomal protein L5	4	4	4	4	4	4	4	4	4	4	4	4	2	4	4	2	4	4	4	6	2	4	4	2	4	4	2	4
GBAA_RS00685		30S ribosomal protein S14	2	2	2	2	2	2	2	2	2	2	2	2	1	2	2	1	2	2	2	1	1	2	2	1	2	2	1	2
GBAA_RS00690		30S ribosomal protein S8	2	2	2	2	2	2	2	2	2	2	2	2	1	2	2	1	2	2	2	1	1	2	2	1	2	2	1	2
GBAA_RS00695		50S ribosomal protein L6	4	17	4	4	9	9	9	9	9	9	9	9	2	4	4	2	4	9	9	2	2	9	9	2	4	4	25	9
GBAA_RS00705		30S ribosomal protein S5	4	4	4	4	4	4	4	4	4	4	4	4	2	4	4	2	4	4	4	2	2	4	4	2	4	4	2	4
GBAA_RS00710		50S ribosomal protein L30	1	1	1	1	1	1	1	1	1	1	1	1	1	1	1	1	1	1	1	1	1	1	1	1	1	1	1	1
GBAA_RS00715		50S ribosomal protein L15	1	1	1	1	1	1	1	1	1	1	1	1	2	1	1	2	1	1	1	2	62	1	1	2	1	1	2	1
GBAA_RS00725		adenylate kinase	5	5	5	5	3	3	3	3	3	3	3	3	47	5	5	47	5	3	3	47	95	3	3	47	5	5	47	3
GBAA_RS00735		translation initiation factor IF-1	1	1	1	1	1	1	1	1	1	1	1	1	1	1	1	1	1	1	1	1	1	1	1	1	1	1	1	1
GBAA_RS00740		50S ribosomal protein L36	1	1	1	1	1	1	1	1	1	1	1	1	1	1	1	1	1	1	1	1	1	1	1	1	1	1	1	1
GBAA_RS00745		30S ribosomal protein S13	2	2	2	2	2	2	2	2	2	2	2	2	1	2	2	1	2	2	2	1	4	2	2	1	2	2	1	2
GBAA_RS00750		30S ribosomal protein S11	3	3	3	3	3	3	3	3	3	3	3	3	2	3	3	2	3	3	3	2	2	3	3	2	3	3	2	3
GBAA_RS00755		DNA-directed RNA polymerase subunit alpha	1	1	1	1	31	31	31	31	31	31	31	31	4	1	1	4	1	31	31	4	16	31	31	4	1	1	4	31
GBAA_RS00760		50S ribosomal protein L17	1	1	1	1	1	1	1	1	1	1	1	1	2	1	1	2	1	1	1	54	2	1	1	2	1	1	2	1
GBAA_RS00765		energy-coupling factor ABC transporter ATP-binding protein	4	4	4	4	60	60	60	60	60	60	60	60	69	4	4	153	4	60	60	396	195	60	60	71	38	4	395	60
GBAA_RS00775		energy-coupling factor transporter transmembrane protein EcfT	26	5	5	I	20	20	20	20	20	20	20	20	84	5	5	106	5	20	20	84	83	20	20	84	14	5	84	20
GBAA_RS00780		tRNA pseudouridine(38-40) synthase TruA	27	27	27	27	72	72	72	72	72	72	72	72	24	27	27	43	27	72	72	26	62	72	72	26	103	27	206	72
GBAA_RS00785		50S ribosomal protein L13	1	1	1	1	1	1	1	1	1	1	1	1	2	1	1	2	1	1	1	2	2	1	1	2	1	1	2	1
GBAA_RS00790		30S ribosomal protein S9	2	2	2	2	2	2	2	2	2	2	2	2	2	2	2	2	2	2	2	3	2	2	2	3	2	2	new#1	2
GBAA_RS00795		YbaK family protein	10	10	10	10	9	9	9	9	9	9	9	9	18	10	10	17	10	9	9	18	17	9	9	18	10	10	17	9
GBAA_RS00805		Mrp/NBP35 family ATP-binding protein	29	29	29	29	57	57	57	57	57	57	57	57	93	29	29	91	29	57	57	138	86	57	57	299	53	41	91	57
GBAA_RS00810		spore germination protein GerD	5	5	5	5	3	3	3	3	3	3	3	3	55	5	5	63	5	3	3	65	new#1	3	3	180	9	5	63	3
GBAA_RS00815		KinB signaling pathway activation protein KbaA	52	52	52	52	27	27	27	27	27	27	27	27	49	52	52	88	52	27	27	408	87	27	27	407	129	52	49	27
GBAA_RS00895		glycerate kinase	34	65	33	34	51	51	51	51	51	51	51	51	136	33	33	185	33	51	51	297	141	51	51	512	45	33	565	51
GBAA_RS00900		arginase	170	135	135	170	53	53	53	53	53	53	53	53	36	135	135	36	135	53	53	33	38	53	53	33	156	135	36	53
GBAA_RS00905		TIGR00159 family protein	16	16	16	16	23	23	23	23	23	23	23	23	50	16	16	50	16	23	23	50	59	23	23	255	18	16	50	23
GBAA_RS00915		phosphoglucosamine mutase	27	27	27	27	40	40	40	40	40	40	40	40	52	27	27	105	27	40	40	99	198	40	40	289	32	27	152	40
GBAA_RS00925		glutamine--fructose-6-phosphate transaminase (isomerizing)	120	21	21	120	98	98	98	98	98	98	98	98	57	21	21	109	21	98	98	118	267	98	98	53	new#1	21	321	98
GBAA_RS01075		lipoprotein	32	32	32	I	75	75	75	75	75	75	75	75	30	32	32	30	32	75	75	28	11	75	75	297	32	32	65	75
GBAA_RS01130		molybdate ABC transporter permease subunit	8	60	8	8	3	3	3	3	3	3	3	3	24	8	8	24	8	3	3	66	81	3	3	302	8	8	24	3
GBAA_RS01145		excisionase family DNA-binding protein	25	25	25	25	38	38	38	38	38	38	38	38	51	25	new#1	126	25	38	38	127	64	38	38	54	91	25	126	38
GBAA_RS01175		1-acyl-sn-glycerol-3-phosphate acyltransferase	168	125	125	168	51	51	51	51	51	51	51	51	28	125	125	66	125	51	51	77	26	51	51	30	143	125	28	51
GBAA_RS01195		YitT family protein	46	46	46	46	69	69	69	69	69	69	69	69	43	46	46	43	46	69	69	40	41	69	69	331	46	46	43	69
GBAA_RS01200		YxeA family protein	25	25	25	I	10	10	10	10	10	10	10	10	23	25	25	23	25	10	10	21	32	10	10	21	131	25	23	10
GBAA_RS01220		transglycosylase SLT domain-containing protein	40	40	40	40	37	37	37	37	37	37	37	37	38	40	40	38	40	37	37	36	228	37	37	316	44	60	38	37
GBAA_RS01245		hypothetical protein	24	24	24	24	45	45	45	45	45	45	45	45	21	24	24	21	24	45	45	8	19	45	45	23	41	24	21	45
GBAA_RS01275		ABC transporter ATP-binding protein	54	73	54	54	19	19	19	19	19	19	19	19	37	54	54	85	54	19	19	338	175	19	19	337	new#1	54	176	19
GBAA_RS01300		4-hydroxyphenylpyruvate dioxygenase	15	15	15	15	50	50	50	50	50	50	50	50	51	15	15	51	15	50	50	370	66	50	50	53	23	15	57	50
GBAA_RS01330		UDP-N-acetylmuramoyl-tripeptide--D-alanyl-D- alanine ligase	43	43	43	43	125	125	125	125	125	125	125	125	40	43	43	44	43	125	125	219	116	125	125	505	71	43	88	125
GBAA_RS01335		DEAD/DEAH box helicase	48	48	48	48	75	75	75	75	75	75	75	75	104	48	48	89	48	75	75	138	306	75	75	472	new#1	48	153	75
GBAA_RS01345		rhomboid family intramembrane serine protease	20	19	19	I	36	36	36	36	36	36	36	36	113	19	19	142	19	36	36	113	116	36	36	113	23	19	113	36
GBAA_RS01350		holo-ACP synthase	12	12	12	12	35	35	35	35	35	35	35	35	20	12	12	55	12	35	35	22	8	35	35	219	31	12	20	35
GBAA_RS01355		outer membrane lipoprotein carrier protein LolA	46	46	46	46	70	70	70	70	70	70	70	70	50	46	46	47	46	70	70	41	48	70	70	41	66	46	50	70
GBAA_RS01360		alanine racemase	34	18	18	34	87	87	87	87	87	87	87	87	71	18	18	71	18	87	87	72	73	87	87	69	21	18	71	87
GBAA_RS01385		SprT family protein	4	4	4	4	40	40	40	40	40	40	40	40	131	4	4	134	4	40	40	133	144	40	40	185	42	4	131	40
GBAA_RS01470		tRNA (adenosine(37)-N6)-threonylcarbamoyltransferase complex ATPase subunit type 1 TsaE	24	24	24	24	97	97	97	97	97	97	97	97	22	24	24	26	24	97	97	76	19	97	97	22	36	24	67	97
GBAA_RS01475		tRNA (adenosine(37)-N6)-threonylcarbamoyltransferase complex dimerization subunit type 1 TsaB	37	37	37	37	34	34	34	34	34	34	34	34	35	new#1	37	70	new#1	34	34	35	39	34	34	32	44	37	61	34
GBAA_RS01480		ribosomal protein S18-alanine N-acetyltransferase	8	61	8	8	8	8	8	8	8	8	8	8	39	8	8	39	8	8	8	36	39	8	8	39	44	8	39	8
GBAA_RS01485		tRNA (adenosine(37)-N6)-threonylcarbamoyltransferase complex transferase subunit TsaD	40	40	40	40	64	64	64	64	64	64	64	64	35	40	40	109	40	64	64	35	43	64	64	201	73	40	77	64
GBAA_RS01490		ABC-F family ATP-binding cassette domain-containing protein	156	157	156	I	198	198	198	198	198	198	198	198	20	156	156	new#1	156	198	198	56	24	198	198	650	265	156	43	198
GBAA_RS01495		redox-sensing transcriptional repressor Rex	68	18	68	68	28	28	28	28	28	28	28	28	53	68	68	53	68	28	28	49	50	28	28	49	26	68	53	28
GBAA_RS01500		YdiK family protein	27	28	27	27	40	40	40	40	40	40	40	40	12	27	27	12	27	40	40	12	23	40	40	12	28	27	12	40
GBAA_RS01505		CPBP family intramembrane metalloprotease	51	54	51	51	139	139	139	139	139	139	139	139	99	51	51	136	51	139	139	85	94	139	139	102	24	51	103	139
GBAA_RS01520		glutamine-hydrolyzing GMP synthase	8	8	8	8	69	69	69	69	69	69	69	69	4	8	8	177	8	69	69	94	51	69	69	409	new#1	8	97	69
GBAA_RS01685		phosphoribosylformylglycinamidine cyclo-ligase	74	74	73	74	73	73	73	73	73	73	73	73	70	73	73	88	73	73	73	128	80	73	73	128	new#1	73	88	73
GBAA_RS01695		bifunctional phosphoribosylaminoimidazolecarboxamide formyltransferase/IMP cyclohydrolase	60	120	59	60	188	188	188	188	188	188	188	188	56	59	59	185	59	188	188	604	97	188	188	603	new#1	59	130	188
GBAA_RS01700		phosphoribosylamine--glycine ligase	138	80	48	138	188	188	188	188	188	188	188	188	new#1	48	48	167	48	188	188	567	83	188	188	566	186	48	45	188
GBAA_RS01710		SPFH domain-containing protein	13	12	29	13	109	109	109	109	109	109	109	109	25	29	29	28	29	109	109	25	35	109	109	25	43	29	74	109
GBAA_RS01715		DUF2892 domain-containing protein	25	20	5	25	27	27	27	27	27	27	27	27	57	5	5	64	5	27	27	57	64	27	27	64	14	5	57	27
GBAA_RS01720		heptaprenylglyceryl phosphate synthase	37	37	37	37	50	50	50	50	50	50	50	50	61	37	37	63	37	50	50	109	114	50	50	63	40	37	106	50
GBAA_RS01745		L-glutamate gamma-semialdehyde dehydrogenase	6	6	6	6	20	20	20	20	20	20	20	20	182	6	6	221	6	20	20	481	208	20	20	480	47	6	221	20
GBAA_RS01800		Asp-tRNA(Asn)/Glu-tRNA(Gln) amidotransferase subunit GatC	11	1	1	11	1	1	1	1	1	1	1	1	1	1	1	1	1	1	1	1	1	1	1	1	11	1	2	1
GBAA_RS01805		Asp-tRNA(Asn)/Glu-tRNA(Gln) amidotransferase subunit GatA	42	27	17	42	33	33	33	33	33	33	33	33	101	17	17	105	17	33	33	155	132	33	33	new#1	21	17	154	33
GBAA_RS01810		Asp-tRNA(Asn)/Glu-tRNA(Gln) amidotransferase subunit GatB	192	21	149	192	149	149	149	149	149	149	149	149	20	149	149	20	149	149	149	20	175	149	149	431	174	149	25	149
GBAA_RS01815		diacylglycerol kinase	109	42	41	109	85	85	85	85	85	85	85	85	38	41	41	140	41	85	85	38	59	85	85	375	94	41	53	85
GBAA_RS01825		4-aminobutyrate--2-oxoglutarate transaminase	276	269	246	276	264	264	264	264	264	264	264	264	23	246	246	86	246	264	264	500	42	264	264	499	new#1	246	53	264
GBAA_RS01835		NADP-dependent succinate-semialdehyde dehydrogenase	43	304	43	43	68	68	68	68	68	68	68	68	39	43	43	121	43	68	68	92	62	68	68	570	43	43	639	68
GBAA_RS01845		aminopeptidase	50	50	50	50	121	121	121	121	121	121	121	121	60	50	50	118	50	121	121	91	74	121	121	509	new#1	50	60	121
GBAA_RS01860		nucleoside transporter	202	233	202	202	248	248	248	248	248	248	248	248	36	202	202	107	202	248	248	73	40	248	248	452	226	202	72	248
GBAA_RS01865		23S rRNA (uracil(1939)-C(5))-methyltransferase RlmD	239	282	239	239	328	328	328	328	328	328	328	328	45	239	239	113	239	328	328	720	new#1	328	328	719	new#2	239	76	328
GBAA_RS01945		iron ABC transporter permease	179	179	179	179	63	63	63	63	63	63	63	63	45	179	179	45	179	63	63	530	59	63	63	529	new#1	179	45	63
GBAA_RS01955		iron-hydroxamate ABC transporter substrate-binding protein	22	59	22	22	55	55	55	55	55	55	55	55	30	22	22	30	22	55	55	131	26	55	55	70	32	22	25	55
GBAA_RS01970		hypothetical protein	105	10	10	105	34	34	34	34	34	34	34	34	23	10	10	23	10	34	34	29	21	34	34	29	10	10	12	34
GBAA_RS01975		helix-turn-helix domain-containing protein	21	21	21	21	20	20	20	20	20	20	20	20	19	21	21	19	21	20	20	10	22	20	20	19	12	21	10	20
GBAA_RS02025		hypothetical protein	35	46	35	35	59	59	59	59	59	59	59	59	87	35	35	87	35	59	59	521	106	59	59	520	40	35	152	59
GBAA_RS02030		nucleotidyltransferase domain-containing protein	I	180	145	I	213	213	213	213	213	213	213	213	39	145	145	39	145	213	213	65	52	213	213	344	157	145	61	213
GBAA_RS02045		acyl-CoA desaturase	58	17	58	I	101	101	101	101	101	101	101	101	56	58	58	56	58	101	101	53	75	101	101	376	23	58	88	101
GBAA_RS02055		transporter substrate-binding domain-containing protein	174	205	174	174	202	202	202	202	202	202	202	202	27	174	174	80	174	202	202	66	43	202	202	444	198	211	27	202
GBAA_RS02085		PTS transporter subunit EIIC	43	43	43	43	79	79	79	79	79	79	79	79	137	43	43	238	43	79	79	171	133	79	79	532	113	43	192	79
GBAA_RS02095		YhgE/Pip domain-containing protein	new#1	new#2	new#3	new#1	124	124	124	124	124	124	124	124	37	new#3	new#4	117	new#3	124	124	new#5	33	124	124	470	227	new#3	74	124
GBAA_RS02105		hydroxyethylthiazole kinase	117	117	117	117	30	30	30	30	30	30	30	30	115	117	117	184	117	30	30	45	16	30	30	497	163	117	44	30
GBAA_RS02110		thiamine phosphate synthase	39	63	39	39	167	167	167	167	167	167	167	167	178	39	39	178	39	167	167	180	196	167	167	180	70	39	203	167
GBAA_RS02115		anaerobic C4-dicarboxylate transporter	21	35	21	21	153	153	153	153	153	153	153	new#1	75	21	21	75	21	153	153	101	79	153	new#1	609	62	21	114	153
GBAA_RS02125		MTH1187 family thiamine-binding protein	21	21	21	21	73	73	73	73	73	73	73	73	18	21	21	23	21	73	73	191	40	73	73	35	21	21	23	73
GBAA_RS02140		ABC transporter ATP-binding protein	18	18	18	18	101	101	101	101	101	101	101	101	53	18	18	99	18	101	101	59	54	101	101	59	39	18	82	101
GBAA_RS02190		MFS transporter	45	45	45	45	69	69	69	69	69	69	69	69	43	45	45	112	45	69	69	526	486	69	69	525	30	45	79	69
GBAA_RS02220		TerD family protein	16	16	16	16	113	113	113	113	113	113	113	113	52	16	16	52	16	113	113	89	55	113	113	58	new#1	16	58	113
GBAA_RS02245		toxic anion resistance protein	42	42	42	I	64	64	64	64	64	64	64	64	39	42	42	39	42	64	64	39	46	64	64	440	59	42	73	64
GBAA_RS02255		DUF1128 domain-containing protein	6	6	6	6	4	4	4	4	4	4	4	4	8	6	6	8	6	4	4	72	7	4	4	8	6	6	47	4
GBAA_RS02275		cadmium-translocating P-type ATPase	285	229	229	285	309	309	309	309	309	309	309	309	40	229	229	119	229	309	309	624	45	309	309	622	388	229	623	309
GBAA_RS02300		DedA family protein	36	36	36	36	42	42	42	42	42	42	42	42	63	36	new#1	63	36	42	42	187	new#2	42	42	218	39	36	66	42
GBAA_RS02310		BH0509 family protein	4	4	4	4	41	41	41	41	41	41	41	41	10	4	4	10	4	41	41	14	14	41	41	10	4	4	14	41
GBAA_RS02325		YfkD famly protein	28	57	28	28	168	168	168	168	168	168	168	168	26	28	28	26	28	168	168	103	125	168	168	329	42	28	26	168
GBAA_RS02335		hypothetical protein	10	10	10	10	7	7	7	7	7	7	7	7	10	10	10	14	10	7	7	10	8	7	7	10	15	10	10	7
GBAA_RS02340		class I fumarate hydratase	47	47	47	47	82	82	82	82	82	82	82	82	302	47	47	322	47	82	82	new#1	378	82	82	303	168	47	new#2	82
GBAA_RS02345		delta-lactam-biosynthetic de-N-acetylase	42	I	41	42	91	91	91	91	91	91	91	91	38	41	41	35	41	91	91	353	45	91	91	35	100	41	69	91
GBAA_RS02645		tRNA pseudouridine(38-40) synthase TruA	37	37	37	37	150	150	150	150	150	150	150	150	34	37	37	75	37	150	150	55	45	150	150	357	152	37	50	150
GBAA_RS02680		sporulation membrane protein YtaF	163	38	38	163	172	172	172	172	172	172	172	172	109	38	38	186	38	172	172	161	87	172	172	352	new#1	38	152	172
GBAA_RS02690		DUF3969 family protein	25	14	25	25	31	31	31	31	31	31	31	31	22	25	25	28	25	31	31	35	26	31	31	22	44	25	22	31
GBAA_RS02705		PTS transporter subunit EIIC	91	91	144	91	121	121	121	121	121	121	121	121	108	144	144	108	144	121	121	128	118	121	121	397	91	144	108	121
GBAA_RS02755		formate C-acetyltransferase	26	40	26	26	66	66	66	66	66	66	66	66	96	26	26	102	26	66	66	574	100	66	66	98	64	26	99	66
GBAA_RS02760		pyruvate formate lyase-activating protein	45	66	45	X	64	64	64	64	64	64	64	64	42	45	45	49	45	64	64	39	40	64	64	44	56	45	83	64
GBAA_RS02770		YfhE family protein	22	22	22	22	21	21	21	21	21	21	21	21	8	22	22	8	22	21	21	8	7	21	21	8	22	22	8	21
GBAA_RS02795		YfhH family protein	32	22	32	32	15	15	15	15	15	15	15	15	35	32	32	38	32	15	15	33	10	15	15	33	15	32	38	15
GBAA_RS02800		YpzG family protein	8	1	8	8	1	1	1	1	1	1	1	1	4	8	8	4	8	1	1	26	4	1	1	26	8	8	4	1
GBAA_RS02805		small, acid-soluble spore protein K	1	1	1	1	2	2	2	2	2	2	2	2	2	1	1	2	1	2	2	8	2	2	2	2	2	1	2	2
GBAA_RS02810		YfhJ family protein	15	46	15	15	33	33	33	33	33	33	33	33	30	15	15	30	15	33	33	30	11	33	33	30	24	15	30	33
GBAA_RS02820		A/G-specific adenine glycosylase	180	211	180	180	63	63	63	63	63	63	63	63	40	180	180	40	180	63	63	177	18	63	63	371	219	180	40	63
GBAA_RS02835		stress-induced protein	26	26	26	26	33	33	33	33	33	33	33	33	24	26	26	24	26	33	33	22	23	33	33	199	26	26	24	33
GBAA_RS02840		DUF402 domain-containing protein	31	28	31	31	63	63	63	63	63	63	63	63	29	31	31	29	31	63	63	26	27	63	63	30	28	31	29	63
GBAA_RS02845		ABC transporter ATP-binding protein	242	291	242	242	266	266	266	266	266	266	266	266	55	242	242	58	242	266	266	51	57	266	266	649	new#1	242	79	266
GBAA_RS02860		glutamate-1-semialdehyde-2,1-aminomutase	52	52	33	52	47	47	47	47	47	47	47	47	new#1	33	33	149	33	47	47	140	117	47	47	115	new#2	33	149	47
GBAA_RS02865		ATP-binding cassette domain-containing protein	44	44	44	I	65	65	65	65	65	65	65	65	45	44	44	47	44	65	65	50	46	65	65	43	new#1	44	45	65
GBAA_RS02880		two pore domain potassium channel family protein	35	35	34	35	48	48	48	48	48	48	48	48	33	34	34	13	34	48	48	245	13	48	48	13	66	34	33	48
GBAA_RS02885		thioredoxin-dependent thiol peroxidase	38	38	38	38	55	55	55	55	55	55	55	55	12	38	38	61	38	55	55	43	12	55	55	34	19	38	12	55
GBAA_RS02890		peroxide-responsive transcriptional repressor PerR	68	68	68	68	10	10	10	10	10	10	10	10	11	68	68	11	68	10	10	11	11	10	10	11	68	68	11	10
GBAA_RS02995		YebC/PmpR family DNA-binding transcriptional regulator	26	26	25	26	40	40	40	40	40	40	40	40	55	25	25	99	25	40	40	60	285	40	40	60	35	25	60	40
GBAA_RS03025		amidase domain-containing protein	35	62	35	35	95	95	95	95	95	95	95	95	34	35	35	34	35	95	95	143	32	95	95	34	51	35	new#1	95
GBAA_RS03045		PrkA family serine protein kinase	243	229	191	243	260	260	260	260	260	260	260	260	30	191	191	34	191	260	260	27	35	260	260	33	261	191	34	260
GBAA_RS03055		sporulation protein YhbH	220	176	176	220	239	239	239	239	239	239	239	239	60	176	176	91	176	239	239	85	62	239	239	464	44	176	73	239
GBAA_RS03080		NfeD family protein	5	38	5	I	39	39	39	39	39	39	39	39	62	5	5	138	5	39	39	66	354	39	39	44	34	5	66	39
GBAA_RS03085		flotillin family protein	new#1	new#2	257	new#1	33	33	33	33	33	33	33	33	38	257	257	new#3	257	33	33	39	120	33	33	new#4	new#5	257	52	33
GBAA_RS03270		winged helix-turn-helix transcriptional regulator	100	100	100	100	19	19	19	19	19	19	19	19	28	100	100	11	100	19	19	28	11	19	19	189	37	100	11	19
GBAA_RS03295		TVP38/TMEM64 family protein	71	71	22	71	23	23	23	23	23	23	23	23	25	22	22	57	22	23	23	new#1	351	23	23	new#2	new#3	22	375	23
GBAA_RS03345		winged helix-turn-helix transcriptional regulator	19	19	4	I	7	7	7	7	7	7	7	7	33	4	4	33	4	7	7	32	32	7	7	33	7	4	33	7
GBAA_RS03350		acid-soluble spore protein H	30	30	19	30	20	20	20	20	20	20	20	20	16	19	19	16	19	20	20	14	14	20	20	18	20	19	16	20
GBAA_RS03405		MoxR family ATPase	19	19	19	I	118	118	118	118	118	118	118	118	56	19	19	67	19	118	118	408	54	118	118	376	26	19	86	118
GBAA_RS03485		glutamine ABC transporter substrate-binding protein GlnH	172	172	126	172	172	172	172	172	172	172	172	172	123	126	126	218	126	172	172	57	39	172	172	457	new#1	126	50	172
GBAA_RS03490		amino acid ABC transporter permease	148	148	119	148	148	148	148	148	148	148	148	148	35	119	119	129	119	148	148	114	50	148	148	54	168	119	59	148
GBAA_RS03495		amino acid ABC transporter permease	103	103	61	103	137	137	137	137	137	137	137	137	58	61	61	154	61	137	137	305	69	137	137	431	126	112	118	137
GBAA_RS03505		OsmC family protein	16	16	15	16	72	72	72	72	72	72	72	72	11	15	15	11	15	72	72	384	59	72	72	384	new#1	15	89	72
GBAA_RS03555		universal stress protein	61	61	39	61	60	60	60	60	60	60	60	60	37	39	39	37	39	60	60	34	43	60	60	38	57	39	37	60
GBAA_RS03560		DUF4027 family protein	10	10	43	10	15	15	15	15	15	15	15	15	20	43	43	20	43	15	15	8	8	15	15	8	22	43	20	15
GBAA_RS03590		glycerol-3-phosphate transporter	196	196	42	196	245	245	245	245	245	245	245	245	40	42	42	57	42	245	245	504	45	245	245	41	98	42	43	245
GBAA_RS03615		ribokinase	77	77	53	77	218	218	218	218	218	218	218	new#1	50	53	53	106	53	218	218	75	69	218	new#1	466	108	53	54	218
GBAA_RS03620		D-ribose pyranase	51	51	15	51	32	32	32	32	32	32	32	32	33	15	15	296	15	32	32	249	68	32	32	295	51	15	37	32
GBAA_RS03630		ribose ABC transporter permease	20	20	23	20	37	37	37	37	37	37	37	37	63	23	23	287	23	37	37	101	89	37	37	446	43	23	273	37
GBAA_RS03640		fructose-6-phosphate aldolase	35	17	18	35	17	17	17	17	17	17	17	17	54	18	18	54	18	17	17	93	53	17	17	56	25	18	54	17
GBAA_RS03685		FAD-binding protein	new#1	49	76	new#1	49	49	49	49	49	49	49	49	226	76	76	284	76	49	49	567	235	49	49	515	92	76	257	49
GBAA_RS03745		DNA-binding protein	39	79	I	39	317	317	317	317	317	317	317	317	36	39	39	111	39	317	317	47	179	317	317	38	70	39	90	317
GBAA_RS03785		cytochrome aa3 quinol oxidase subunit IV	21	67	21	21	2	2	2	2	2	2	2	2	33	21	21	33	21	2	2	80	32	2	2	104	24	21	33	2
GBAA_RS03790		cytochrome aa3 quinol oxidase subunit III	19	33	19	19	30	30	30	30	30	30	30	30	64	19	19	64	19	30	30	62	63	30	30	18	1	19	64	30
GBAA_RS03795		cytochrome aa3 quinol oxidase subunit I	27	27	27	27	49	49	49	49	49	49	49	49	112	27	27	174	27	49	49	154	453	49	49	435	43	27	149	49
GBAA_RS03810		C39 family peptidase	154	154	153	154	51	51	51	51	51	51	51	51	37	153	153	79	153	51	51	35	14	51	51	149	58	153	63	51
GBAA_RS03815		amidohydrolase	52	52	27	52	60	60	60	60	60	60	60	60	117	27	27	199	27	60	60	182	142	60	60	394	181	27	170	60
GBAA_RS03835		spore germination protein GerLB	35	35	34	I	21	21	21	21	21	21	21	21	31	34	34	50	34	21	21	53	481	21	21	335	80	34	101	21
GBAA_RS04000		CBS domain-containing protein	52	33	33	52	45	45	45	45	45	45	45	45	30	33	33	30	33	45	45	27	34	45	45	27	33	33	30	45
GBAA_RS04015		hypothetical protein	28	28	I	X	25	25	25	25	25	25	25	25	44	18	18	116	18	25	25	222	new#1	25	25	44	23	18	116	25
GBAA_RS04045		thiazole tautomerase TenI	33	33	33	33	132	132	132	132	132	132	132	new#1	30	33	33	47	33	132	132	36	42	132	new#1	36	68	33	47	132
GBAA_RS04050		glycine oxidase ThiO	68	68	192	68	106	106	106	106	106	106	106	106	28	192	192	new#1	192	106	106	185	33	106	106	536	220	192	76	106
GBAA_RS04055		thiamine biosynthesis protein ThiS	6	6	6	6	6	6	6	6	6	6	6	6	39	6	6	39	6	6	6	39	7	6	6	39	6	6	169	6
GBAA_RS04060		thiazole synthase	34	34	34	34	139	139	139	139	139	139	139	139	30	34	34	50	34	139	139	53	27	139	139	455	52	34	47	139
GBAA_RS04070		bifunctional hydroxymethylpyrimidine kinase/phosphomethylpyrimidine kinase	31	31	31	31	145	145	145	145	145	145	145	145	45	31	31	73	31	145	145	30	37	145	145	460	new#1	31	82	145
GBAA_RS04085		hypothetical protein	6	6	6	6	6	6	6	6	6	6	6	6	8	6	6	8	6	6	6	7	7	6	6	8	23	6	8	6
GBAA_RS04100		potassium-transporting ATPase subunit KdpB	76	76	41	76	139	139	139	139	139	139	139	139	307	41	41	122	41	139	139	710	61	139	139	647	226	41	87	139
GBAA_RS04105		K(+)-transporting ATPase subunit C	108	108	108	108	146	146	146	146	146	146	146	146	22	108	108	28	108	146	146	434	127	146	146	107	29	108	26	146
GBAA_RS04110		sensor histidine kinase KdpD	88	88	15	88	80	80	80	80	80	80	80	80	10	15	15	148	15	80	80	545	23	80	80	14	97	15	76	80
GBAA_RS04115		MFS transporter	232	232	206	232	96	96	96	96	96	96	96	96	24	206	206	85	206	96	96	596	15	96	96	536	new#1	206	new#2	96
GBAA_RS04120		MarR family transcriptional regulator	139	139	110	139	175	175	175	175	175	175	175	175	31	110	110	57	110	175	175	45	105	175	175	30	131	110	31	175
GBAA_RS04125		patatin family protein	107	107	42	I	178	178	178	178	178	178	178	178	39	42	42	159	42	178	178	23	51	178	178	476	177	42	56	178
GBAA_RS04150		hypothetical protein	94	94	94	94	113	113	113	113	113	113	113	113	29	94	94	29	94	113	113	26	13	113	113	210	94	94	29	113
GBAA_RS04180		thioredoxin family protein	20	20	20	20	39	39	39	39	39	39	39	39	126	20	20	191	20	39	39	286	125	39	39	230	38	20	191	39
GBAA_RS04185		disulfide bond formation protein B	38	38	38	38	21	21	21	21	21	21	21	21	37	38	38	42	38	21	21	35	36	21	21	35	44	38	42	21
GBAA_RS04190		hypothetical protein	4	4	4	4	9	9	9	9	9	9	9	9	18	4	4	20	4	9	9	11	16	9	9	156	29	4	20	9
GBAA_RS04195		lipoprotein	46	46	30	46	72	72	72	72	72	72	72	72	28	30	30	31	30	72	72	417	25	72	72	29	48	30	31	72
GBAA_RS04225		nitroreductase	173	173	136	173	48	48	48	48	48	48	48	48	134	136	136	38	136	48	48	447	37	48	48	134	151	136	150	48
GBAA_RS04300		hypothetical protein	108	108	108	I	22	22	22	22	22	22	22	22	36	108	108	36	108	22	22	37	35	22	22	37	108	108	39	22
GBAA_RS04315		Na/Pi cotransporter family protein	28	28	58	28	110	110	110	110	110	110	110	110	55	58	58	73	58	110	110	593	96	110	110	592	33	58	220	110
GBAA_RS04400		spore coat protein CotJC	19	61	19	19	57	57	57	57	57	57	57	57	42	19	19	43	19	57	57	74	15	57	57	346	54	19	42	57
GBAA_RS04405		spore coat protein CotJB	5	5	5	5	73	73	73	73	73	73	73	73	12	5	5	12	5	73	73	47	29	73	73	47	56	5	12	73
GBAA_RS04410		spore coat associated protein CotJA	5	5	5	5	38	38	38	38	38	38	38	38	9	5	5	9	5	38	38	23	27	38	38	23	29	5	9	38
GBAA_RS04430		DUF1232 domain-containing protein	37	37	37	37	57	57	57	57	57	57	57	57	41	37	37	38	37	57	57	38	11	57	57	36	19	37	38	57
GBAA_RS04485		MurR/RpiR family transcriptional regulator	36	36	32	36	110	110	110	110	110	110	110	110	54	32	32	170	32	110	110	494	90	110	110	493	97	32	128	110
GBAA_RS04490		N-acetylmuramic acid 6-phosphate etherase	82	63	210	82	241	241	241	241	241	241	241	241	33	210	210	42	210	241	241	556	53	241	241	555	232	210	78	241
GBAA_RS04500		DUF871 domain-containing protein	39	new#1	13	39	35	35	35	35	35	35	35	35	137	13	13	200	13	35	35	501	149	35	35	500	new#2	13	205	35
GBAA_RS04525		Lrp/AsnC family transcriptional regulator	29	29	29	I	72	72	72	72	72	72	72	72	26	29	29	31	29	72	72	394	37	72	72	393	93	29	31	72
GBAA_RS04595		ABC transporter permease	206	206	205	206	248	248	248	248	248	248	248	248	41	205	205	100	205	248	248	757	128	248	248	755	289	205	756	248
GBAA_RS04625		ATP-binding cassette domain-containing protein	208	56	56	208	63	63	63	63	63	63	63	63	123	56	56	248	56	63	63	502	687	63	63	504	new#1	56	191	63
GBAA_RS04635		amino acid ABC transporter substrate-binding protein	38	38	38	38	63	63	63	63	63	63	63	63	34	38	38	34	38	63	63	108	78	63	63	46	246	38	34	63
GBAA_RS04640		amino acid ABC transporter permease	32	32	32	32	147	147	147	147	147	147	147	147	58	32	32	71	32	147	147	109	84	147	147	403	48	32	71	147
GBAA_RS04655		hypothetical protein	30	30	30	30	50	50	50	50	50	50	50	50	27	30	30	27	30	50	50	24	25	50	50	73	18	30	24	50
GBAA_RS04660		YheC/YheD family protein	58	41	41	58	124	124	124	124	124	124	124	124	215	41	41	261	41	124	124	344	239	124	124	590	72	41	236	124
GBAA_RS04675		YlbF/YmcA family competence regulator	20	20	20	20	17	17	17	17	17	17	17	17	55	20	20	55	20	17	17	71	12	17	17	55	30	20	55	17
GBAA_RS04705		DNA-3-methyladenine glycosylase	77	211	35	77	206	206	206	206	206	206	206	206	32	35	35	41	35	206	206	516	55	206	206	515	59	35	69	206
GBAA_RS04710		HAD family phosphatase	new#1	209	181	new#1	new#2	new#2	new#2	new#2	new#2	new#2	new#2	new#2	25	181	181	217	181	new#2	new#2	22	49	new#2	new#2	464	new#3	181	217	new#2
GBAA_RS04730		fatty acid--CoA ligase	289	262	253	289	457	457	457	457	457	457	457	457	49	253	253	109	253	457	457	722	704	457	457	144	new#1	253	75	457
GBAA_RS04735		hypothetical protein	34	20	150	34	188	188	188	188	188	188	188	188	52	150	150	52	150	188	188	52	143	188	188	52	38	150	52	188
GBAA_RS04810		enoyl-CoA hydratase	281	84	242	281	79	79	79	79	79	79	79	79	47	242	242	131	242	79	79	574	174	79	79	49	378	242	53	79
GBAA_RS04820		nucleoside triphosphate pyrophosphohydrolase	6	26	6	6	18	18	18	18	18	18	18	18	102	6	6	102	6	18	18	127	119	18	18	113	95	6	132	18
GBAA_RS05320		hypothetical protein	68	23	22	68	83	83	83	83	83	83	83	83	20	22	22	20	22	83	83	21	25	83	83	20	99	22	344	83
GBAA_RS05325		hypothetical protein	20	14	14	20	78	78	78	78	78	78	78	78	70	14	14	70	14	78	78	70	75	78	78	168	20	14	70	78
GBAA_RS05330		DNA repair exonuclease	301	245	244	301	279	279	279	279	279	279	279	279	27	244	244	116	244	279	279	93	31	279	279	694	new#1	244	70	279
GBAA_RS05350		3'-5' exoribonuclease YhaM	49	82	49	49	31	31	31	31	31	31	31	31	44	49	49	125	49	31	31	210	66	31	31	565	new#1	49	75	31
GBAA_RS05385		hypothetical protein	33	33	33	33	125	125	125	125	125	125	125	125	28	33	33	117	33	125	125	55	29	125	125	28	18	33	35	125
GBAA_RS05400		glycerol uptake operon antiterminator GlpP	new#1	5	5	new#1	170	170	170	170	170	170	170	170	59	5	5	128	5	170	170	414	64	170	170	413	new#2	5	121	170
GBAA_RS05410		glycerol kinase GlpK	75	19	5	75	79	79	79	79	79	79	79	79	106	5	5	197	5	79	79	645	118	79	79	644	new#1	5	168	79
GBAA_RS05415		aerobic glycerol-3-phosphate dehydrogenase	49	5	5	49	78	78	78	78	78	78	78	78	111	5	5	242	5	78	78	709	122	78	78	55	new#1	5	186	78
GBAA_RS05475		peptidylprolyl isomerase PrsA	134	36	36	134	46	46	46	46	46	46	46	46	75	36	36	120	36	46	46	76	132	46	46	120	92	36	120	46
GBAA_RS05490		DUF1878 family protein	27	27	27	27	153	153	153	153	153	153	153	153	24	27	27	26	27	153	153	26	101	153	153	226	38	27	46	153
GBAA_RS05495		HTH-type transcriptional regulator Hpr	38	29	15	38	26	26	26	26	26	26	26	26	67	15	15	84	15	26	26	65	71	26	26	100	23	15	84	26
GBAA_RS05500		YtxH domain-containing protein	15	15	15	15	11	11	11	11	11	11	11	11	37	15	15	120	15	11	11	41	39	11	11	229	17	15	38	11
GBAA_RS05505		HIT family protein	new#1	48	48	new#1	59	59	59	59	59	59	59	59	96	48	48	96	48	59	59	14	13	59	59	97	24	48	96	59
GBAA_RS05510		ABC transporter ATP-binding protein EcsA	13	26	13	13	23	23	23	23	23	23	23	23	76	13	13	66	13	23	23	80	59	23	23	137	20	13	125	23
GBAA_RS05515		ABC transporter permease EcsB	232	198	148	232	193	193	193	193	193	193	193	193	146	148	148	275	148	193	193	663	155	193	193	662	new#1	148	215	193
GBAA_RS05595		antibiotic biosynthesis monooxygenase	125	125	125	I	166	166	166	166	166	166	166	166	124	125	125	33	125	166	166	47	155	166	166	543	154	125	53	166
GBAA_RS05600		PBP1A family penicillin-binding protein	286	313	286	286	137	137	137	137	137	137	137	137	45	286	286	52	286	137	137	758	65	137	137	757	327	286	86	137
GBAA_RS05605		uroporphyrinogen decarboxylase	24	24	24	24	39	39	39	39	39	39	39	39	58	24	24	67	24	39	39	556	79	39	39	555	44	24	100	39
GBAA_RS05615		protoporphyrinogen oxidase	293	266	266	293	new#1	new#1	new#1	new#1	new#1	new#1	new#1	new#1	48	266	266	53	266	new#1	new#1	46	651	new#1	new#1	102	92	266	46	new#1
GBAA_RS05635		hypothetical protein	89	89	89	89	15	15	15	15	15	15	15	15	22	89	89	25	89	15	15	279	new#1	15	15	200	new#2	89	25	15
GBAA_RS05650		TetR/AcrR family transcriptional regulator	35	35	19	35	33	33	33	33	33	33	33	33	72	19	19	72	19	33	33	205	80	33	33	205	new#1	19	72	33
GBAA_RS05685		YhfH family protein	21	21	21	21	7	7	7	7	7	7	7	7	18	21	21	10	21	7	7	10	24	7	7	32	21	21	19	7
GBAA_RS05690		MBL fold metallo-hydrolase	44	44	44	44	115	115	115	115	115	115	115	115	206	44	44	260	44	115	115	568	47	115	115	567	63	44	86	115
GBAA_RS05695		lipoate--protein ligase	43	43	43	43	277	277	277	277	277	277	277	277	41	43	new#1	135	43	277	277	597	45	277	277	596	new#2	43	82	277
GBAA_RS05705		fatty acid--CoA ligase family protein	27	27	27	27	160	160	160	160	160	160	160	160	64	27	27	138	27	160	160	728	92	160	160	575	550	27	111	160
GBAA_RS05825		CPBP family intramembrane metalloprotease	52	54	34	I	43	43	43	43	43	43	43	43	130	34	34	168	34	43	43	133	135	43	43	481	35	34	136	43
GBAA_RS05835		hypothetical protein	112	38	26	I	25	25	25	25	I	25	25	25	59	26	26	75	26	25	25	61	68	25	25	82	91	26	82	25
GBAA_RS05845		M48 family metallopeptidase	137	99	27	137	91	91	91	91	91	91	91	91	22	27	27	156	27	91	91	599	37	91	91	598	new#1	27	117	91
GBAA_RS05875		malate synthase A	302	279	243	302	95	95	95	95	95	95	95	95	46	243	243	117	243	95	95	675	51	95	95	674	266	288	80	95
GBAA_RS05910		TVP38/TMEM64 family protein	17	24	17	I	168	168	168	168	168	168	168	168	41	17	17	41	17	168	168	350	43	168	168	349	54	17	41	168
GBAA_RS05915		signal peptidase I	30	57	30	30	71	71	71	71	71	71	71	71	62	30	30	24	30	71	71	257	32	71	71	56	47	30	24	71
GBAA_RS05925		helicase-exonuclease AddAB subunit AddA	446	451	62	446	152	152	152	152	152	152	152	152	59	62	62	new#1	62	152	152	new#2	207	152	152	940	new#3	62	103	152
GBAA_RS05940		spore germination protein GerPE	45	28	27	45	102	102	102	102	102	102	102	102	81	27	27	29	27	102	102	43	30	102	102	81	97	27	29	102
GBAA_RS05945		spore germination protein GerPD	50	50	50	50	8	8	8	8	8	8	8	8	9	50	50	9	50	8	8	9	9	8	8	9	50	50	9	8
GBAA_RS05955		spore germination protein GerPB	58	58	58	58	24	24	24	24	24	24	24	24	25	58	58	25	58	24	24	23	10	24	24	25	58	58	25	24
GBAA_RS05980		ornithine aminotransferase	112	99	63	112	94	94	94	94	94	94	94	94	69	63	63	67	63	94	94	108	66	94	94	69	71	63	69	94
GBAA_RS05985		YisL family protein	75	69	64	75	52	52	52	52	52	52	52	52	27	64	64	27	64	52	52	27	146	52	52	200	60	64	33	52
GBAA_RS05990		DUF2777 domain-containing protein	90	90	90	90	89	89	89	89	89	89	89	89	26	90	90	26	90	89	89	26	30	89	89	26	new#1	90	26	89
GBAA_RS06020		alpha-amylase	new#1	new#2	new#3	new#1	new#4	new#4	new#4	new#4	new#4	new#4	new#4	new#4	63	new#3	new#3	97	new#3	new#4	new#4	90	new#5	new#4	new#4	new#6	new#7	new#3	67	new#4
GBAA_RS06030		YajQ family cyclic di-GMP-binding protein	20	15	35	20	58	58	58	58	58	58	58	58	32	35	35	32	35	58	58	30	30	58	58	66	15	35	65	58
GBAA_RS06035		hypothetical protein	89	77	41	89	74	74	74	74	74	74	74	74	201	41	41	231	41	74	74	65	65	74	74	420	70	41	84	74
GBAA_RS06050		DUF3941 domain-containing protein	55	60	45	55	45	45	45	45	45	45	45	45	16	45	45	8	45	45	45	21	8	45	45	8	20	45	16	45
GBAA_RS06060		DUF3813 domain-containing protein	87	87	22	87	11	11	11	11	11	11	11	11	18	22	22	18	22	11	11	18	12	11	11	18	77	22	197	11
GBAA_RS06065		hypothetical protein	7	7	4	7	4	4	4	4	4	4	4	4	5	4	4	5	4	4	4	5	5	4	4	5	7	4	5	4
GBAA_RS06070		Cof-type HAD-IIB family hydrolase	31	new#1	20	31	51	51	51	51	51	51	51	51	58	20	20	62	20	51	51	56	64	51	51	56	new#2	20	82	51
GBAA_RS06080		YjzC family protein	25	25	19	25	38	38	38	38	38	38	38	38	9	19	19	9	19	38	38	9	9	38	38	9	16	19	9	38
GBAA_RS06090		YjzD family protein	28	28	28	28	44	44	44	44	44	44	44	44	27	28	28	27	28	44	44	27	32	44	44	27	13	28	40	44
GBAA_RS06100		NAD(P)-dependent oxidoreductase	64	64	64	64	40	40	40	40	40	40	40	40	62	64	64	127	64	40	40	107	377	40	40	63	89	64	62	40
GBAA_RS06115		beta-ketoacyl-ACP synthase II	51	51	51	51	81	81	81	81	81	81	81	81	49	51	51	132	51	81	81	465	55	81	81	50	26	51	49	81
GBAA_RS06120		hypothetical protein	43	43	43	43	40	new#1	new#1	new#1	new#1	new#1	new#1	new#2	41	43	43	83	43	new#1	new#1	38	47	new#1	40	42	148	43	67	new#1
GBAA_RS06145		ABC transporter permease	31	21	20	31	49	49	49	49	49	49	49	49	50	20	20	50	20	49	49	340	48	49	49	79	new#1	20	50	49
GBAA_RS06150		ABC transporter permease	26	26	25	26	48	48	48	48	48	48	48	48	67	25	25	67	25	48	48	67	71	48	48	365	32	25	67	48
GBAA_RS06155		ABC transporter ATP-binding protein	52	82	51	52	122	122	122	122	122	122	122	122	59	51	51	53	51	122	122	44	56	122	122	406	72	51	53	122
GBAA_RS06190		TerC family protein	42	53	42	42	40	40	40	40	40	40	40	40	41	42	42	41	42	40	40	38	43	40	40	41	44	42	41	40
GBAA_RS06195		adaptor protein MecA	18	18	18	I	31	31	31	31	31	31	31	31	49	18	18	49	18	31	31	49	50	31	31	49	18	18	49	31
GBAA_RS06200		cardiolipin synthase	54	78	54	I	73	73	73	73	73	73	73	73	51	54	54	70	54	73	73	49	194	73	73	534	68	54	84	73
GBAA_RS06225		hypothetical protein	34	34	28	34	12	12	12	12	12	12	12	12	24	28	28	33	28	12	12	24	32	12	12	27	34	28	33	12
GBAA_RS06230		CYTH domain-containing protein	29	29	29	29	136	136	136	136	136	136	136	136	25	29	29	74	29	136	136	25	31	136	136	332	29	29	32	136
GBAA_RS06235		hypothetical protein	10	10	10	X	10	10	10	10	10	10	10	10	6	10	10	6	10	10	10	6	3	10	10	6	10	10	6	10
GBAA_RS06245		NAD kinase	46	46	46	46	16	16	16	16	16	16	16	16	42	46	46	48	46	16	16	48	50	16	16	45	46	46	77	16
GBAA_RS06250		RluA family pseudouridine synthase	62	62	33	62	127	127	127	127	127	127	127	127	103	33	33	81	33	127	127	75	114	127	127	259	84	33	74	127
GBAA_RS06260		bis(5'-nucleosyl)-tetraphosphatase PrpE	21	21	21	21	45	45	45	45	45	45	45	45	63	21	21	93	21	45	45	67	69	45	45	65	new#1	21	63	45
GBAA_RS06310		NTP transferase domain-containing protein	128	128	128	128	153	153	153	153	153	153	153	153	29	128	128	45	128	153	153	32	33	153	153	31	138	128	54	153
GBAA_RS06330		enoyl-ACP reductase FabI	21	49	49	I	15	15	15	15	15	15	15	15	84	49	49	112	49	15	15	86	238	15	15	86	8	49	97	15
GBAA_RS06345		DUF1360 domain-containing protein	35	35	35	35	70	70	70	70	70	70	70	70	32	35	35	34	35	70	70	34	43	70	70	34	12	35	48	70
GBAA_RS06370		GNAT family N-acetyltransferase	27	27	27	27	15	15	15	15	15	15	15	15	50	27	27	80	27	15	15	54	315	15	15	54	28	27	65	15
GBAA_RS06375		2'-5' RNA ligase family protein	5	5	5	5	18	18	18	18	18	18	18	18	42	5	5	44	5	18	18	81	40	18	18	42	7	5	80	18
GBAA_RS06380		esterase family protein	47	47	47	47	113	113	113	113	113	113	113	113	72	47	47	74	47	113	113	76	83	113	113	128	14	47	74	113
GBAA_RS06385		DMT family transporter	38	126	38	38	141	141	141	141	141	141	141	141	54	38	38	165	38	141	141	41	46	141	141	535	58	38	117	141
GBAA_RS06395		Ig domain-containing protein	27	27	27	27	61	61	61	61	61	61	61	61	25	27	27	115	27	61	61	28	31	61	61	28	51	27	74	61
GBAA_RS06450		L-lactate permease	39	111	39	I	211	new#1	new#1	new#1	new#1	new#1	new#1	211	36	39	39	184	39	new#1	new#1	731	678	new#1	211	730	95	39	133	new#1
GBAA_RS06460		hypothetical protein	82	82	17	82	172	new#1	new#1	new#1	new#1	new#1	new#1	172	13	17	17	130	17	new#1	new#1	572	24	new#1	172	571	54	17	98	new#1
GBAA_RS06475		FAD-dependent oxidoreductase	38	38	32	38	210	210	210	210	210	210	210	210	78	32	32	205	32	210	210	666	607	210	210	665	114	32	75	210
GBAA_RS06485		DUF3908 family protein	31	31	31	31	67	67	67	67	67	67	67	67	28	31	31	28	31	67	67	33	38	67	67	330	24	31	28	67
GBAA_RS06490		SagB family peptide dehydrogenase	132	103	40	132	150	150	150	150	150	150	150	150	37	40	40	179	40	150	150	738	69	150	150	737	76	40	61	150
GBAA_RS06500		putative thiazole-containing bacteriocin maturation protein	127	43	43	127	146	146	146	146	146	146	146	146	113	43	43	178	43	146	146	697	431	146	146	696	61	43	113	146
GBAA_RS06505		2-oxoglutarate dehydrogenase complex dihydrolipoyllysine-residue succinyltransferase	5	5	5	5	76	76	76	76	76	76	76	76	116	5	5	133	5	76	76	165	127	76	76	516	22	5	163	76
GBAA_RS06525		DUF3976 domain-containing protein	26	26	26	26	25	25	25	25	25	25	25	25	new#1	26	26	47	26	25	25	49	45	25	25	49	31	26	89	25
GBAA_RS06590		signal peptidase I	37	80	37	37	128	128	128	128	128	128	128	128	34	37	37	125	37	128	128	54	45	128	128	54	71	37	52	128
GBAA_RS06610		helix-turn-helix domain-containing protein	40	66	40	40	63	63	63	63	63	63	63	63	2	40	40	2	40	63	63	153	2	63	63	19	57	40	2	63
GBAA_RS06625		aldehyde dehydrogenase	44	45	44	44	83	83	83	83	83	83	83	83	42	44	44	49	44	83	83	562	99	83	83	561	252	44	71	83
GBAA_RS06630		spermidine/putrescine ABC transporter ATP-binding protein PotA	35	22	21	35	19	19	19	19	19	19	19	19	53	21	21	53	21	19	19	53	83	19	19	370	84	21	53	19
GBAA_RS06635		spermidine/putrescine ABC transporter permease PotB	39	89	184	39	39	39	39	39	39	39	39	39	37	184	184	94	184	39	39	41	102	39	39	37	209	184	45	39
GBAA_RS06640		spermidine/putrescine ABC transporter permease PotC	77	77	18	77	30	30	30	30	30	30	30	30	45	18	18	52	18	30	30	43	67	30	30	43	100	18	58	30
GBAA_RS06645		spermidine/putrescine ABC transporter substrate-binding protein PotD	85	85	33	85	79	79	79	79	79	79	79	79	30	33	33	47	33	79	79	30	182	79	79	286	73	33	35	79
GBAA_RS06650		phosphatase PAP2 family protein	301	301	300	301	36	36	36	36	36	36	36	36	90	300	300	73	300	36	36	67	121	36	36	67	305	300	69	36
GBAA_RS06655		MMPL family transporter	127	120	44	I	144	144	144	144	144	144	144	144	41	44	44	52	44	144	144	new#1	364	144	144	43	new#2	44	111	144
GBAA_RS06660		hypothetical protein	29	29	29	29	59	59	59	59	59	59	59	59	33	29	29	33	29	59	59	25	62	59	59	25	15	29	33	59
GBAA_RS06685		glycolate oxidase subunit GlcD	43	42	42	43	91	91	91	91	91	91	91	91	41	42	42	110	42	91	91	77	46	91	91	590	49	42	47	91
GBAA_RS06690		transcriptional regulator	45	44	44	I	61	61	61	61	61	61	61	61	75	44	44	91	44	61	61	75	355	61	61	516	new#1	44	91	61
GBAA_RS06695		YncE family protein	39	38	38	39	63	63	63	63	63	63	63	63	140	38	38	201	38	63	63	140	34	63	63	482	156	38	147	63
GBAA_RS06700		response regulator transcription factor	42	41	41	42	110	110	110	110	110	110	110	110	39	41	41	53	41	110	110	39	119	110	110	316	new#1	41	53	110
GBAA_RS06710		FadR family transcriptional regulator	25	25	25	25	54	54	54	54	54	54	54	54	23	25	25	39	25	54	54	23	16	54	54	23	34	25	39	54
GBAA_RS06725		lactate utilization protein C	34	34	33	34	43	43	43	43	43	43	43	43	75	33	33	106	33	43	43	79	203	43	43	79	41	33	89	43
GBAA_RS06760		MaoC family dehydratase	20	16	16	20	23	23	23	23	23	23	23	23	41	16	16	107	16	23	23	41	51	23	23	221	20	16	61	23
GBAA_RS06775		polyhydroxyalkanoic acid synthase subunit PhaR	18	18	17	18	11	11	11	11	11	11	11	11	31	17	17	31	17	11	11	31	34	11	11	233	22	17	31	11
GBAA_RS06780		acetoacetyl-CoA reductase	34	34	34	34	106	106	106	106	106	106	106	106	31	34	34	45	34	106	106	new#1	38	106	106	31	25	34	new#2	106
GBAA_RS06785		class III poly(R)-hydroxyalkanoic acid synthase subunit PhaC	184	184	184	184	228	228	228	228	228	228	228	228	44	184	184	44	184	228	228	67	178	228	228	44	184	184	44	228
GBAA_RS06800		DUF3905 domain-containing protein	24	24	24	24	34	34	34	34	34	34	34	34	23	24	24	25	24	34	34	23	26	34	34	23	141	24	25	34
GBAA_RS06865		divergent polysaccharide deacetylase family protein	53	48	34	53	45	45	45	45	45	45	45	45	78	34	34	126	34	45	45	78	88	45	45	78	new#1	34	125	45
GBAA_RS06875		DUF3149 domain-containing protein	I	55	new#1	I	88	88	88	88	88	88	88	88	53	55	55	135	55	88	88	154	250	88	88	581	new#2	55	81	88
GBAA_RS06880		MarR family transcriptional regulator	24	24	24	24	39	39	39	39	39	39	39	39	23	24	24	25	24	39	39	23	10	39	39	23	24	24	25	39
GBAA_RS06885		M3 family oligoendopeptidase	new#1	65	65	new#1	131	131	131	131	131	131	131	131	63	65	65	130	65	131	131	544	68	131	131	542	255	I	543	131
GBAA_RS06890		DinB family protein	22	22	22	22	25	25	25	25	25	25	25	25	43	22	22	83	22	25	25	277	42	25	25	276	23	X	83	25
GBAA_RS06905		7-cyano-7-deazaguanine synthase QueC	17	17	17	17	15	15	15	15	15	15	15	15	63	17	17	99	17	15	15	63	65	15	15	63	17	17	84	15
GBAA_RS06920		NADPH-dependent 7-cyano-7-deazaguanine reductase QueF	28	28	28	I	25	25	25	25	25	25	25	25	26	28	28	31	28	25	25	23	29	25	25	23	34	28	51	25
GBAA_RS06925		DUF2187 family protein	4	I	4	4	3	3	3	3	I	3	I	3	7	4	4	7	4	3	3	7	7	3	3	7	4	4	7	3
GBAA_RS06935		hypothetical protein	47	47	47	47	93	93	93	93	93	93	93	93	46	47	47	60	47	93	93	46	280	93	93	46	63	47	51	93
GBAA_RS06945		hypothetical protein	2	12	12	2	2	2	2	2	2	2	2	2	9	12	12	9	12	2	2	9	9	2	2	9	13	12	9	2
GBAA_RS06950		hypothetical protein	115	39	39	115	64	64	64	64	64	64	64	64	36	39	39	36	39	64	64	36	42	64	64	36	103	39	36	64
GBAA_RS06960		class Ib ribonucleoside-diphosphate reductase assembly flavoprotein NrdI	10	10	10	10	9	9	9	9	9	9	9	9	8	10	10	8	10	9	9	8	34	9	9	8	9	10	8	9
GBAA_RS07000		ABC transporter ATP-binding protein	42	43	42	42	122	122	122	122	122	122	122	122	38	42	42	65	42	122	122	35	46	122	122	41	68	42	56	122
GBAA_RS07015		DUF3913 family protein	28	28	28	28	45	45	45	45	45	45	45	45	24	28	28	29	28	45	45	11	31	45	45	82	41	28	29	45
GBAA_RS07020		Lrp/AsnC family transcriptional regulator	30	30	29	I	I	80	80	80	80	80	80	80	28	29	29	15	29	80	80	14	33	80	80	28	46	29	15	80
GBAA_RS07035		SseB family protein	26	27	26	26	81	81	81	81	81	81	81	81	25	26	26	78	26	81	81	261	29	81	81	11	48	26	11	81
GBAA_RS07040		LD-carboxypeptidase	38	39	38	38	149	149	149	149	149	149	149	149	45	38	38	147	38	149	149	508	40	149	149	507	74	38	92	149
GBAA_RS07070		teichoic acid D-Ala incorporation-associated protein DltX	4	4	4	4	4	4	4	4	4	4	4	4	6	4	4	19	4	4	4	6	6	4	4	6	4	4	6	4
GBAA_RS07085		flavodoxin	27	27	27	27	46	46	46	46	46	46	46	46	26	27	27	26	27	46	46	26	30	46	46	26	27	27	51	46
GBAA_RS07115		hypothetical protein	17	17	17	17	5	5	5	5	5	5	5	5	6	17	17	6	17	5	5	143	6	5	5	6	17	17	6	5
GBAA_RS07125		bacitracin resistance undecaprenyl-diphosphatase	131	131	102	131	148	148	148	148	148	148	148	148	29	102	102	28	102	148	148	28	61	148	148	31	13	102	54	148
GBAA_RS07130		thioredoxin family protein	32	152	32	I	86	86	86	86	86	86	86	86	29	32	32	29	32	86	86	29	64	86	86	29	24	32	34	86
GBAA_RS07140		MarR family transcriptional regulator	22	22	22	22	9	9	9	9	9	9	9	9	21	22	22	45	22	9	9	21	37	9	9	21	33	22	31	9
GBAA_RS07145		hypothetical protein	8	8	8	8	8	8	8	8	8	8	8	8	58	8	8	45	8	8	8	45	45	8	8	45	8	8	47	8
GBAA_RS07180		YkuS family protein	76	76	76	76	109	109	109	109	109	109	109	109	17	76	76	21	76	109	109	208	20	109	109	17	76	76	52	109
GBAA_RS07185		DUF3911 family protein	17	17	25	17	23	23	23	23	23	23	23	23	24	25	25	29	25	23	23	165	9	23	23	24	49	25	10	23
GBAA_RS07205		acetolactate synthase small subunit	28	20	20	28	40	40	40	40	40	40	40	40	38	20	20	42	20	40	40	38	44	40	40	38	20	20	42	40
GBAA_RS07225		3-isopropylmalate dehydratase large subunit	44	44	44	44	135	135	135	135	135	135	135	135	41	44	44	128	44	135	135	577	48	135	135	41	132	44	85	135
GBAA_RS07230		3-isopropylmalate dehydratase small subunit	26	26	26	I	141	141	141	141	141	141	141	141	23	26	26	40	26	141	141	25	35	141	141	25	140	26	93	141
GBAA_RS07240		ATP phosphoribosyltransferase	5	5	5	I	83	83	83	83	83	83	83	83	37	5	5	131	5	83	83	351	59	83	83	55	17	5	37	83
GBAA_RS07245		histidinol dehydrogenase	36	48	36	36	98	98	98	98	98	98	98	98	199	36	36	207	36	98	98	426	353	98	98	550	new#1	36	207	98
GBAA_RS07250		imidazoleglycerol-phosphate dehydratase HisB	26	26	26	26	97	97	97	97	97	97	97	97	57	26	26	71	26	97	97	129	64	97	97	59	27	26	60	97
GBAA_RS07260		1-(5-phosphoribosyl)-5-[(5- phosphoribosylamino)methylideneamino]imidazole-4- carboxamide isomerase	28	28	27	28	69	69	69	69	69	69	69	69	29	27	27	103	27	69	69	26	381	69	69	411	122	27	58	69
GBAA_RS07290		2-hydroxyacid dehydrogenase	39	new#1	new#2	39	37	37	37	37	37	37	37	37	new#3	new#2	new#2	new#3	new#2	37	37	new#4	new#5	37	37	new#6	new#2	new#2	new#3	37
GBAA_RS07295		CDP-diacylglycerol--serine O-phosphatidyltransferase	26	15	15	26	19	19	19	19	19	19	19	19	41	15	15	39	15	19	19	39	44	19	19	42	15	15	43	19
GBAA_RS07315		YezD family protein	18	18	17	18	17	17	17	17	17	17	17	17	15	17	17	12	17	17	17	12	12	17	17	12	17	17	15	17
GBAA_RS07330		adenylyl-sulfate kinase	20	274	19	20	127	127	127	127	127	127	127	127	18	19	19	18	19	127	127	18	14	127	127	18	25	19	18	127
GBAA_RS07340		DUF3906 family protein	22	22	13	22	11	11	11	11	11	11	11	11	38	13	13	38	13	11	11	38	45	11	11	179	14	13	52	11
GBAA_RS07385		Na+/H+ antiporter NhaC family protein	86	86	52	86	142	142	142	142	142	142	142	142	49	52	52	57	52	142	142	new#1	242	142	142	60	141	52	57	142
GBAA_RS07425		hypothetical protein	5	5	5	5	3	3	3	3	3	3	3	3	9	5	5	10	5	3	3	10	3	3	3	10	5	5	10	3
GBAA_RS07440		hypothetical protein	7	7	7	7	60	60	60	60	60	60	60	60	13	7	7	new#1	7	60	60	9	9	60	60	9	16	7	13	60
GBAA_RS07460		Crp/Fnr family transcriptional regulator	50	I	26	50	41	41	41	41	41	41	41	41	24	26	26	24	26	41	41	276	21	41	41	63	39	26	30	41
GBAA_RS07465		hypothetical protein	13	13	12	13	58	58	58	58	58	58	58	58	24	12	12	24	12	58	58	8	8	58	58	8	12	12	24	58
GBAA_RS07480		inorganic phosphate transporter	34	34	34	34	31	31	31	31	31	31	31	31	32	34	34	32	34	31	31	37	118	31	31	292	46	34	32	31
GBAA_RS07485		DUF47 domain-containing protein	10	10	10	I	10	10	10	10	10	10	10	10	36	10	10	36	10	10	10	45	37	10	10	36	19	10	36	10
GBAA_RS07510		DUF72 domain-containing protein	166	133	133	I	154	154	154	154	154	154	154	154	46	133	133	80	133	154	154	350	76	154	154	293	36	133	66	154
GBAA_RS07515		DUF3924 domain-containing protein	27	27	27	27	11	11	11	11	11	11	11	11	26	27	27	26	27	11	11	24	12	11	11	23	27	27	20	11
GBAA_RS07530		purine-nucleoside phosphorylase	73	33	33	I	58	58	58	58	58	58	58	new#1	32	33	33	32	33	58	58	30	48	58	new#1	11	51	33	32	58
GBAA_RS07550		hypothetical protein	40	40	40	40	37	37	37	37	37	37	37	37	38	40	40	38	40	37	37	39	16	37	37	35	40	40	52	37
GBAA_RS07565		D-alanyl-D-alanine carboxypeptidase DacB	172	172	172	172	61	61	61	61	61	61	61	61	38	172	172	44	172	61	61	71	36	61	61	433	225	172	434	61
GBAA_RS07570		spore maturation protein SbmA	22	22	22	22	57	57	57	57	57	57	57	57	68	22	22	83	22	57	57	21	16	57	57	21	22	22	21	57
GBAA_RS07575		spore maturation protein SpmB	27	27	27	27	26	26	26	26	26	26	26	26	72	27	27	126	27	26	26	109	71	26	26	72	32	27	72	26
GBAA_RS07585		thiol-disulfide oxidoreductase ResA	101	101	81	101	97	97	97	97	97	97	97	97	14	81	81	14	81	97	97	14	15	97	97	14	90	81	14	97
GBAA_RS07600		DNA-binding response regulator ResD	43	43	43	43	41	41	41	41	41	41	41	41	38	43	43	38	43	41	41	38	39	41	41	42	22	43	38	41
GBAA_RS07605		sensor histidine kinase ResE	184	224	184	184	260	260	260	260	260	260	260	260	182	184	184	279	184	260	260	552	28	260	260	183	new#1	184	238	260
GBAA_RS07630		ferredoxin	47	47	47	47	19	19	19	19	19	19	19	19	1	47	47	1	47	19	19	1	1	19	19	1	53	47	1	19
GBAA_RS07680		DUF3961 domain-containing protein	4	4	4	4	3	3	3	3	3	3	3	3	43	4	4	43	4	3	3	43	75	3	3	43	4	4	43	3
GBAA_RS07685		N-acetylmuramoyl-L-alanine amidase	114	114	114	I	116	116	116	116	116	116	116	116	47	114	114	47	114	116	116	47	103	116	116	46	120	114	47	116
GBAA_RS07690		YpdA family putative bacillithiol disulfide reductase	36	36	35	36	107	107	107	107	107	107	107	107	42	35	35	58	35	107	107	342	new#1	107	107	173	104	35	435	107
GBAA_RS07705		(d)CMP kinase	17	17	16	I	35	35	35	35	35	35	35	35	36	16	16	75	16	35	35	36	34	35	35	36	18	16	36	35
GBAA_RS07725		hypothetical protein	79	79	36	79	113	113	113	113	113	113	113	113	48	36	36	131	36	113	113	409	43	113	113	292	49	36	48	113
GBAA_RS07740		ribosome-associated GTPase EngA	29	34	19	29	96	96	96	96	96	96	96	96	61	19	19	136	19	96	96	58	69	96	96	256	20	19	65	96
GBAA_RS07755		DUF2768 domain-containing protein	23	23	23	23	8	8	8	8	8	8	8	8	21	23	23	21	23	8	8	18	9	8	8	18	31	23	18	8
GBAA_RS07760		hypothetical protein	27	38	27	27	95	95	95	95	95	95	95	95	201	27	27	201	27	95	95	216	212	95	95	203	28	27	216	95
GBAA_RS07780		heptaprenyl diphosphate synthase component 1	15	15	15	I	42	42	42	42	42	42	42	42	130	15	15	146	15	42	42	138	131	42	42	201	24	15	153	42
GBAA_RS07785		2-heptaprenyl-1,4-naphthoquinone methyltransferase	18	26	18	18	16	16	16	16	16	16	16	16	55	18	18	55	18	16	16	50	47	16	16	50	18	18	69	16
GBAA_RS07790		heptaprenyl diphosphate synthase component II	18	18	18	18	73	73	73	73	73	73	73	73	61	18	18	95	18	73	73	78	79	73	73	161	18	18	62	73
GBAA_RS07795		nucleoside-diphosphate kinase	25	25	15	25	12	12	12	12	12	12	12	12	40	15	15	40	15	12	12	40	13	12	12	40	3	15	40	12
GBAA_RS07805		3-dehydroquinate synthase	237	233	228	237	21	21	21	21	21	21	21	21	25	228	228	29	228	21	21	32	26	21	21	28	231	228	48	21
GBAA_RS07810		histidinol-phosphate transaminase	23	23	23	23	93	93	93	93	93	93	93	93	69	23	23	75	23	93	93	497	105	93	93	205	new#1	23	102	93
GBAA_RS07815		tetratricopeptide repeat protein	89	89	51	89	84	84	84	84	84	84	84	84	49	51	51	86	51	84	84	483	47	84	84	245	77	51	53	84
GBAA_RS07820		YpiB family protein	11	11	11	11	46	46	46	46	46	46	46	46	49	11	11	49	11	46	46	49	8	46	46	50	14	11	49	46
GBAA_RS07825		YpiF family protein	209	208	208	209	97	97	97	97	97	97	97	97	117	208	208	117	208	97	97	117	147	97	97	118	17	208	117	97
GBAA_RS07830		menaquinol-cytochrome c reductase iron-sulfur subunit	30	30	30	30	28	28	28	28	28	28	28	28	27	30	30	27	30	28	28	29	13	28	28	29	58	30	45	28
GBAA_RS07835		menaquinol-cytochrome c reductase cytochrome b subunit	30	30	30	30	61	61	61	61	61	61	61	61	28	30	30	28	30	61	61	25	51	61	61	28	60	30	28	61
GBAA_RS07855		sporulation protein YpjB	17	17	17	17	45	45	45	45	45	45	45	45	43	17	17	43	17	45	45	43	46	45	45	43	18	17	43	45
GBAA_RS07860		zinc metallopeptidase	42	42	42	42	143	143	143	143	143	143	143	143	39	42	42	41	42	143	143	37	15	143	143	41	42	42	37	143
GBAA_RS07870		YitT family protein	20	20	20	20	67	67	67	67	67	67	67	67	46	20	20	102	20	67	67	43	49	67	67	400	22	20	46	67
GBAA_RS07880		nucleotide pyrophosphohydrolase	12	12	12	12	11	11	11	11	11	11	11	11	7	12	12	7	12	11	11	62	7	11	11	47	19	12	7	11
GBAA_RS07885		dihydrodipicolinate reductase	87	55	55	87	70	70	70	70	70	70	70	70	53	55	55	53	55	70	70	420	59	70	70	79	new#1	55	78	70
GBAA_RS07895		bacillithiol biosynthesis deacetylase BshB1	18	18	18	18	27	27	27	27	27	27	27	27	57	18	18	63	18	27	27	57	70	27	27	57	20	18	57	27
GBAA_RS07900		N-acetyl-alpha-D-glucosaminyl L-malate synthase BshA	5	5	5	5	53	53	53	53	53	53	53	53	88	5	5	92	5	53	53	130	87	53	53	417	7	5	92	53
GBAA_RS07910		biotin--[acetyl-CoA-carboxylase] ligase	104	38	38	104	80	80	80	80	80	80	80	80	49	38	38	47	38	80	80	98	48	80	80	444	123	38	97	80
GBAA_RS07925		3-methyl-2-oxobutanoate hydroxymethyltransferase	228	228	228	228	233	233	233	233	233	233	233	233	30	228	228	40	228	233	233	50	27	233	233	335	231	228	40	233
GBAA_RS07930		pantoate--beta-alanine ligase	37	37	37	37	89	89	89	89	89	89	89	89	40	37	37	42	37	89	89	33	161	89	89	67	51	37	65	89
GBAA_RS07935		aspartate 1-decarboxylase	12	12	12	12	7	7	7	7	7	7	7	7	23	12	12	30	12	7	7	217	25	7	7	23	12	12	30	7
GBAA_RS07945		YpmA family protein	4	4	4	4	4	4	4	4	4	4	4	4	5	4	4	22	4	4	4	22	5	4	4	22	4	4	22	4
GBAA_RS07955		aspartate transaminase AspB	206	206	206	206	59	59	59	59	59	59	59	59	35	206	206	36	206	59	59	32	38	59	59	459	new#1	206	72	59
GBAA_RS07960		DNA replication protein DnaD	42	26	26	42	33	33	33	33	33	33	33	33	67	26	26	96	26	33	33	313	71	33	33	312	28	26	75	33
GBAA_RS07965		endonuclease III	13	13	13	13	85	85	85	85	85	85	85	85	43	13	13	new#1	13	85	85	83	43	85	85	83	13	13	43	85
GBAA_RS07980		Holliday junction resolvase RecU	16	16	16	I	30	30	30	30	30	30	30	30	64	16	16	64	16	30	30	64	10	30	30	64	68	16	64	30
GBAA_RS07990		hypothetical protein	2	2	2	2	2	2	2	2	2	2	2	2	30	2	2	30	2	2	2	30	34	2	2	30	2	2	30	2
GBAA_RS07995		YppE family protein	4	4	4	4	3	3	3	3	3	3	3	3	45	4	4	45	4	3	3	45	44	3	3	45	28	4	45	3
GBAA_RS08000		hypothetical protein	19	19	19	19	64	64	64	64	64	64	64	64	10	19	19	10	19	64	new#1	137	10	new#1	64	10	19	19	10	64
GBAA_RS08015		DUF1273 domain-containing protein	18	18	18	I	17	17	17	17	17	17	17	17	55	18	18	55	18	17	17	53	67	17	17	56	23	18	55	17
GBAA_RS08020		cell division regulator GpsB	14	14	14	14	45	45	45	45	45	45	45	45	11	14	14	11	14	45	45	157	10	45	45	11	17	14	11	45
GBAA_RS08025		class I SAM-dependent RNA methyltransferase	196	196	196	196	37	37	37	37	37	37	37	37	41	196	196	103	196	37	37	447	182	37	37	446	61	196	41	37
GBAA_RS08030		DUF3921 domain-containing protein	20	20	20	20	87	87	87	87	87	87	87	87	19	20	20	19	20	87	87	19	12	87	87	19	new#1	20	19	87
GBAA_RS08035		ATP-dependent DNA helicase	110	57	57	110	353	353	353	353	353	353	353	353	63	57	57	63	57	353	353	83	104	353	353	543	new#1	57	98	353
GBAA_RS08040		carboxypeptidase	41	41	29	I	51	51	51	51	51	51	51	51	88	29	29	86	29	51	51	634	105	51	51	633	new#1	29	148	51
GBAA_RS08060		xanthine phosphoribosyltransferase	17	3	3	17	82	82	82	82	82	82	82	82	36	3	3	108	3	82	82	346	250	82	82	276	11	3	36	82
GBAA_RS08065		xanthine permease	47	47	47	47	81	81	81	81	81	81	81	81	151	47	47	245	47	81	81	228	218	81	81	604	169	47	153	81
GBAA_RS08070		DUF418 domain-containing protein	249	249	249	I	262	262	262	262	262	262	262	262	26	249	249	110	249	262	262	503	295	262	262	502	245	249	82	262
GBAA_RS08075		dynamin family protein	144	114	62	144	107	107	107	107	107	107	107	107	72	62	new#1	177	62	107	107	900	132	107	107	899	181	62	64	107
GBAA_RS08085		GNAT family N-acetyltransferase	230	230	230	230	28	28	28	28	28	28	28	28	47	230	230	47	230	28	28	47	53	28	28	305	25	230	49	28
GBAA_RS08090		YpbS family protein	9	9	9	9	9	9	9	9	9	9	9	9	14	9	9	18	9	9	9	15	12	9	9	15	9	9	16	9
GBAA_RS08095		sulfurtransferase	48	80	48	48	125	125	125	125	125	125	125	125	46	48	48	68	48	125	125	473	53	125	125	43	71	48	49	125
GBAA_RS08120		magnesium transporter	31	31	31	31	30	30	30	30	30	30	30	30	94	31	new#1	144	31	30	30	171	271	30	30	381	35	31	114	30
GBAA_RS08125		5'-3' exonuclease	155	155	155	155	179	179	179	179	179	179	179	179	35	155	155	85	155	179	179	33	33	179	179	404	56	155	39	179
GBAA_RS08200		DMT family transporter	64	57	40	64	new#1	53	53	53	53	53	53	53	109	40	40	140	40	53	53	164	483	53	53	517	47	40	163	53
GBAA_RS08205		reverse transcriptase-like protein	30	30	29	30	26	26	26	26	26	26	26	26	27	29	29	27	29	26	26	69	261	26	26	25	43	29	27	26
GBAA_RS08210		aldose 1-epimerase family protein	new#1	48	48	new#1	114	114	114	114	114	114	114	114	45	48	48	59	48	114	114	115	101	114	114	485	49	48	59	114
GBAA_RS08215		QueT transporter family protein	64	64	41	64	21	21	21	21	21	21	21	21	39	41	41	56	41	21	21	71	14	21	21	214	58	41	39	21
GBAA_RS08230		DUF2564 family protein	92	29	17	92	27	27	27	27	27	27	27	27	16	17	17	16	17	27	27	72	7	27	27	31	17	17	16	27
GBAA_RS08250		hypothetical protein	28	28	28	28	70	70	70	70	70	70	70	70	14	28	28	68	28	70	70	14	31	70	70	57	29	28	14	70
GBAA_RS08300		DUF421 domain-containing protein	66	59	40	66	84	84	84	84	84	84	84	84	133	40	40	145	40	84	84	34	371	84	84	34	146	40	133	84
GBAA_RS08305		YdcF family protein	new#1	36	28	I	47	47	47	47	I	47	47	47	67	28	28	177	28	47	47	340	183	47	47	463	32	28	464	47
GBAA_RS08315		oxygen-insensitive NADPH nitroreductase	44	59	44	44	42	42	42	42	42	42	42	42	147	44	44	162	44	42	42	523	46	42	42	471	180	44	204	42
GBAA_RS08365		HD domain-containing protein	56	56	20	56	75	75	75	75	75	75	75	75	53	20	20	59	20	75	75	55	88	75	75	55	73	20	59	75
GBAA_RS08670		AzlC family ABC transporter permease	34	89	34	34	164	164	164	164	164	164	164	164	31	34	new#1	134	34	164	164	566	379	164	164	29	27	34	102	164
GBAA_RS08675		AzlD domain-containing protein	124	154	124	124	152	152	152	152	152	152	152	152	31	124	124	67	124	152	152	164	111	152	152	121	2	124	53	152
GBAA_RS08710		H-type small acid-soluble spore protein	10	1	10	10	5	5	5	5	5	5	5	5	23	10	10	27	10	5	5	25	6	5	5	55	10	10	7	5
GBAA_RS08725		DUF4398 domain-containing protein	52	52	52	52	12	12	12	12	12	12	12	12	49	52	52	57	52	12	12	390	63	12	12	51	36	52	51	12
GBAA_RS08765		hypothetical protein	27	27	29	27	16	16	16	16	I	16	16	16	27	29	29	8	29	16	16	27	8	16	16	27	27	29	40	16
GBAA_RS08790		hypothetical protein	7	21	7	7	49	49	49	49	49	49	49	49	36	7	7	36	7	49	49	36	15	49	49	36	21	7	36	49
GBAA_RS08800		DUF3147 family protein	182	182	182	182	new#1	new#1	new#1	new#1	new#1	new#1	new#1	new#1	3	182	182	5	182	new#1	new#1	34	13	new#1	new#1	4	186	182	27	new#1
GBAA_RS08810		protein phosphatase 2C domain-containing protein	22	I	4	22	94	94	94	94	94	94	94	94	47	4	4	47	4	94	94	437	46	94	94	436	30	4	47	94
GBAA_RS08840		Fur-regulated basic protein FbpA	6	6	6	6	12	12	12	12	12	12	12	12	13	6	6	24	6	12	12	54	10	12	12	15	37	6	13	12
GBAA_RS08875		Na+/H+ antiporter NhaC	26	27	5	I	163	163	163	163	163	163	163	163	69	5	5	69	5	163	163	74	63	new#1	163	473	16	5	116	163
GBAA_RS08900		DUF2087 domain-containing protein	29	29	29	29	152	152	152	152	152	152	152	152	26	29	29	45	29	152	152	298	67	152	152	464	76	29	31	152
GBAA_RS08965		DUF445 domain-containing protein	200	200	151	I	264	264	264	264	264	264	264	264	148	151	151	165	151	264	264	647	50	264	264	37	183	151	57	264
GBAA_RS09050		DEAD/DEAH box helicase	150	122	66	I	52	52	52	52	52	52	52	52	63	66	66	203	66	52	52	895	101	52	52	587	190	66	135	52
GBAA_RS09165		GTPase HflX	76	76	37	76	137	137	137	137	137	137	137	137	34	37	37	34	37	137	137	580	164	137	137	579	59	37	84	137
GBAA_RS09225		elongation factor G-binding protein	132	132	132	I	66	66	66	66	66	66	66	66	24	132	132	27	132	66	66	22	28	66	66	126	43	132	27	66
GBAA_RS09280		dihydroxy-acid dehydratase	108	108	42	108	196	196	196	196	196	196	196	196	39	42	42	88	42	196	196	510	282	196	196	510	85	42	637	196
GBAA_RS09285		threonine ammonia-lyase IlvA	246	227	193	I	108	108	108	108	108	108	108	108	37	193	193	44	193	108	108	572	53	108	108	571	212	193	37	108
GBAA_RS09300		DUF554 domain-containing protein	147	147	119	147	181	181	181	181	181	181	181	181	28	119	119	67	119	181	181	28	33	181	181	379	120	119	28	181
GBAA_RS09345		bifunctional S-methyl-5'-thioadenosine deaminase/S-adenosylhomocysteine deaminase	247	221	170	247	216	216	216	216	216	216	216	216	166	170	170	280	170	216	216	646	36	216	216	169	200	170	645	216
GBAA_RS09405		Nramp family divalent metal transporter	135	91	91	135	35	35	35	35	35	35	35	35	57	91	91	54	91	35	35	133	75	35	35	551	83	91	120	35
GBAA_RS09410		rhodanese-related sulfurtransferase	30	26	178	30	106	106	106	106	106	106	106	106	47	178	178	54	178	106	106	82	184	106	106	438	20	178	439	106
GBAA_RS09740		D-alanyl-D-alanine carboxypeptidase	new#1	new#1	X	X	new#2	new#2	new#2	new#2	new#2	new#2	new#2	new#2	new#3	new#1	new#1	new#4	new#1	new#2	new#2	new#5	new#6	new#2	new#2	new#7	new#8	new#1	new#9	new#2
GBAA_RS09755		C40 family peptidase	55	55	55	55	71	71	71	71	71	71	71	59	109	55	55	199	55	71	71	421	183	71	59	644	57	55	177	71
GBAA_RS09790		3-ketoacyl-ACP reductase	165	165	165	165	62	62	62	62	62	62	62	62	39	165	165	94	165	62	62	109	44	62	62	391	18	165	42	62
GBAA_RS09825		homoserine dehydrogenase	252	252	252	I	78	78	78	78	78	78	78	78	47	252	252	70	252	78	78	582	45	78	78	581	68	252	141	78
GBAA_RS09835		homoserine kinase	159	159	159	159	41	41	41	41	41	41	41	41	42	159	159	42	159	41	41	433	40	41	41	432	183	159	91	41
GBAA_RS09935		DUF3933 family protein	3	3	3	3	2	2	2	2	2	2	2	2	16	3	3	16	3	2	2	18	17	2	2	I	6	3	16	2
GBAA_RS09970		ammonia-dependent NAD(+) synthetase	49	49	49	49	46	46	46	46	46	46	46	46	47	49	49	404	49	46	46	44	63	46	46	402	62	49	403	46
GBAA_RS10005		hypothetical protein	1	1	1	1	13	13	13	13	13	13	13	13	8	1	1	36	1	13	13	8	7	13	13	23	1	1	23	13
GBAA_RS10010		DUF4257 domain-containing protein	16	16	16	16	26	26	26	26	26	26	26	26	27	16	16	12	16	26	26	new#1	30	26	26	161	16	16	12	26
GBAA_RS10035		hypothetical protein	5	I	5	X	I	I	I	37	37	37	37	37	21	5	5	21	5	37	37	21	22	37	37	21	5	5	21	37
GBAA_RS10045		GerAB/ArcD/ProY family transporter	34	63	34	34	84	84	84	84	84	84	84	84	32	34	34	40	34	84	84	391	37	84	84	390	79	34	32	84
GBAA_RS10055		DUF3939 domain-containing protein	28	38	27	I	24	24	24	24	24	24	24	24	25	new#1	27	22	new#1	24	24	22	37	24	24	26	32	27	22	24
GBAA_RS10070		DUF3896 domain-containing protein	10	9	10	10	9	9	9	9	9	9	9	9	47	10	10	54	10	9	9	73	48	9	9	50	11	10	55	9
GBAA_RS10090		GTP-binding protein	28	68	28	28	64	64	64	64	64	64	64	64	24	28	28	56	28	64	64	20	54	64	64	374	53	28	24	64
GBAA_RS10095		GNAT family N-acetyltransferase	49	49	49	49	66	66	66	66	66	66	66	66	45	49	49	74	49	66	66	71	52	66	66	53	24	49	45	66
GBAA_RS10165		oxidoreductase	101	25	25	I	29	29	29	29	29	29	29	29	43	25	25	118	25	29	29	45	258	29	29	45	27	25	148	29
GBAA_RS10170		NADPH dehydrogenase NamA	154	90	89	154	170	170	170	170	170	170	170	170	86	89	89	180	89	170	170	192	228	170	170	88	113	89	211	170
GBAA_RS10180		DUF2628 domain-containing protein	256	257	255	I	new#1	new#1	new#1	new#1	new#1	new#1	new#1	new#1	73	255	255	105	255	new#1	new#1	360	80	new#1	new#1	359	new#2	255	73	new#1
GBAA_RS10190		FosB/FosD family fosfomycin resistance bacillithiol transferase	41	41	41	41	40	40	40	40	40	40	40	40	49	41	41	49	41	40	40	52	156	40	40	52	214	41	133	40
GBAA_RS10230		magnesium transporter CorA family protein	50	50	50	I	I	72	72	72	72	72	72	72	45	50	50	45	50	72	72	45	55	72	72	45	68	50	52	72
GBAA_RS10235		permease	40	40	40	40	93	93	93	93	93	93	93	93	35	40	40	104	40	93	93	35	44	93	93	35	41	40	35	93
GBAA_RS10240		TIGR03943 family protein	106	106	106	106	117	117	117	117	117	117	117	117	21	106	106	21	106	117	117	21	34	117	117	20	62	106	21	117
GBAA_RS10245		acyl-CoA thioesterase	30	30	30	30	119	119	119	119	119	119	119	119	26	30	30	64	30	119	119	269	32	119	119	26	43	30	26	119
GBAA_RS10250		cardiolipin synthase	new#1	49	68	I	52	52	52	52	52	52	52	52	99	68	68	99	68	52	52	427	78	52	52	281	35	68	99	52
GBAA_RS10260		hypothetical protein	16	16	16	16	35	35	35	35	35	35	35	35	13	16	16	13	16	35	35	13	20	35	35	13	16	16	new#1	35
GBAA_RS10270		DUF456 family protein	17	18	17	17	147	147	147	147	147	147	147	147	33	17	17	33	17	147	147	33	312	147	147	33	7	17	53	147
GBAA_RS10290		branched-chain amino acid transport system II carrier protein	44	44	44	I	74	74	74	74	74	74	74	74	42	44	44	42	44	74	74	41	492	74	74	238	70	44	138	74
GBAA_RS10295		chaperone CsaA	125	36	36	125	20	20	20	20	20	20	20	20	32	36	36	32	36	20	20	32	37	20	20	32	46	36	32	20
GBAA_RS10300		DUF1572 family protein	33	33	33	33	47	47	47	47	47	47	47	47	99	33	33	99	33	47	47	118	103	47	47	99	42	33	99	47
GBAA_RS10310		hypothetical protein	169	169	169	169	31	31	31	31	31	31	31	31	76	169	169	76	169	31	31	76	72	31	31	92	170	169	123	31
GBAA_RS10315		stage II sporulation protein SpoIIP	31	31	31	31	38	38	38	38	38	38	38	38	223	31	31	223	31	38	38	226	240	38	38	475	376	31	250	38
GBAA_RS10325		M15 family metallopeptidase	34	34	34	34	51	51	51	51	51	51	51	51	33	34	34	33	34	51	51	398	125	51	51	397	new#1	34	42	51
GBAA_RS10330		NUDIX domain-containing protein	90	32	31	90	70	70	70	70	70	70	70	70	40	31	31	40	31	70	70	44	38	70	70	363	new#1	31	40	70
GBAA_RS10345		NfeD family protein	25	49	25	25	46	46	46	46	46	46	46	46	20	25	25	20	25	46	46	20	12	46	46	20	72	25	20	46
GBAA_RS10420		GNAT family N-acetyltransferase	37	37	24	37	34	34	34	34	34	34	34	34	63	24	24	196	24	34	34	69	new#1	34	34	103	28	24	311	34
GBAA_RS10475		sporulation protein YtfJ	41	41	41	41	64	64	64	64	64	64	64	64	40	41	41	58	41	64	64	75	11	64	64	219	23	41	280	64
GBAA_RS10485		hypothetical protein	13	20	13	I	9	9	9	9	9	9	9	9	39	13	13	39	13	9	9	39	46	9	9	226	4	13	227	9
GBAA_RS10490		hypothetical protein	21	56	21	21	53	53	53	53	53	53	53	53	18	21	21	65	21	53	53	18	48	53	53	18	47	21	20	53
GBAA_RS10495		permease	5	5	5	5	115	115	115	115	115	115	115	115	45	5	5	127	5	115	115	86	77	115	115	60	8	5	47	115
GBAA_RS10505		formate--tetrahydrofolate ligase	22	22	22	22	150	150	150	150	150	150	150	150	71	22	22	80	22	150	150	644	348	150	150	643	96	22	164	150
GBAA_RS10560		DUF3925 domain-containing protein	11	11	11	11	17	17	17	17	17	17	17	17	27	11	11	27	11	17	17	204	8	17	17	8	11	11	9	17
GBAA_RS10565		glutathione peroxidase	116	116	116	116	140	140	140	140	140	140	140	140	34	116	116	48	116	140	140	new#1	50	140	140	115	46	116	34	140
GBAA_RS10765		HD domain-containing protein	20	20	20	20	18	18	18	18	18	18	18	18	60	20	20	101	20	18	18	62	161	18	18	62	31	20	385	18
GBAA_RS10770		ABC-F family ATP-binding cassette domain-containing protein	15	32	15	15	38	38	38	38	38	38	38	38	59	15	15	203	15	38	38	603	95	38	38	603	26	15	675	38
GBAA_RS10805		conserved virulence factor C family protein	69	69	69	69	118	118	118	118	118	118	118	118	65	69	69	191	69	118	118	371	33	118	118	519	88	69	520	118
GBAA_RS10810		DUF393 domain-containing protein	28	48	28	X	28	28	28	28	28	28	28	28	27	28	28	23	28	28	28	23	69	28	28	23	new#1	28	317	28
GBAA_RS10815		BrxA/BrxB family bacilliredoxin	34	34	34	34	51	51	51	51	51	51	51	51	12	34	34	31	34	51	51	31	12	51	51	31	34	34	12	51
GBAA_RS10855		PepSY domain-containing protein	264	242	200	264	274	274	274	274	274	274	274	274	53	200	200	107	200	274	274	82	131	274	274	82	new#1	200	53	274
GBAA_RS11045		alcohol dehydrogenase EutG	new#1	72	25	new#1	111	111	111	111	111	111	111	111	109	25	25	100	25	111	111	568	198	111	111	455	new#2	25	157	111
GBAA_RS11085		YpjP family protein	24	24	24	24	32	32	32	32	32	32	32	32	22	24	24	22	24	32	32	22	265	32	32	22	25	24	22	32
GBAA_RS11115		thymidylate synthase	33	57	33	I	80	80	80	80	80	80	80	80	143	33	33	143	33	80	80	146	36	80	80	144	172	33	175	80
GBAA_RS11135		1-acyl-sn-glycerol-3-phosphate acyltransferase	23	15	15	23	77	77	77	77	77	77	77	77	38	15	15	38	15	77	77	38	50	77	77	339	19	15	86	77
GBAA_RS11140		hemolysin III family protein	40	40	40	40	192	192	192	192	192	192	192	192	37	40	40	37	40	192	192	37	36	192	192	39	63	40	82	192
GBAA_RS11150		twin-arginine translocase subunit TatC	49	49	34	49	new#1	new#1	new#1	new#1	new#1	new#1	new#1	new#1	32	34	34	32	34	new#1	new#1	29	38	new#1	new#1	41	47	34	41	I
GBAA_RS11155		DUF2535 family protein	12	12	12	12	11	11	11	11	11	11	11	11	10	12	12	10	12	11	11	13	10	11	11	10	new#1	12	10	11
GBAA_RS11160		DegV family protein	16	16	16	16	24	24	24	24	24	24	24	24	41	16	16	41	16	24	24	40	56	24	24	251	18	16	41	24
GBAA_RS11170		SCO family protein	28	28	28	I	25	25	25	25	25	25	25	25	23	28	28	23	28	25	25	24	35	25	25	128	106	28	299	25
GBAA_RS11205		D-amino-acid transaminase	57	41	41	57	40	40	40	40	40	40	40	40	117	41	41	117	41	40	40	271	435	40	40	376	47	41	111	40
GBAA_RS11215		lipoprotein	26	26	26	26	36	36	36	36	36	36	36	36	29	26	26	29	26	36	36	270	34	36	36	220	10	26	29	36
GBAA_RS11315		NAD(P)H-dependent oxidoreductase	31	31	30	31	51	51	51	51	51	51	51	51	24	30	30	24	30	51	51	29	42	51	51	29	35	30	24	51
GBAA_RS11325		YdcF family protein	135	135	135	135	27	27	27	27	27	27	27	27	28	135	135	28	135	27	27	49	33	27	27	130	34	135	28	27
GBAA_RS11345		hypothetical protein	23	23	23	23	7	7	7	7	7	7	7	7	20	23	23	20	23	7	7	20	24	7	7	20	32	23	20	7
GBAA_RS11360		hypothetical protein	36	36	36	36	25	25	25	I	25	25	25	25	35	36	36	35	36	25	25	32	53	25	25	35	37	36	35	25
GBAA_RS11390		DUF4397 domain-containing protein	29	29	29	I	47	47	47	47	47	47	47	47	64	29	29	109	29	47	47	66	396	47	47	427	44	29	64	47
GBAA_RS11395		aspartate aminotransferase family protein	143	57	57	143	36	36	36	36	36	36	36	36	73	57	57	102	57	36	36	129	100	36	36	477	105	57	128	36
GBAA_RS11405		CoA transferase subunit B	28	28	28	I	24	24	24	24	24	24	24	24	25	28	28	27	28	24	24	42	62	24	24	336	new#1	28	85	24
GBAA_RS11415		putative beta-lysine N-acetyltransferase	41	41	41	41	53	53	53	53	53	53	53	53	100	41	41	100	41	53	53	103	122	53	53	103	24	41	103	53
GBAA_RS11420		arginine utilization transcriptional regulator RocR	54	54	54	I	101	101	101	101	101	101	101	101	51	54	54	156	54	101	101	100	86	101	101	448	new#1	54	68	101
GBAA_RS11430		YokU family protein	4	4	4	4	2	2	2	2	2	2	2	2	42	4	4	42	4	2	2	42	49	2	2	42	1	4	42	2
GBAA_RS11435		YozE family protein	2	2	2	2	3	3	3	3	3	3	3	3	21	2	2	21	2	3	3	21	21	3	3	21	2	2	29	3
GBAA_RS11440		hypothetical protein	4	4	4	I	54	54	54	54	54	54	54	54	72	4	4	94	4	54	54	316	98	54	54	94	new#1	4	72	54
GBAA_RS11475		cation transporter	new#1	110	30	new#1	80	80	80	80	80	80	80	80	27	30	30	27	30	80	80	27	38	80	80	408	new#2	30	27	80
GBAA_RS11480		thioredoxin family protein	27	94	27	27	116	116	116	116	116	116	116	116	24	27	27	24	27	116	116	24	37	116	116	297	67	27	24	116
GBAA_RS11660		2-methylcitrate dehydratase	114	37	37	114	87	87	87	87	87	87	87	87	34	37	37	150	37	87	87	34	72	87	87	111	152	37	34	87
GBAA_RS11665		methylisocitrate lyase	34	33	33	34	139	139	139	139	139	139	139	139	30	33	33	36	33	139	139	51	66	139	139	416	new#1	33	36	139
GBAA_RS11670		acyl-CoA dehydrogenase family protein	151	114	48	151	205	205	205	205	205	205	205	205	45	48	48	new#1	48	205	205	47	435	205	205	444	99	48	45	205
GBAA_RS11685		LysE family translocator	67	new#1	29	I	97	97	97	97	97	97	97	97	26	29	29	111	29	97	97	28	25	97	97	28	new#2	29	78	I
GBAA_RS11690		enoyl-CoA hydratase/isomerase family protein	34	34	34	34	119	119	119	119	119	119	119	119	30	34	34	53	34	119	119	45	105	119	119	464	65	34	94	119
GBAA_RS11695		hypothetical protein	27	27	I	I	16	16	16	16	16	16	16	16	24	26	26	24	26	16	16	40	24	16	16	I	26	26	24	16
GBAA_RS11700		DUF2584 domain-containing protein	1	1	1	1	1	1	1	1	1	1	1	1	35	1	1	64	1	1	1	55	43	1	1	37	1	1	35	1
GBAA_RS11705		exonuclease SbcCD subunit D	65	65	36	65	167	167	167	167	167	167	167	167	62	36	36	62	36	167	167	129	99	167	167	448	81	36	78	167
GBAA_RS11710		SMC family ATPase	145	new#1	45	145	208	208	208	208	I	208	208	208	new#2	45	45	201	45	208	208	843	new#3	208	208	842	378	45	136	208
GBAA_RS11750		isochorismate synthase DhbC	49	49	49	49	130	130	130	130	130	130	130	130	54	49	49	54	49	130	130	197	71	130	130	579	75	49	53	130
GBAA_RS11760		isochorismatase	70	32	32	70	181	181	181	181	181	181	181	181	30	32	32	30	32	181	181	480	51	181	181	31	90	32	37	181
GBAA_RS11770		MbtH family protein	67	67	67	67	93	93	93	93	93	93	93	93	18	67	67	18	67	93	93	17	192	93	93	17	77	67	18	93
GBAA_RS11775		multidrug efflux MFS transporter	49	49	49	49	40	40	40	40	40	40	40	40	62	49	new#1	186	49	40	40	120	379	40	40	627	110	49	52	40
GBAA_RS11780		4'-phosphopantetheinyl transferase Sfp	122	98	56	I	35	35	35	35	35	35	35	35	65	56	56	65	56	35	35	342	84	35	35	426	105	56	65	35
GBAA_RS11785		hypothetical protein	36	36	36	36	71	71	71	71	I	71	71	71	34	36	36	34	36	71	71	60	49	71	71	315	36	36	34	71
GBAA_RS11840		threonine--tRNA ligase	85	87	42	I	202	202	202	202	202	202	202	202	218	42	42	292	42	202	202	690	438	202	202	264	58	42	224	202
GBAA_RS11875		ZIP family metal transporter	127	127	127	127	161	I	161	161	I	161	161	161	38	127	127	204	127	161	161	33	44	161	161	55	151	127	53	161
GBAA_RS12180		class I SAM-dependent methyltransferase	18	18	18	18	51	51	51	51	51	51	51	51	115	18	18	132	18	51	51	139	37	51	51	139	74	18	156	51
GBAA_RS12190		DUF3974 domain-containing protein	173	203	173	X	65	65	65	65	65	65	65	65	43	173	173	91	173	65	65	439	156	65	65	438	27	173	75	65
GBAA_RS12205		PTS sugar transporter subunit IIC	104	151	104	104	214	214	214	214	214	214	214	214	102	104	104	new#1	104	214	214	175	489	214	214	144	new#2	104	535	214
GBAA_RS12560		hypothetical protein	2	2	2	I	18	18	18	18	18	18	18	18	8	2	2	8	2	18	18	8	16	18	18	8	3	2	8	18
GBAA_RS12595		acetyl-CoA carboxylase biotin carboxylase subunit	47	47	47	47	129	129	129	129	129	129	129	129	45	47	47	51	47	129	129	91	106	129	129	567	new#1	47	90	129
GBAA_RS12600		acetyl-CoA carboxylase biotin carboxyl carrier protein subunit	3	3	3	3	54	54	54	54	54	54	54	54	71	3	3	71	3	54	54	58	53	54	54	11	3	3	71	54
GBAA_RS12610		enoyl-CoA hydratase	49	49	49	49	18	18	18	18	18	18	18	18	153	49	49	155	49	18	18	436	54	18	18	155	87	49	155	18
GBAA_RS12615		acyl-CoA carboxylase subunit beta	102	48	47	102	276	276	276	276	276	276	276	276	44	47	47	49	47	276	276	87	65	276	276	49	114	47	49	276
GBAA_RS13360		nucleotide excision repair endonuclease	5	12	5	I	2	2	I	2	2	2	2	2	45	5	5	88	5	2	2	214	35	2	2	196	20	5	35	2
GBAA_RS13545		YhcN/YlaJ family sporulation lipoprotein	117	117	117	117	80	80	80	80	80	80	80	80	52	117	117	52	117	80	80	48	58	80	80	52	166	117	401	80
GBAA_RS13555		spore cortex-lytic enzyme	52	97	52	52	94	94	94	94	94	94	94	94	50	52	52	50	52	94	94	167	74	94	94	114	144	52	new#1	94
GBAA_RS13560		YqzG/YhdC family protein	70	81	70	70	93	93	93	93	93	93	93	93	68	70	70	102	70	93	93	80	27	93	93	80	86	70	100	93
GBAA_RS13570		tryptophan 2,3-dioxygenase	154	154	154	154	214	214	214	214	214	214	214	214	36	154	154	74	154	214	214	36	55	214	214	433	82	154	41	214
GBAA_RS13695		SDR family oxidoreductase	162	89	89	162	200	200	200	200	200	200	200	200	23	89	89	196	89	200	200	494	34	200	200	507	new#1	89	53	200
GBAA_RS13755		RNA polymerase subunit sigma-70	221	43	38	X	71	71	71	71	71	71	71	71	69	38	38	117	38	71	71	65	86	71	71	75	41	38	178	71
GBAA_RS13760		(2Fe-2S)-binding protein	new#1	41	41	new#1	79	79	79	79	79	79	79	79	77	41	41	77	41	79	79	228	108	79	79	91	new#2	41	226	79
GBAA_RS13890		DNA helicase RecQ	64	49	48	64	55	55	55	55	55	55	55	55	101	48	48	226	48	55	55	687	141	55	55	685	75	48	686	55
GBAA_RS13920		hypothetical protein	52	52	52	52	59	59	59	59	59	59	59	59	91	52	52	46	52	59	59	79	43	59	59	I	41	52	46	59
GBAA_RS13940		manganese-dependent inorganic pyrophosphatase	50	24	24	I	124	124	124	124	124	124	124	124	91	24	new#1	91	24	124	124	91	89	124	124	91	60	24	91	124
GBAA_RS14010		YxcD family protein	22	22	5	22	27	27	27	27	27	27	27	27	39	5	X	43	5	27	27	254	139	27	27	51	6	5	43	27
GBAA_RS14015		hypothetical protein	30	30	30	30	new#1	75	75	75	75	75	75	75	29	30	X	36	30	75	75	94	33	75	75	26	38	30	31	75
GBAA_RS14020		DUF1836 domain-containing protein	28	79	28	28	108	108	108	108	108	108	108	108	25	28	X	118	28	108	108	345	36	108	108	91	62	28	30	108
GBAA_RS14055		C40 family peptidase	63	55	55	I	170	170	170	170	170	170	170	170	93	55	X	147	55	170	170	158	112	170	170	560	58	55	561	170
GBAA_RS14060		dipeptide epimerase	43	36	36	I	86	86	86	86	86	86	86	86	135	36	X	185	36	86	86	533	218	86	86	135	45	36	167	86
GBAA_RS14080		hypothetical protein	24	24	24	24	10	10	I	I	X	10	10	10	23	24	X	62	24	10	10	26	12	10	10	23	5	24	23	10
GBAA_RS14115		hypothetical protein	252	new#1	250	I	88	88	88	88	88	88	88	88	32	250	X	72	250	88	88	71	149	88	88	205	257	250	330	88
GBAA_RS14150		DegV family protein	30	29	29	30	81	81	I	I	81	81	81	81	26	new#1	X	150	29	81	81	177	45	81	81	106	new#2	29	54	81
GBAA_RS14165		hypothetical protein	22	22	22	22	21	21	21	21	21	21	21	21	19	22	X	19	22	21	21	24	20	21	21	24	5	22	19	21
GBAA_RS14210		hypothetical protein	15	15	14	15	32	32	32	32	32	32	32	32	33	14	14	33	14	32	32	30	34	32	32	30	21	14	33	32
GBAA_RS14225		DUF3970 family protein	48	48	38	48	35	35	35	35	35	35	35	35	36	38	38	36	38	35	35	37	8	35	35	37	38	38	177	35
GBAA_RS14265		LL-diaminopimelate aminotransferase	62	62	43	62	267	267	267	267	267	267	267	267	180	43	43	265	43	267	267	188	57	267	267	536	266	43	597	267
GBAA_RS14350		AI-2E family transporter	31	31	31	31	143	143	143	143	143	143	143	143	29	31	31	128	31	143	143	445	26	143	143	444	67	31	33	143
GBAA_RS14355		HNH endonuclease	72	35	35	72	94	94	I	94	94	94	94	94	33	35	35	33	35	94	94	29	new#1	94	94	370	new#2	35	40	94
GBAA_RS14415		hypothetical protein	27	27	65	27	48	48	48	48	48	48	48	48	67	65	65	67	65	48	48	73	69	48	48	73	new#1	65	399	48
GBAA_RS14420		BA2930 family N-acetyltransferase	28	13	53	28	40	40	40	40	40	40	40	40	78	53	53	81	53	40	40	81	84	40	40	338	new#1	53	339	40
GBAA_RS14495		LTA synthase family protein	112	97	71	112	260	260	260	260	I	260	260	260	69	71	71	133	71	260	260	89	74	260	260	610	new#1	71	611	260
GBAA_RS14565		YndM family protein	35	35	35	35	50	50	50	50	50	50	50	50	33	35	35	38	35	50	50	30	31	50	50	249	new#1	35	38	50
GBAA_RS14620		malate:quinone oxidoreductase	236	236	236	236	76	76	76	76	76	76	76	76	50	236	236	125	236	76	76	415	66	76	76	535	70	236	89	76
GBAA_RS14680		antibiotic biosynthesis monooxygenase	19	104	104	19	61	61	61	61	61	61	61	61	25	104	104	28	104	61	61	25	122	61	61	25	new#1	104	28	61
GBAA_RS14790		GNAT family N-acetyltransferase	50	50	27	50	46	46	46	46	46	46	46	46	24	27	27	65	27	46	46	401	135	46	46	120	311	27	150	46
GBAA_RS14800		hypothetical protein	86	86	86	X	95	95	95	95	95	95	95	95	85	86	86	23	86	95	95	43	24	95	95	43	new#1	86	23	I
GBAA_RS14805		DUF2812 domain-containing protein	new#1	13	13	I	137	137	137	137	137	137	137	137	153	13	13	90	13	137	137	new#2	27	137	137	new#2	15	13	156	137
GBAA_RS15005		GNAT family N-acetyltransferase	28	28	28	28	63	63	63	63	63	63	63	63	126	28	28	47	28	63	63	189	46	63	63	112	37	28	172	63
GBAA_RS15020		EamA family transporter	157	157	157	157	91	91	91	91	91	91	91	91	30	157	157	78	157	91	91	545	165	91	91	437	192	157	61	91
GBAA_RS15070		metallophosphoesterase family protein	200	new#1	new#2	I	172	172	172	172	172	172	172	172	37	133	133	40	133	172	172	517	55	172	172	39	new#3	133	68	172
GBAA_RS15080		VOC family protein	104	104	52	104	182	182	182	182	182	182	182	182	62	52	52	87	52	182	182	543	59	182	182	542	new#1	113	120	182
GBAA_RS15085		sulfite exporter TauE/SafE family protein	207	207	179	207	61	61	61	61	61	61	61	61	177	179	179	249	179	61	61	470	new#1	61	61	470	new#2	179	471	61
GBAA_RS15155		NAD-dependent protein deacylase	179	201	179	179	240	240	240	240	240	240	240	240	22	179	179	22	179	240	240	511	39	240	240	221	194	179	510	240
GBAA_RS15175		DUF979 domain-containing protein	235	57	32	235	259	259	259	259	259	259	259	259	39	32	32	39	32	259	259	204	51	259	259	I	191	32	553	259
GBAA_RS15185		5-oxoprolinase subunit PxpA	27	84	27	27	172	172	172	172	172	172	172	172	23	27	27	23	27	172	172	493	63	172	172	26	new#1	27	618	172
GBAA_RS15195		5-oxoprolinase subunit PxpB	38	76	38	38	156	156	156	156	156	156	156	156	45	38	38	45	38	156	156	495	104	156	156	new#1	new#2	38	93	156
GBAA_RS15205		signal peptidase I	43	71	43	43	39	39	39	39	39	39	39	39	40	43	43	37	43	39	39	37	45	39	39	37	146	43	37	39
GBAA_RS15235		YdcF family protein	42	42	41	42	77	77	77	77	77	77	77	77	16	41	41	23	41	77	77	236	37	77	77	299	46	41	23	I
GBAA_RS15695		VOC family protein	93	93	93	93	196	196	196	196	196	196	196	196	90	93	93	46	93	196	196	221	26	196	196	92	197	93	153	196
GBAA_RS16185		D-3-phosphoglycerate dehydrogenase	263	242	203	263	274	274	274	274	274	274	274	274	37	203	203	43	203	274	274	73	42	274	274	541	370	203	111	274
GBAA_RS16190		3-phosphoserine/phosphohydroxythreonine transaminase	248	279	247	248	132	132	132	132	132	132	132	132	48	247	247	129	247	132	132	624	71	132	132	623	70	247	89	132
GBAA_RS16280		NETI motif-containing protein	13	13	13	13	91	91	91	91	91	91	91	91	22	13	13	22	13	91	91	22	21	91	91	22	48	13	22	91
GBAA_RS16290		alpha/beta hydrolase	176	176	176	176	79	79	79	79	79	79	79	79	24	176	176	22	176	79	79	60	41	79	79	382	192	176	22	79
GBAA_RS16295		MarR family transcriptional regulator	88	88	88	88	107	107	107	107	107	107	107	107	25	88	88	25	88	107	107	25	31	107	107	214	28	88	25	107
GBAA_RS16300		MFS transporter	52	52	51	52	264	264	264	264	264	264	264	264	48	51	51	200	51	264	264	46	56	264	264	425	new#1	51	46	264
GBAA_RS16510		ABC transporter ATP-binding protein	6	5	5	6	156	156	156	156	156	156	156	156	64	5	5	81	5	156	156	126	97	156	156	414	19	5	119	156
GBAA_RS16515		hypothetical protein	19	70	70	19	105	105	105	105	105	105	105	105	29	70	70	29	70	105	105	42	29	105	105	197	34	70	29	105
GBAA_RS16545		tyrosine-protein phosphatase	18	18	18	18	146	146	146	146	146	146	146	146	275	18	18	new#1	18	146	146	38	28	146	146	new#2	new#3	18	new#4	146
GBAA_RS16665		DUF2179 domain-containing protein	147	147	147	147	57	57	57	57	57	57	57	57	32	147	147	34	147	57	57	312	50	57	57	29	251	147	34	57
GBAA_RS16670		ATP synthase subunit I	30	30	30	30	73	73	73	73	73	73	73	73	29	30	30	91	30	73	73	33	33	73	73	311	new#1	30	64	73
GBAA_RS16680		MerR family transcriptional regulator	2	2	2	2	29	29	29	29	29	29	29	29	86	2	2	87	2	29	29	6	27	29	29	6	7	2	87	29
GBAA_RS16695		DUF1272 domain-containing protein	13	30	30	13	40	40	40	40	40	40	40	40	29	30	30	52	30	40	40	147	8	40	40	193	30	30	147	40
GBAA_RS16905		hypothetical protein	39	113	72	39	12	12	12	12	12	12	12	12	21	72	72	21	72	12	12	21	71	12	12	115	72	72	103	12
GBAA_RS17160		bacillithiol biosynthesis deacetylase BshB2	53	32	32	53	88	88	88	88	88	88	88	88	29	32	32	99	32	88	88	29	13	88	88	369	60	32	72	88
GBAA_RS17265		mannonate oxidoreductase	103	261	62	I	84	84	84	84	84	84	84	84	60	62	62	71	62	84	84	679	99	84	84	678	279	62	89	84
GBAA_RS17355		YdiU family protein	37	247	36	I	120	120	120	120	120	120	120	120	33	36	36	118	36	120	120	78	84	120	120	541	new#1	36	38	120
GBAA_RS17460		hypothetical protein	25	25	25	25	27	27	27	27	27	27	27	27	75	25	25	75	25	27	27	75	74	27	27	75	25	25	75	27
GBAA_RS17465		DUF3900 domain-containing protein	37	37	37	I	165	165	165	165	165	165	165	165	34	37	37	77	37	165	165	518	120	165	165	186	new#1	37	517	165
GBAA_RS17525		(S)-benzoin forming benzil reductase	162	143	100	162	139	139	139	139	139	139	139	139	24	100	100	157	100	139	139	429	160	139	139	26	114	100	59	139
GBAA_RS17540		serine hydrolase	32	32	32	32	151	151	151	151	151	151	151	151	29	32	32	133	32	151	151	31	103	151	151	31	32	32	94	151
GBAA_RS17545		nucleoside hydrolase	32	40	32	32	51	51	51	51	51	51	51	51	new#1	32	32	new#2	32	51	51	new#3	new#4	51	51	new#3	new#5	32	new#6	51
GBAA_RS17550		sodium/panthothenate symporter	270	271	270	270	new#1	new#2	new#2	new#2	new#2	new#2	new#2	new#2	118	270	270	136	270	new#2	new#2	116	198	new#2	new#2	116	new#3	270	117	new#2
GBAA_RS17555		YhdT family protein	10	10	10	10	9	9	9	9	9	9	9	9	44	10	10	44	10	9	9	44	59	9	9	44	41	10	6	9
GBAA_RS17575		squalene--hopene cyclase	111	118	38	I	82	new#1	new#1	new#1	new#1	new#1	new#1	82	45	38	38	140	38	new#1	new#1	37	184	new#1	82	649	new#2	38	101	new#1
GBAA_RS17580		divergent PAP2 family protein	28	28	28	28	15	15	15	15	15	15	15	15	35	28	28	33	28	15	15	27	66	15	15	27	new#1	new#2	33	15
GBAA_RS17585		EamA family transporter RarD	178	178	178	178	197	197	197	197	197	197	197	197	39	178	178	39	178	197	197	70	75	197	197	70	new#1	178	39	197
GBAA_RS17680		hypothetical protein	28	27	27	28	28	28	28	28	I	28	28	28	44	27	27	44	27	28	28	46	45	28	28	46	32	27	44	28
GBAA_RS17690		VWA domain-containing protein	198	197	197	198	226	226	226	226	226	226	226	226	278	197	197	322	197	226	226	692	216	226	226	764	297	197	54	226
GBAA_RS17695		hypothetical protein	28	97	97	28	115	115	115	115	115	115	115	115	215	97	97	219	97	115	115	new#1	40	115	115	new#2	108	97	32	115
GBAA_RS17705		class I SAM-dependent methyltransferase	I	I	18	I	18	18	18	18	18	18	18	18	14	new#1	new#1	139	new#1	18	18	453	168	18	18	452	new#2	18	14	18
GBAA_RS17775		oxidoreductase	47	47	47	47	177	177	177	177	177	177	177	177	60	47	47	151	47	177	177	46	53	177	177	61	new#1	47	57	177
GBAA_RS17785		DNA topoisomerase IV subunit B	54	85	53	54	133	133	133	133	133	133	133	133	51	53	53	109	53	133	133	new#1	98	133	133	60	new#2	53	new#3	133
GBAA_RS17795		CoA-binding protein	44	44	109	44	109	109	109	109	109	109	109	109	26	109	109	24	109	109	109	24	13	109	109	282	41	109	24	109
GBAA_RS17820		glycerol-3-phosphate 1-O-acyltransferase PlsY	30	30	30	30	29	29	29	29	29	29	29	29	16	30	30	16	30	29	29	27	16	29	29	34	35	30	16	29
GBAA_RS17825		hypothetical protein	23	23	23	I	116	116	116	116	116	116	116	116	22	23	23	42	23	116	116	22	6	116	116	22	11	23	25	116
GBAA_RS17830		acyl-CoA thioesterase	95	95	95	95	133	133	133	133	133	133	133	133	35	95	95	15	95	133	133	56	47	133	133	231	22	95	34	133
GBAA_RS17850		FbpB family small basic protein	18	18	18	18	18	18	18	18	18	18	18	18	8	18	18	9	18	18	18	9	8	18	18	8	22	18	9	18
GBAA_RS17855		3'-5' exonuclease	117	117	117	117	117	117	117	117	117	117	117	117	114	117	117	69	117	117	117	165	12	117	117	485	55	117	50	117
GBAA_RS17875		aconitate hydratase AcnA	130	76	76	130	165	165	165	165	165	165	165	165	83	76	76	143	76	165	165	579	43	165	165	644	new#1	76	183	165
GBAA_RS17880		acid-soluble spore protein SspO	5	5	5	5	5	5	5	5	5	5	5	5	11	5	5	5	5	5	5	16	71	5	5	8	21	5	8	5
GBAA_RS17890		hypothetical protein	60	60	60	60	58	58	58	58	58	58	58	58	59	60	60	65	60	58	58	57	18	58	58	84	22	60	84	58
GBAA_RS17900		Hsp20/alpha crystallin family protein	35	I	35	I	21	21	21	21	21	21	21	21	new#1	35	35	73	35	21	21	72	119	21	21	192	35	35	72	I
GBAA_RS17910		hypothetical protein	100	120	100	I	42	42	42	42	42	42	42	42	12	100	100	26	100	42	42	26	38	42	42	26	112	100	26	42
GBAA_RS17975		DUF2164 domain-containing protein	11	11	11	11	35	35	35	35	35	35	35	35	115	11	11	117	11	35	35	139	new#1	35	35	138	new#2	11	115	35
GBAA_RS17980		N-acetylmuramoyl-L-alanine amidase	220	220	220	220	15	15	15	15	15	15	15	15	19	220	220	86	220	15	15	272	75	15	15	298	220	220	23	15
GBAA_RS17985		protein phosphatase 2C domain-containing protein	179	144	144	179	68	68	68	68	68	68	68	68	28	144	144	69	144	68	68	403	59	68	68	402	153	144	88	68
GBAA_RS17995		VOC family protein	63	new#1	34	63	new#2	new#2	new#2	new#2	new#2	new#2	new#2	new#2	116	34	34	120	34	new#2	new#2	165	117	new#2	new#2	120	34	34	120	new#2
GBAA_RS18035		formimidoylglutamase	120	32	32	120	89	89	89	89	89	89	89	89	49	32	32	35	32	89	89	494	65	89	89	31	new#1	32	35	89
GBAA_RS18040		imidazolonepropionase	159	159	159	159	57	57	57	57	57	57	57	57	157	159	159	48	159	57	57	536	47	57	57	534	215	159	535	57
GBAA_RS18045		urocanate hydratase	143	53	53	143	187	187	187	187	187	187	187	187	71	53	53	55	53	187	187	575	88	187	187	527	139	53	55	187
GBAA_RS18050		histidine ammonia-lyase	189	189	189	189	76	76	76	76	76	76	76	76	200	189	189	190	189	76	76	566	67	76	76	188	68	189	190	76
GBAA_RS18055		hut operon transcriptional regulator HutP	8	8	8	8	22	22	22	22	22	22	22	22	5	8	8	5	8	22	22	2	2	22	22	5	13	8	87	22
GBAA_RS18080		hypothetical protein	17	17	17	17	26	26	26	26	26	26	26	26	101	17	17	102	17	26	26	12	13	26	26	145	53	17	102	26
GBAA_RS18120		cytochrome c-type biogenesis protein CcdA	53	53	30	53	72	72	72	72	72	72	72	72	new#1	30	30	29	30	72	72	327	25	72	72	297	43	30	28	72
GBAA_RS18130		LysR family transcriptional regulator	43	43	43	43	48	48	48	48	48	48	48	48	126	43	43	141	43	48	48	155	new#1	48	48	128	new#2	43	142	48
GBAA_RS18195		sporulation inhibitor of replication protein SirA	5	23	5	5	3	3	3	3	3	3	3	3	56	5	5	56	5	3	3	58	55	3	3	58	new#1	5	56	3
GBAA_RS18200		transketolase	36	40	5	36	180	180	180	180	180	180	180	180	101	5	5	130	5	180	180	542	156	180	180	295	16	5	105	180
GBAA_RS18245		DUF896 domain-containing protein	14	1	1	14	11	11	11	11	11	11	11	11	23	1	1	7	1	11	11	23	7	11	11	23	1	1	7	11
GBAA_RS18255		transcriptional repressor LexA	16	54	16	16	29	29	29	29	29	29	29	29	30	16	16	47	16	29	29	31	42	29	29	27	71	16	27	29
GBAA_RS18625		transcriptional repressor GlnR	4	4	4	4	23	23	23	23	23	23	23	23	120	4	4	120	4	23	23	69	11	23	23	69	4	4	120	23
GBAA_RS18630		methionine gamma-lyase family protein	97	86	52	I	123	123	123	123	123	123	123	123	58	52	52	108	52	123	123	78	67	123	123	512	new#1	52	57	123
GBAA_RS18635		GTPase HflX	107	5	5	107	147	147	147	147	147	147	147	147	34	5	5	34	5	147	147	438	104	147	147	36	12	5	34	147
GBAA_RS18660		RNA chaperone Hfq	18	I	12	18	11	11	11	11	11	11	11	11	72	12	12	72	12	11	11	49	9	11	11	50	18	12	72	11
GBAA_RS18670		hypothetical protein	22	22	22	22	38	38	38	38	38	38	38	38	21	22	22	21	22	38	38	37	42	38	38	21	22	22	21	38
GBAA_RS18685		1-phosphofructokinase	72	39	39	72	59	59	59	59	59	59	59	59	36	39	39	36	39	59	59	58	33	59	59	38	new#1	39	70	59
GBAA_RS18690		DeoR/GlpR transcriptional regulator	66	33	22	66	132	132	132	132	132	132	132	132	40	22	22	42	22	132	132	55	15	132	132	41	44	22	77	132
GBAA_RS18750		metal-sensing transcriptional repressor	92	92	92	92	103	103	103	103	103	103	103	103	12	92	92	12	92	103	103	15	52	103	103	15	93	92	12	103
GBAA_RS18760		alpha/beta hydrolase	41	42	new#1	I	61	61	61	61	61	61	61	61	66	41	41	97	41	61	61	95	81	61	61	341	new#2	41	293	61
GBAA_RS18765		ABC transporter ATP-binding protein	18	18	18	18	202	202	202	202	202	202	202	202	48	18	18	48	18	202	202	78	60	202	202	49	30	18	64	202
GBAA_RS18775		iron ABC transporter permease	32	32	32	32	28	28	28	28	28	28	28	28	29	32	32	29	32	28	28	445	67	28	28	443	49	32	444	28
GBAA_RS18810		peptidase T	32	94	32	32	88	88	88	88	88	88	88	88	29	32	32	29	32	88	88	491	459	88	88	31	117	32	new#1	88
GBAA_RS18955		DNA mismatch repair endonuclease MutL	277	286	277	I	297	297	297	297	297	297	297	297	10	277	277	71	277	297	297	19	29	297	297	450	306	277	41	297
GBAA_RS18960		DNA mismatch repair protein MutS	49	147	49	49	210	210	210	210	210	210	210	new#1	103	49	new#2	112	49	210	210	139	611	210	new#1	666	73	49	667	210
GBAA_RS18965		outer spore coat protein CotE	51	27	27	51	25	25	25	25	25	25	25	25	26	27	27	24	27	25	25	24	29	25	25	24	61	27	24	25
GBAA_RS18970		YlbF family regulator	16	16	16	16	15	15	15	15	15	15	15	15	42	16	16	42	16	15	15	41	52	15	15	10	18	16	42	15
GBAA_RS18975		tRNA (N6-isopentenyl adenosine(37)-C2)-methylthiotransferase MiaB	23	44	23	23	52	52	52	52	52	52	52	52	83	23	23	128	23	52	52	79	97	52	52	500	23	23	457	52
GBAA_RS18980		2-oxoacid:ferredoxin oxidoreductase subunit beta	5	5	5	5	27	27	27	27	27	27	27	27	97	5	5	142	5	27	27	113	102	27	27	307	35	5	308	27
GBAA_RS18990		membrane dipeptidase	137	137	137	137	77	77	77	77	77	77	77	77	27	137	137	50	137	77	77	466	31	77	77	465	229	137	365	77
GBAA_RS19000		TIGR00282 family metallophosphoesterase	34	34	34	34	25	25	25	25	25	25	25	25	31	34	34	31	34	25	25	41	38	25	25	41	48	34	41	25
GBAA_RS19005		ribonuclease Y	25	41	25	25	57	57	57	57	57	57	57	57	107	25	25	107	new#1	57	57	new#2	105	57	57	313	new#3	25	new#4	57
GBAA_RS19020		competence/damage-inducible protein CinA	41	I	41	I	173	173	173	173	173	173	173	173	55	41	41	55	41	173	173	94	50	173	173	148	286	107	529	173
GBAA_RS19025		CDP-diacylglycerol--glycerol-3-phosphate 3-phosphatidyltransferase	25	25	25	25	100	100	100	100	100	100	100	100	23	25	25	23	25	100	100	23	32	100	100	23	39	25	23	100
GBAA_RS19035		DUF3388 domain-containing protein	53	53	53	53	13	13	13	13	13	13	13	13	52	53	53	54	53	13	13	50	55	13	13	50	53	53	54	13
GBAA_RS19040		DUF3243 domain-containing protein	1	1	1	1	18	18	18	18	18	18	18	18	19	1	1	20	1	18	18	19	6	18	18	19	11	1	20	18
GBAA_RS19050		insulinase family protein	35	36	35	35	143	143	143	143	143	143	143	143	32	35	35	139	35	143	143	503	71	143	143	34	196	35	502	143
GBAA_RS19055		insulinase family protein	75	75	42	I	111	111	111	111	111	111	111	111	39	42	42	47	42	111	111	482	44	111	111	481	49	42	477	111
GBAA_RS19060		ABC transporter permease	new#1	new#1	new#1	new#1	new#2	new#2	new#2	new#2	new#2	new#2	new#2	new#2	3	new#1	new#1	27	new#1	new#2	new#2	36	9	new#2	new#2	215	new#3	new#1	7	new#2
GBAA_RS19080		BMP family protein	35	36	35	35	39	39	39	39	39	39	39	39	113	35	35	154	35	39	39	121	114	39	39	343	new#1	35	116	39
GBAA_RS19085		GntR family transcriptional regulator	21	21	21	21	66	66	66	66	66	66	66	66	47	21	21	47	21	66	66	47	50	66	66	47	23	21	47	66
GBAA_RS19090		DNA translocase FtsK	280	280	280	I	114	114	114	114	114	114	114	114	65	280	280	83	280	114	114	626	62	114	114	624	215	280	625	114
GBAA_RS19095		YlzJ-like family protein	7	7	7	7	7	7	7	7	7	7	7	7	16	7	7	16	7	7	7	16	18	7	7	16	56	7	16	7
GBAA_RS19100		translocation-enhancing protein TepA	18	18	18	18	29	29	29	29	29	29	29	29	50	18	18	50	18	29	29	277	53	29	29	50	28	18	50	29
GBAA_RS19115		4-hydroxy-tetrahydrodipicolinate synthase	40	15	15	40	50	50	50	50	50	50	50	50	86	15	15	86	15	50	50	340	91	50	50	86	16	15	86	50
GBAA_RS19135		dipicolinic acid synthetase subunit A	46	46	46	46	42	42	42	42	42	42	42	42	43	46	46	51	46	42	42	285	14	42	42	45	64	46	86	42
GBAA_RS19140		YlmC/YmxH family sporulation protein	21	21	21	21	16	16	16	16	16	16	16	16	73	21	21	73	21	16	16	73	77	16	16	73	35	21	97	16
GBAA_RS19145		insulinase family protein	18	83	18	18	78	78	78	78	78	78	78	78	58	18	18	105	18	78	78	new#1	12	78	78	398	18	18	95	78
GBAA_RS19150		polysaccharide deacetylase family protein	34	34	34	34	80	80	80	80	80	80	80	80	135	34	34	137	34	80	80	39	30	80	80	33	48	34	172	80
GBAA_RS19155		polyribonucleotide nucleotidyltransferase	120	120	120	120	168	168	168	168	168	168	168	168	125	120	120	124	120	168	168	536	122	168	168	535	new#1	120	128	168
GBAA_RS19160		30S ribosomal protein S15	1	1	1	1	1	1	1	1	1	1	1	1	5	1	1	5	1	1	1	5	1	1	1	5	1	1	5	1
GBAA_RS19165		bifunctional riboflavin kinase/FAD synthetase	22	22	22	22	44	44	44	44	44	44	44	44	45	22	22	45	22	44	44	43	51	44	44	43	32	22	45	44
GBAA_RS19170		tRNA pseudouridine(55) synthase TruB	44	44	44	I	60	60	60	60	60	60	60	60	46	44	44	68	44	60	60	39	58	60	60	39	31	44	46	60
GBAA_RS19175		30S ribosome-binding factor RbfA	13	13	13	13	12	12	12	12	12	12	12	12	34	13	13	34	13	12	12	34	9	12	12	34	20	13	55	12
GBAA_RS19180		DUF503 family protein	100	100	100	100	106	106	106	106	106	106	106	106	33	100	100	33	100	106	106	32	13	106	106	32	100	100	33	106
GBAA_RS19185		translation initiation factor IF-2	111	111	111	111	123	123	123	123	123	123	123	123	109	111	111	146	111	123	123	133	120	123	123	435	132	111	429	123
GBAA_RS19190		YlxQ family RNA-binding protein	12	12	12	12	9	9	9	9	9	9	9	9	17	12	12	17	12	9	9	17	10	9	9	17	12	12	17	9
GBAA_RS19195		YlxR family protein	7	7	7	7	7	7	7	7	7	7	7	7	8	7	7	8	7	7	7	8	8	7	7	8	7	7	8	7
GBAA_RS19200		transcription termination/antitermination protein NusA	30	30	30	30	41	41	41	41	41	41	41	41	81	30	30	86	30	41	41	100	173	41	41	100	31	30	81	41
GBAA_RS19205		ribosome maturation factor RimP	12	12	12	12	7	7	7	7	7	7	7	7	27	12	12	8	12	7	7	26	8	7	7	26	12	12	27	7
GBAA_RS19215		proline--tRNA ligase	25	25	25	25	313	313	313	313	313	313	313	313	82	25	25	78	25	313	313	430	80	313	313	74	47	25	133	313
GBAA_RS19220		RIP metalloprotease RseP	25	25	25	25	66	66	66	66	66	66	66	66	45	25	25	45	25	66	66	170	44	66	66	38	59	25	90	66
GBAA_RS19225		1-deoxy-D-xylulose-5-phosphate reductoisomerase	26	26	26	26	24	24	24	24	24	24	24	24	89	26	26	94	26	24	24	106	103	24	24	87	new#1	26	142	24
GBAA_RS19230		phosphatidate cytidylyltransferase	134	134	134	new#1	new#2	50	50	50	50	50	50	50	31	134	134	44	134	50	50	29	34	50	50	29	149	134	90	50
GBAA_RS19235		isoprenyl transferase	33	33	33	33	32	32	32	32	32	32	32	32	30	33	33	30	33	32	32	30	34	32	32	30	42	33	30	32
GBAA_RS19240		ribosome recycling factor	37	37	37	37	37	37	37	37	37	37	37	37	38	37	37	38	37	37	37	35	36	37	37	35	37	37	38	37
GBAA_RS19245		UMP kinase	51	51	51	51	49	49	49	49	49	49	49	49	50	51	51	57	51	49	49	47	54	49	49	47	66	51	162	49
GBAA_RS19250		elongation factor Ts	98	98	98	98	4	4	4	4	4	4	4	4	5	98	98	46	98	4	4	301	10	4	4	7	101	98	new#1	4
GBAA_RS19255		30S ribosomal protein S2	4	4	4	4	4	4	4	4	4	4	4	4	5	4	4	5	4	4	4	5	2	4	4	5	4	4	5	4
GBAA_RS19260		GTP-sensing pleiotropic transcriptional regulator CodY	5	5	5	5	18	18	18	18	18	18	18	18	59	5	5	59	5	18	18	59	273	18	18	59	12	5	133	18
GBAA_RS19280		FADH(2)-oxidizing methylenetetrahydrofolate--tRNA-(uracil(54)-C(5))- methyltransferase TrmFO	35	35	35	35	44	44	44	44	44	44	44	44	73	35	35	131	35	44	44	473	439	44	44	472	63	35	183	44
GBAA_RS19295		succinate--CoA ligase subunit alpha	4	4	4	4	51	51	51	51	51	51	51	51	115	4	4	157	4	51	51	113	110	51	51	113	93	4	115	51
GBAA_RS19305		ribonuclease HII	29	29	29	I	57	57	57	57	57	57	57	57	214	29	29	112	29	57	57	107	220	57	57	107	29	29	112	57
GBAA_RS19310		ribosome biogenesis GTPase YlqF	27	32	27	27	44	44	44	44	44	44	44	44	45	27	27	45	27	44	44	45	54	44	44	355	new#1	27	45	44
GBAA_RS19315		signal peptidase I	6	6	6	6	18	18	18	18	18	18	18	18	57	6	6	57	6	18	18	59	66	18	18	59	6	6	57	18
GBAA_RS19320		50S ribosomal protein L19	3	3	3	3	3	3	3	3	3	3	3	3	2	3	3	2	3	3	3	2	2	3	3	2	3	3	2	3
GBAA_RS19325		tRNA (guanosine(37)-N1)-methyltransferase TrmD	77	64	38	77	59	59	59	59	59	59	59	59	145	38	38	145	38	59	59	152	140	59	59	313	53	38	314	59
GBAA_RS19335		KH domain-containing protein	2	10	2	2	2	2	2	2	2	2	2	2	37	2	2	37	2	2	2	37	37	2	2	37	2	2	37	2
GBAA_RS19340		30S ribosomal protein S16	1	1	1	1	1	1	1	1	1	1	1	1	2	1	1	2	1	1	1	2	2	1	1	2	1	1	2	1
GBAA_RS19350		putative DNA-binding protein	1	1	1	1	1	1	1	1	1	1	1	1	4	1	1	4	1	1	1	1	1	1	1	1	1	1	4	1
GBAA_RS19355		signal recognition particle-docking protein FtsY	44	44	44	44	117	117	117	117	117	117	117	117	41	44	44	86	44	117	117	43	78	117	117	43	75	44	47	117
GBAA_RS19365		ribonuclease III	39	39	39	39	72	72	72	72	72	72	72	72	37	39	39	37	39	72	72	37	49	72	72	37	48	39	37	72
GBAA_RS19370		acyl carrier protein	4	4	4	4	4	4	4	4	4	4	4	4	8	4	4	8	4	4	4	8	8	4	4	8	4	4	8	4
GBAA_RS19375		3-oxoacyl-[acyl-carrier-protein] reductase	45	45	43	I	153	153	153	153	153	153	153	153	42	43	43	42	43	153	153	40	57	153	153	40	55	43	65	153
GBAA_RS19380		ACP S-malonyltransferase	41	41	41	41	68	68	68	68	68	68	68	68	40	41	41	46	41	68	68	429	61	68	68	37	59	41	new#1	68
GBAA_RS19385		phosphate acyltransferase PlsX	56	56	56	56	53	53	53	53	53	53	53	53	54	56	56	122	56	53	53	223	59	53	53	86	75	56	421	53
GBAA_RS19390		transcription factor FapR	22	22	22	22	38	38	38	38	38	38	38	38	52	22	22	52	22	38	38	53	66	38	38	50	32	22	52	38
GBAA_RS19395		ATP-dependent DNA helicase RecG	49	49	30	49	157	157	157	157	157	157	157	157	87	30	30	154	30	157	157	476	103	157	157	602	new#1	30	603	157
GBAA_RS19405		Asp23/Gls24 family envelope stress response protein	4	4	4	4	4	4	4	4	4	4	4	4	2	4	4	2	4	4	4	2	2	4	4	2	4	4	2	4
GBAA_RS19410		50S ribosomal protein L28	3	3	3	3	3	3	3	3	3	3	3	3	3	3	3	3	3	3	3	3	3	3	3	2	3	3	3	3
GBAA_RS19425		ribulose-phosphate 3-epimerase	34	34	15	34	new#1	15	15	15	15	15	15	15	32	15	15	76	15	15	15	245	31	15	15	297	46	15	35	15
GBAA_RS19435		serine/threonine protein kinase PrkC	51	51	51	I	85	85	85	85	85	85	85	85	48	51	51	48	51	85	85	557	74	85	85	44	71	51	172	85
GBAA_RS19440		Stp1/IreP family PP2C-type Ser/Thr phosphatase	37	37	37	37	33	33	33	33	33	33	33	33	34	37	37	77	37	33	33	62	52	33	33	63	17	37	88	33
GBAA_RS19445		23S rRNA (adenine(2503)-C(2))-methyltransferase RlmN	19	19	19	19	17	17	17	17	17	17	17	17	51	19	19	51	19	17	17	290	13	17	17	296	21	19	new#1	17
GBAA_RS19450		16S rRNA (cytosine(967)-C(5))-methyltransferase RsmB	82	47	47	I	65	65	65	65	65	65	65	65	45	47	47	51	47	65	65	42	425	65	65	458	63	47	51	65
GBAA_RS19460		peptide deformylase	119	119	119	119	33	33	33	33	33	33	33	33	32	119	119	32	119	33	33	31	13	33	33	31	35	119	76	33
GBAA_RS19475		DNA-directed RNA polymerase subunit omega	1	1	1	1	8	8	8	8	8	8	8	8	18	1	1	18	1	8	8	18	9	8	8	19	1	1	18	8
GBAA_RS19480		guanylate kinase	16	16	16	16	15	15	15	15	15	15	15	15	43	16	16	72	16	15	15	43	11	15	15	43	16	16	43	15
GBAA_RS19485		DUF370 domain-containing protein	10	10	10	10	6	6	6	6	6	6	6	6	7	10	10	7	10	6	6	7	8	6	6	7	10	10	25	6
GBAA_RS19490		YicC family protein	25	25	25	25	39	39	39	39	39	39	39	39	71	25	25	72	25	39	39	315	89	39	39	72	45	25	71	39
GBAA_RS19525		YbeF family protein	22	22	22	22	79	79	79	79	79	79	79	79	new#1	22	22	120	22	79	79	148	28	79	79	110	25	22	92	79
GBAA_RS19535		orotate phosphoribosyltransferase	40	40	40	40	37	37	37	37	37	37	37	37	38	40	40	114	40	37	37	365	70	37	37	39	168	40	51	37
GBAA_RS19540		orotidine-5'-phosphate decarboxylase	97	98	97	97	26	26	26	26	26	26	26	26	96	97	97	152	97	26	26	96	11	26	26	96	120	97	96	26
GBAA_RS19545		dihydroorotate oxidase B catalytic subunit	22	22	21	22	95	95	95	95	95	95	95	95	70	21	21	128	21	95	95	68	89	95	95	72	57	21	70	95
GBAA_RS19550		dihydroorotate oxidase B electron transfer subunit	22	22	22	22	45	45	45	45	45	45	45	45	20	22	22	20	22	45	45	20	40	45	45	21	28	22	396	45
GBAA_RS19560		glutamine-hydrolyzing carbamoyl-phosphate synthase small subunit	30	30	18	30	26	26	26	26	26	26	26	26	58	18	18	60	18	26	26	60	57	26	26	60	new#1	18	60	26
GBAA_RS19565		dihydroorotase	77	77	35	77	71	71	71	71	71	71	71	71	29	35	35	29	35	71	71	479	59	71	71	29	new#1	35	42	71
GBAA_RS19570		aspartate carbamoyltransferase	5	5	5	5	82	82	82	82	82	82	82	82	58	5	5	65	5	82	82	55	162	82	82	59	10	5	58	82
GBAA_RS19580		bifunctional pyrimidine operon transcriptional regulator/uracil phosphoribosyltransferase	15	15	15	15	10	10	10	10	10	10	10	10	47	15	15	47	15	10	10	47	48	10	10	47	27	15	192	10
GBAA_RS19585		RluA family pseudouridine synthase	37	37	30	37	34	34	34	34	34	34	34	34	59	30	30	85	30	34	34	80	94	34	34	377	142	30	378	34
GBAA_RS19590		lipoprotein signal peptidase LspA	16	16	16	16	26	26	26	26	26	26	26	26	54	16	16	76	16	26	26	53	11	26	26	53	26	16	175	26
GBAA_RS19595		hypothetical protein	52	52	52	52	60	60	60	60	60	60	60	60	14	52	52	14	52	60	60	16	13	60	60	16	52	52	47	60
GBAA_RS19600		isoleucine--tRNA ligase	100	100	50	100	145	145	145	145	145	145	145	145	48	50	50	54	50	145	145	645	72	145	145	644	new#1	50	54	145
GBAA_RS19605		septum site-determining protein DivIVA	11	11	11	11	10	10	10	10	10	10	10	10	46	11	11	46	11	10	10	46	7	10	10	46	14	11	159	10
GBAA_RS19610		RNA-binding protein	34	34	34	34	30	30	30	30	30	30	30	30	31	34	34	new#1	34	30	30	28	37	30	30	33	new#2	34	31	30
GBAA_RS19615		YggT family protein	8	8	8	8	31	31	31	31	31	31	31	31	47	8	8	47	8	31	31	70	47	31	31	48	23	8	47	31
GBAA_RS19620		cell division protein SepF	4	4	4	4	19	19	19	19	19	19	19	19	62	4	4	new#1	4	19	19	134	76	19	19	62	4	4	62	19
GBAA_RS19625		YggS family pyridoxal phosphate-dependent enzyme	29	29	29	29	76	76	76	76	76	76	76	76	26	29	29	90	29	76	76	64	11	76	76	28	36	29	26	76
GBAA_RS19630		peptidoglycan editing factor PgeF	18	18	18	18	44	44	44	44	44	44	44	44	42	18	18	53	18	44	44	319	61	44	44	42	20	18	53	44
GBAA_RS19635		YlmC/YmxH family sporulation protein	50	50	50	50	34	34	34	34	34	34	34	34	110	50	50	132	50	34	34	113	15	34	34	111	55	50	110	34
GBAA_RS19640		RNA polymerase sporulation sigma factor SigG	16	16	16	16	31	31	31	31	31	31	31	31	54	16	16	59	16	31	31	52	65	31	31	52	20	16	54	31
GBAA_RS19645		RNA polymerase sporulation sigma factor SigE	35	35	35	I	60	60	60	60	60	60	60	60	12	35	35	12	35	60	60	33	44	60	60	33	41	35	12	60
GBAA_RS19650		sigma-E processing peptidase SpoIIGA	21	21	21	21	82	82	82	82	82	82	82	82	59	21	21	59	21	82	82	57	362	82	82	57	22	21	388	82
GBAA_RS19655		cell division protein FtsZ	31	31	31	31	45	45	45	45	45	45	45	45	78	31	31	93	31	45	45	93	86	45	45	93	33	31	351	45
GBAA_RS19660		cell division protein FtsA	6	6	6	6	44	44	44	44	44	44	44	44	80	6	6	82	6	44	44	85	92	44	44	315	new#1	6	82	44
GBAA_RS19670		UDP-N-acetylmuramate dehydrogenase	46	46	43	46	100	100	100	100	I	I	I	100	84	43	43	164	43	100	100	96	80	100	100	new#1	44	43	124	100
GBAA_RS19675		undecaprenyldiphospho-muramoylpentapeptide beta-N-acetylglucosaminyltransferase	38	38	38	38	97	97	97	97	97	97	97	97	36	38	38	40	38	97	97	37	34	97	97	I	44	38	40	97
GBAA_RS19680		stage V sporulation protein E	24	41	24	24	22	22	22	22	22	22	22	22	69	24	24	65	24	22	22	61	67	22	22	64	24	24	65	22
GBAA_RS19685		UDP-N-acetylmuramoyl-L-alanine--D-glutamate ligase	46	46	46	46	65	65	65	65	65	65	65	65	90	46	46	121	46	65	65	146	118	65	65	508	49	46	145	65
GBAA_RS19690		phospho-N-acetylmuramoyl-pentapeptide- transferase	40	40	40	40	38	new#1	new#1	new#1	new#1	new#1	new#1	38	46	40	40	42	40	new#1	new#1	39	177	new#1	38	162	48	40	42	new#1
GBAA_RS19695		UDP-N-acetylmuramoyl-L-alanyl-D-glutamate--2, 6-diaminopimelate ligase	202	202	202	202	73	73	73	73	73	73	73	73	47	202	202	109	202	73	73	85	70	73	73	476	new#1	202	477	73
GBAA_RS19710		cell division protein FtsL	12	12	12	12	19	19	19	19	19	19	19	19	15	12	12	15	12	19	19	43	44	19	19	190	25	12	15	19
GBAA_RS19715		16S rRNA (cytosine(1402)-N(4))-methyltransferase RsmH	40	22	22	40	32	32	32	32	32	32	32	32	73	22	22	73	22	32	32	71	76	32	32	75	246	22	321	32
GBAA_RS19720		bacillithiol biosynthesis cysteine-adding enzyme BshC	44	44	44	I	72	72	72	72	72	72	72	72	100	44	44	176	44	72	72	156	new#1	72	72	588	new#2	44	589	72
GBAA_RS19730		N-acetyltransferase	26	26	42	I	80	80	80	80	80	80	80	80	40	73	42	40	73	80	80	40	44	80	80	41	79	42	43	80
GBAA_RS19735		RsfA family transcriptional regulator	31	31	31	31	27	27	27	27	27	27	27	27	28	31	31	28	31	27	27	25	39	27	27	30	56	31	28	27
GBAA_RS19740		50S ribosomal protein L32	1	1	1	1	1	1	1	1	1	1	1	1	1	1	1	1	1	1	1	1	1	1	1	1	1	1	1	1
GBAA_RS19745		DUF177 domain-containing protein	4	4	4	4	4	4	4	4	4	4	4	4	12	4	4	2	4	4	4	2	2	4	4	2	4	4	2	4
GBAA_RS20080		nucleotidyltransferase	43	21	21	43	33	33	33	33	33	33	33	33	183	21	new#1	226	21	33	33	185	181	33	33	433	41	21	180	33
GBAA_RS20090		patatin-like phospholipase family protein	50	50	50	50	46	46	46	46	46	46	46	46	47	50	50	113	50	46	46	78	72	46	46	49	34	50	53	46
GBAA_RS20095		sporulation integral membrane protein YlbJ	81	68	67	I	73	73	73	73	73	73	73	73	102	67	67	127	67	73	73	187	176	73	73	104	69	67	102	73
GBAA_RS20100		pantetheine-phosphate adenylyltransferase	37	37	37	I	20	20	20	20	20	20	20	20	34	37	37	46	37	20	20	70	61	20	20	36	59	37	218	20
GBAA_RS20105		16S rRNA (guanine(966)-N(2))-methyltransferase RsmD	26	26	26	26	43	43	43	43	43	43	43	new#1	22	26	26	40	26	43	43	22	39	43	new#1	25	42	26	63	43
GBAA_RS20115		YlbG family protein	10	10	10	I	10	10	10	10	10	10	10	10	11	10	10	11	10	10	10	11	11	10	10	38	10	10	11	10
GBAA_RS20120		YlbF family regulator	31	31	31	31	45	45	45	45	45	45	45	45	29	31	31	29	31	45	45	29	32	45	45	29	31	31	29	45
GBAA_RS20125		histidine phosphatase family protein	24	24	24	24	32	32	32	32	32	32	32	32	66	24	24	66	24	32	32	66	72	32	32	297	26	24	66	32
GBAA_RS20130		hypothetical protein	25	25	25	25	8	8	8	8	8	8	8	8	21	25	25	21	25	8	8	21	9	8	8	24	25	25	21	8
GBAA_RS20140		CAP domain-containing protein	33	33	33	I	34	34	34	34	34	34	34	34	31	33	33	35	33	34	34	27	36	34	34	394	54	33	35	34
GBAA_RS20145		hypothetical protein	18	18	18	I	23	23	23	23	23	23	23	23	40	18	18	40	18	23	23	71	38	23	23	42	24	18	40	23
GBAA_RS20155		cytochrome c oxidase assembly factor CtaG	53	53	53	53	78	78	78	78	78	78	78	78	50	53	53	87	53	78	78	46	69	78	78	52	84	53	80	78
GBAA_RS20160		cytochrome c oxidase subunit IVB	20	20	20	20	84	84	84	84	84	84	84	84	17	20	20	59	20	84	84	17	18	84	84	17	20	20	17	84
GBAA_RS20165		cytochrome c oxidase subunit III	36	36	36	36	33	33	33	33	33	33	33	33	37	36	36	37	36	33	33	31	111	33	33	263	211	36	37	33
GBAA_RS20175		cytochrome c oxidase subunit II	16	16	16	16	28	28	28	28	28	28	28	28	62	16	16	62	16	28	28	61	119	28	28	277	56	16	301	28
GBAA_RS20180		protoheme IX farnesyltransferase	19	19	19	I	15	15	15	15	15	15	15	15	16	19	19	16	19	15	15	16	22	15	15	16	24	19	16	15
GBAA_RS20185		heme A synthase	35	35	35	35	107	107	107	107	107	107	107	107	32	35	35	32	35	107	107	28	37	107	107	341	41	35	32	107
GBAA_RS20190		pyruvate carboxylase	130	67	66	130	101	101	101	101	101	101	101	101	63	66	66	745	66	101	101	335	688	101	101	744	new#1	66	115	101
GBAA_RS20205		hypothetical protein	36	36	35	36	53	53	53	53	53	53	53	53	33	35	35	33	35	53	53	67	49	53	53	347	35	35	33	53
GBAA_RS20210		PhoH family protein	35	89	35	I	66	66	66	66	66	66	66	66	32	35	35	32	35	66	66	34	55	66	66	416	new#1	35	32	66
GBAA_RS20215		pyridoxamine 5'-phosphate oxidase family protein	27	255	27	27	41	41	41	41	41	41	41	41	25	27	27	new#1	27	41	41	22	37	41	41	230	27	27	25	41
GBAA_RS20220		YlaI family protein	15	15	15	15	12	12	12	12	12	12	12	12	9	15	15	9	15	12	12	9	9	12	12	9	15	15	9	12
GBAA_RS20225		hypothetical protein	35	35	35	35	32	32	32	32	32	32	32	32	33	35	35	33	35	32	32	33	49	32	32	33	new#1	35	33	32
GBAA_RS20230		YlaH-like family protein	25	25	25	X	82	82	82	82	82	82	82	82	47	25	25	47	25	82	82	47	52	82	82	47	42	25	47	82
GBAA_RS20235		translational GTPase TypA	46	24	24	46	23	23	23	23	23	23	23	23	79	24	24	77	24	23	23	77	93	23	23	77	new#1	24	82	23
GBAA_RS20240		DUF5325 family protein	11	11	11	11	7	7	7	7	7	7	7	7	8	11	11	8	11	7	7	8	8	7	7	8	11	11	8	7
GBAA_RS20245		inositol monophosphatase family protein	24	20	20	24	19	19	19	19	19	19	19	19	114	20	20	114	20	19	19	116	124	19	19	new#1	new#2	20	new#3	19
GBAA_RS20250		hypothetical protein	7	7	7	7	3	3	3	3	3	3	3	3	4	7	7	4	7	3	3	6	7	3	3	60	7	7	6	3
GBAA_RS20255		DUF1054 domain-containing protein	4	4	4	4	3	3	3	3	3	3	3	3	new#1	4	4	89	4	3	3	89	89	3	3	237	4	4	89	3
GBAA_RS20260		UPF0223 family protein	23	23	23	23	23	23	23	23	23	23	23	23	24	23	23	47	23	23	23	24	27	23	23	190	23	23	26	23
GBAA_RS20265		arginine decarboxylase	24	24	23	24	48	48	48	48	48	48	48	48	80	23	I	76	23	48	48	75	91	48	48	431	new#1	23	76	48
GBAA_RS20270		protein-glutamine gamma-glutamyltransferase	20	20	20	20	64	64	64	64	64	64	64	64	43	20	20	43	20	64	64	41	56	64	64	362	57	97	363	64
GBAA_RS20290		DUF3055 domain-containing protein	44	19	19	44	31	31	31	31	31	31	31	31	15	19	19	15	19	31	31	15	15	31	31	15	27	19	15	31
GBAA_RS20295		DUF1885 family protein	25	55	25	25	42	42	42	42	42	42	42	42	23	25	25	24	25	42	42	24	38	42	42	243	29	25	24	42
GBAA_RS20310		pyruvate dehydrogenase complex dihydrolipoyllysine-residue acetyltransferase	10	10	10	10	23	23	23	23	23	23	23	23	75	10	10	75	10	23	23	75	96	23	23	75	new#1	10	75	23
GBAA_RS20315		pyruvate dehydrogenase complex E1 component subunit beta	18	18	18	18	13	13	13	13	13	13	13	13	14	18	18	14	18	13	13	14	11	13	13	234	35	18	235	13
GBAA_RS20320		pyruvate dehydrogenase E1 component subunit alpha	4	4	4	4	3	3	3	3	3	3	3	3	118	4	4	118	4	3	3	118	131	3	3	248	30	4	118	3
GBAA_RS20330		peptide deformylase	145	111	111	145	10	10	10	10	10	10	10	10	37	111	111	37	111	10	10	43	36	10	10	287	126	111	43	10
GBAA_RS20335		Cof-type HAD-IIB family hydrolase	new#1	26	26	new#1	24	24	24	24	24	24	24	24	25	26	26	25	26	24	24	31	22	24	24	369	38	26	31	24
GBAA_RS20340		DNA-dependent RNA polymerase auxiliary subunit epsilon family protein	8	8	8	8	6	6	6	6	6	6	6	6	7	8	8	7	8	6	6	7	12	6	6	7	8	8	7	6
GBAA_RS20350		TrkA family potassium uptake protein	29	29	29	29	26	26	26	26	26	26	26	26	27	29	29	32	29	26	26	12	40	26	26	216	43	29	12	26
GBAA_RS20355		hypothetical protein	125	29	29	I	28	28	28	28	28	28	28	28	72	29	29	76	29	28	28	150	82	28	28	118	30	29	74	28
GBAA_RS20360		N-acetyldiaminopimelate deacetylase	54	34	34	54	61	61	61	61	61	61	61	61	159	34	34	96	34	61	61	158	94	61	61	147	41	34	158	61
GBAA_RS20365		2,3,4,5-tetrahydropyridine-2,6-dicarboxylate N-acetyltransferase	21	33	21	21	38	38	38	38	38	38	38	38	60	21	21	60	21	38	38	58	61	38	38	277	24	21	58	38
GBAA_RS20370		LysR family transcriptional regulator	37	37	37	37	30	30	30	30	30	30	30	30	36	37	37	36	37	30	30	34	35	30	30	34	new#1	37	34	30
GBAA_RS20375		CBS domain-containing protein	25	36	24	25	41	41	41	41	41	41	41	41	56	24	24	60	24	41	41	58	55	41	41	96	27	24	56	41
GBAA_RS20380		antirepressor AbbA	8	8	12	8	8	8	8	8	8	8	8	8	10	12	12	10	12	8	8	10	10	8	8	27	21	12	10	8
GBAA_RS20385		ribonuclease H-like YkuK family protein	21	21	21	21	95	95	95	95	95	95	95	95	18	21	21	94	21	95	95	18	27	95	95	18	53	21	18	95
GBAA_RS20410		EAL domain-containing protein	38	38	37	I	18	18	18	18	18	18	18	18	36	new#1	37	39	new#1	18	18	335	44	18	18	34	55	37	34	18
GBAA_RS20415		2,4-dienoyl-CoA reductase	31	31	31	31	81	81	81	81	81	81	81	81	30	31	31	35	31	81	81	27	47	81	81	51	36	31	27	81
GBAA_RS20420		metallophosphoesterase	new#1	120	48	I	38	38	38	38	38	38	38	38	81	48	48	81	48	38	38	83	68	38	38	427	65	48	113	38
GBAA_RS20435		exopolyphosphatase	56	98	56	56	35	35	35	35	35	35	35	35	53	56	56	75	56	35	35	69	244	35	35	555	85	56	69	35
GBAA_RS20485		5-methyltetrahydropteroyltriglutamate-- homocysteine S-methyltransferase	290	290	266	290	307	307	307	307	307	307	307	307	46	266	266	91	266	307	307	648	66	307	307	647	502	266	new#1	307
GBAA_RS20490		competence protein ComJ	92	92	92	92	57	57	57	57	57	57	57	57	24	92	92	24	92	57	57	24	35	57	57	58	97	92	24	57
GBAA_RS20510		hypothetical protein	16	16	16	I	16	16	16	16	16	16	16	16	17	16	16	17	16	16	16	14	14	16	16	14	16	16	14	16
GBAA_RS20515		aminotransferase A	328	328	328	I	105	105	105	105	105	105	105	105	41	328	328	41	328	105	105	79	59	105	105	441	new#1	328	442	105
GBAA_RS20545		oligo-1,6-glucosidase	249	I	201	I	114	114	114	114	114	114	114	114	52	201	new#1	58	201	114	114	71	494	114	114	482	269	201	71	114
GBAA_RS20555		SDR family NAD(P)-dependent oxidoreductase	18	18	18	18	23	23	23	23	23	23	23	23	51	18	18	51	18	23	23	49	55	23	23	49	18	18	49	23
GBAA_RS20565		RDD family protein	I	12	12	X	26	26	26	26	I	I	26	26	43	12	12	43	12	26	26	41	73	26	26	94	20	12	41	26
GBAA_RS20570		DUF3997 domain-containing protein	78	78	78	78	94	94	94	94	94	94	94	94	2	78	78	2	78	94	94	22	7	94	94	5	93	78	5	94
GBAA_RS20575		lipoprotein	33	34	60	I	31	31	31	31	31	31	31	31	197	33	33	197	33	31	31	198	215	31	31	301	44	33	332	31
GBAA_RS20590		acetyl-CoA C-acetyltransferase	93	79	55	93	76	76	76	76	76	76	76	76	52	55	55	52	55	76	76	48	59	76	76	48	90	55	440	76
GBAA_RS20600		DUF3928 family protein	15	15	15	15	95	95	95	95	95	95	95	95	64	15	15	64	15	95	95	65	20	95	95	182	37	15	64	95
GBAA_RS20605		hypothetical protein	47	47	47	47	62	62	62	62	62	62	62	62	122	47	47	122	47	62	62	42	58	62	62	323	30	47	122	62
GBAA_RS20635		3-hydroxybutyrate dehydrogenase	20	20	20	20	175	175	175	175	175	175	175	175	56	20	20	56	20	175	175	430	69	175	175	429	29	20	64	175
GBAA_RS20640		YvrJ family protein	4	4	4	4	new#1	new#1	new#1	new#1	new#1	new#1	new#1	new#1	33	4	4	39	4	new#1	new#1	34	86	new#1	new#1	38	4	4	new#2	new#1
GBAA_RS20650		S-methyl-5-thioribose kinase	53	53	53	53	39	39	39	39	39	39	39	39	50	53	53	50	53	39	39	52	173	39	39	545	91	53	66	39
GBAA_RS20655		carbon-nitrogen family hydrolase	I	I	I	I	127	127	127	127	127	127	127	127	35	new#1	new#1	new#2	new#1	127	127	37	46	127	127	414	new#3	new#1	415	127
GBAA_RS20660		pyridoxal phosphate-dependent aminotransferase	28	28	28	28	90	90	90	90	90	90	90	90	49	28	28	80	28	90	90	125	72	new#1	90	390	31	28	66	90
GBAA_RS20665		2,3-diketo-5-methylthiopentyl-1-phosphate enolase	163	197	163	163	58	58	58	58	58	58	58	58	47	163	163	47	163	58	58	162	315	58	58	470	249	163	47	58
GBAA_RS20670		2-hydroxy-3-keto-5-methylthiopentenyl-1- phosphate phosphatase	20	20	19	I	127	127	127	127	127	127	127	127	48	19	19	77	19	127	127	44	59	127	127	48	26	19	55	127
GBAA_RS20675		methylthioribulose 1-phosphate dehydratase	13	13	13	13	84	84	84	84	84	84	84	84	36	13	13	36	13	84	84	33	124	84	84	71	13	13	36	84
GBAA_RS20680		cupin domain-containing protein	25	33	25	25	24	24	24	24	24	24	24	24	45	25	25	45	25	24	24	49	54	24	24	49	26	25	64	24
GBAA_RS20685		hypothetical protein	14	14	14	14	98	98	98	98	98	98	98	98	22	14	14	27	14	98	98	20	36	98	98	47	29	14	22	98
GBAA_RS20690		DUF3909 family protein	17	17	17	17	15	15	15	15	15	15	15	15	16	17	17	16	17	15	15	13	18	15	15	72	17	17	16	15
GBAA_RS20700		GGDEF domain-containing protein	5	5	5	I	58	58	58	58	I	58	58	58	69	5	5	69	5	58	58	71	229	58	58	108	new#1	5	91	58
GBAA_RS20705		nitroreductase family protein	30	30	30	30	28	28	28	28	28	28	28	28	29	30	30	32	30	28	28	26	12	28	28	26	34	30	29	28
GBAA_RS20710		hypothetical protein	21	21	21	21	19	19	19	19	19	19	19	19	18	21	21	18	21	19	19	18	12	19	19	18	21	21	18	19
GBAA_RS20720		phosphoenolpyruvate--protein phosphotransferase	27	27	27	27	67	67	67	67	67	67	67	67	103	27	27	187	27	67	67	105	107	67	67	166	66	27	554	67
GBAA_RS20725		phosphocarrier protein HPr	5	5	5	5	5	5	5	5	5	5	5	5	7	5	5	7	5	5	5	6	12	5	5	6	5	5	6	5
GBAA_RS20735		ptsGHI operon transcription antiterminator GlcT	40	40	40	40	38	38	38	38	38	38	38	38	44	40	40	44	40	38	38	36	20	38	38	36	47	40	53	38
GBAA_RS20740		Cof-type HAD-IIB family hydrolase	42	43	42	42	62	62	62	62	62	62	62	62	61	42	42	61	42	62	62	105	46	62	62	395	51	42	54	62
GBAA_RS20745		phosphonate metabolism transcriptional regulator PhnF	44	44	44	44	47	47	47	47	47	47	47	47	68	44	44	68	44	47	47	70	67	47	47	70	44	44	68	47
GBAA_RS20750		glucosamine-6-phosphate deaminase	4	4	4	4	35	35	35	35	35	35	35	35	5	4	4	5	4	35	35	8	25	35	35	119	4	4	5	35
GBAA_RS20755		N-acetylglucosamine-6-phosphate deacetylase	22	22	22	22	119	119	119	119	119	119	119	119	73	22	22	73	22	119	119	81	79	119	119	113	26	22	85	119
GBAA_RS20765		segregation/condensation protein ScpB	32	32	32	32	10	10	10	10	10	10	10	10	31	32	32	31	32	10	10	31	92	10	10	31	37	32	33	10
GBAA_RS20775		segregation/condensation protein A	23	23	23	I	21	21	21	21	21	21	21	21	63	23	23	89	23	21	21	64	74	21	21	64	25	23	63	21
GBAA_RS20790		GNAT family N-acetyltransferase RibT	15	15	15	15	22	22	22	22	22	22	22	22	45	15	15	45	15	22	22	44	51	22	22	44	15	15	44	22
GBAA_RS20800		peptidylprolyl isomerase	46	46	46	46	11	11	11	11	11	11	11	11	44	46	46	44	46	11	11	45	47	11	11	41	49	46	224	11
GBAA_RS20805		DUF1002 domain-containing protein	16	16	16	16	66	66	66	66	66	66	66	66	46	16	16	46	16	66	66	40	43	66	66	40	48	16	40	66
GBAA_RS20810		Cof-type HAD-IIB family hydrolase	60	60	60	60	41	41	41	41	41	41	41	41	57	60	60	139	60	41	41	388	68	41	41	147	76	60	73	41
GBAA_RS20815		spore germination protein SpoVAF	34	483	34	34	174	174	174	174	174	174	174	174	77	34	new#1	77	34	174	174	79	86	174	174	464	69	34	115	174
GBAA_RS20830		stage V sporulation protein AD	32	32	32	32	45	45	45	45	45	45	45	45	58	32	32	58	32	45	45	456	416	45	45	103	33	32	62	45
GBAA_RS20835		stage V sporulation protein AC	21	21	21	21	31	31	31	31	31	31	31	31	36	21	21	36	21	31	31	36	38	31	31	36	24	21	75	31
GBAA_RS20840		stage V sporulation protein SpoVAB	6	18	6	6	10	10	10	10	10	10	10	10	31	6	6	31	6	10	10	33	41	10	10	33	6	6	31	10
GBAA_RS20845		stage V sporulation protein SpoVAA	new#1	new#2	new#2	new#1	new#3	new#3	new#3	new#3	new#3	new#3	new#3	new#3	new#4	new#2	new#2	new#4	new#2	new#3	new#3	new#5	new#6	new#3	new#3	new#5	new#7	new#2	new#8	new#3
GBAA_RS20860		RNA polymerase sporulation sigma factor SigF	142	27	27	I	150	150	150	150	150	150	150	150	26	27	27	26	27	150	150	23	69	150	150	23	27	27	45	150
GBAA_RS20865		anti-sigma F factor	32	32	32	32	8	8	8	8	8	8	8	8	11	32	32	11	32	8	8	10	30	8	8	10	32	32	11	8
GBAA_RS20870		anti-sigma F factor antagonist	9	9	9	9	9	9	9	9	9	9	9	9	8	9	9	8	9	9	9	38	42	9	9	38	new#1	9	8	9
GBAA_RS20880		GntR family transcriptional regulator	90	35	35	90	70	70	70	70	70	70	70	70	32	35	35	32	35	70	70	34	30	70	70	69	48	35	69	70
GBAA_RS20895		hypothetical protein	33	157	33	33	32	32	32	32	32	32	32	32	138	33	33	160	33	32	32	140	187	32	32	140	44	33	141	32
GBAA_RS20905		MarR family transcriptional regulator	45	45	45	45	30	30	30	30	30	30	30	30	10	45	45	10	45	30	30	9	48	30	30	9	95	45	10	30
GBAA_RS20910		SIMPL domain-containing protein	164	196	164	164	93	93	93	93	93	93	93	new#1	36	164	164	36	164	93	93	37	40	93	new#1	33	184	164	46	93
GBAA_RS20915		NCS2 family permease	31	60	31	31	71	71	71	71	71	71	71	71	130	65	31	130	65	71	71	132	189	71	71	132	new#1	31	137	71
GBAA_RS20920		magnesium/cobalt transporter CorA	37	71	36	37	102	102	102	102	102	102	102	102	42	36	36	42	36	102	102	183	59	102	102	376	43	36	38	102
GBAA_RS20930		purine-nucleoside phosphorylase	60	17	17	60	36	36	36	36	36	36	36	36	61	17	17	61	17	36	36	56	59	36	36	56	new#1	17	314	36
GBAA_RS20935		phosphopentomutase	48	74	47	48	71	71	71	71	71	71	71	71	54	47	47	55	47	71	71	41	51	71	71	41	new#1	47	54	71
GBAA_RS20940		FixH family protein	36	36	36	36	194	194	194	194	194	194	194	194	35	36	36	37	36	194	194	42	69	194	194	370	new#1	36	371	194
GBAA_RS20945		site-specific tyrosine recombinase XerD	59	80	58	59	114	114	114	114	114	114	114	114	56	58	58	60	58	114	114	53	62	114	114	53	69	58	386	114
GBAA_RS20950		YqzK family protein	8	10	8	8	10	10	10	10	10	10	10	10	9	8	8	9	8	10	10	9	9	10	10	9	8	8	9	10
GBAA_RS20955		transcriptional repressor	1	1	1	1	1	1	1	1	1	1	1	1	8	1	1	8	1	1	1	26	8	1	1	8	1	1	8	1
GBAA_RS20960		stage II sporulation protein M	86	52	52	I	76	76	76	76	76	76	76	76	50	52	52	50	52	76	76	50	54	76	76	50	68	52	50	76
GBAA_RS20965		GNAT family N-acetyltransferase	13	13	13	13	81	81	81	81	81	81	81	81	38	13	13	38	13	81	81	38	14	81	81	38	13	13	266	81
GBAA_RS20970		NUDIX hydrolase	16	16	16	16	29	29	29	29	29	29	29	29	53	16	16	55	16	29	29	55	12	29	29	55	22	16	55	29
GBAA_RS20975		Z-ring formation inhibitor MciZ	3	3	3	3	29	29	29	29	29	29	29	29	44	3	3	44	3	29	29	44	44	29	29	44	3	3	44	29
GBAA_RS20990		GrpB family protein	162	125	125	162	48	48	48	48	48	48	48	48	31	125	125	45	125	48	48	31	37	48	48	31	new#1	125	354	48
GBAA_RS21005		ribbon-helix-helix domain-containing protein	23	23	23	23	9	9	9	9	9	9	9	9	21	23	23	28	23	9	9	21	26	9	9	21	29	23	235	9
GBAA_RS21010		alpha/beta hydrolase	43	43	72	I	39	39	39	39	39	39	39	39	40	43	43	47	43	39	39	77	152	39	39	438	49	43	102	39
GBAA_RS21015		Na+/H+ antiporter family protein	245	245	216	245	119	119	119	119	119	119	119	119	48	216	216	48	216	119	119	492	46	119	119	491	235	216	48	119
GBAA_RS21025		GNAT family N-acetyltransferase	201	201	201	201	208	208	208	208	208	208	208	208	26	201	201	73	201	208	208	46	29	208	208	50	222	201	317	208
GBAA_RS21030		alpha/beta hydrolase	33	82	33	33	77	77	77	77	77	77	77	77	30	33	33	67	33	77	77	32	43	77	77	32	135	33	35	77
GBAA_RS21035		DUF2552 family protein	19	19	19	19	8	8	8	8	8	8	8	8	11	19	19	11	19	8	8	11	11	8	8	11	19	19	11	8
GBAA_RS21045		bifunctional diaminohydroxyphosphoribosylaminopyrimidine deaminase/5-amino-6-(5-phosphoribosylamino)uracil reductase RibD	262	222	222	262	40	40	40	40	40	40	40	40	41	222	222	99	222	40	40	49	64	40	40	573	276	222	574	40
GBAA_RS21050		riboflavin synthase subunit alpha	33	33	33	33	77	77	77	77	77	77	77	77	30	33	33	68	33	77	77	408	93	77	77	32	65	33	30	77
GBAA_RS21055		bifunctional 3,4-dihydroxy-2-butanone 4-phosphate synthase/GTP cyclohydrolase II	225	225	191	225	257	257	257	257	257	257	257	257	37	191	191	83	191	257	257	525	135	257	257	524	new#1	191	48	257
GBAA_RS21060		6,7-dimethyl-8-ribityllumazine synthase	57	30	25	57	44	44	44	44	44	44	44	44	24	25	25	24	25	44	44	22	96	44	44	24	30	25	269	44
GBAA_RS21070		biotin synthase	63	63	41	63	99	99	99	99	99	99	99	99	46	41	41	87	41	99	99	49	44	99	99	460	370	41	461	99
GBAA_RS21075		malonyl-ACP O-methyltransferase BioC	43	43	43	43	40	40	40	40	40	40	40	40	41	43	43	44	43	40	40	38	46	40	40	404	50	43	405	40
GBAA_RS21085		8-amino-7-oxononanoate synthase	101	101	42	101	142	142	142	142	142	142	142	142	39	42	42	84	42	142	142	553	119	142	142	551	new#1	42	552	142
GBAA_RS21090		ATP-dependent dethiobiotin synthetase BioD	33	33	32	33	129	129	129	129	129	129	129	129	29	32	32	35	32	129	129	45	37	129	129	203	60	32	new#1	129
GBAA_RS21095		adenosylmethionine--8-amino-7-oxononanoate transaminase	39	554	38	39	57	57	57	57	57	57	57	57	88	38	38	120	38	57	57	90	142	57	57	552	72	38	177	57
GBAA_RS21105		Na+/H+ antiporter NhaC	177	177	new#1	I	228	228	228	228	228	228	228	228	37	177	177	45	177	228	228	74	465	228	228	494	195	177	495	228
GBAA_RS21110		bifunctional 2',3'-cyclic-nucleotide 2'-phosphodiesterase/3'-nucleotidase	new#1	106	42	I	213	213	213	213	213	213	213	213	59	42	42	206	42	213	213	723	40	213	213	722	82	42	new#2	213
GBAA_RS21115		lipase/acylhydrolase	72	72	72	I	184	184	184	184	184	184	184	184	69	72	72	27	72	184	184	75	68	184	184	121	72	72	22	184
GBAA_RS21120		MarR family transcriptional regulator	29	29	29	29	44	44	44	44	44	44	44	44	16	29	29	18	29	44	44	16	16	44	44	18	29	29	18	44
GBAA_RS21135		ornithine carbamoyltransferase	86	32	32	86	275	275	275	275	275	275	275	275	27	32	32	112	32	275	275	27	15	275	275	437	56	32	524	275
GBAA_RS21140		acetylornithine transaminase	262	265	225	262	271	271	271	271	271	271	271	271	34	225	225	88	225	271	271	129	100	271	271	455	55	225	71	271
GBAA_RS21145		acetylglutamate kinase	new#1	67	39	new#1	202	202	202	202	202	202	202	202	36	39	39	91	39	202	202	438	99	202	202	436	57	39	437	202
GBAA_RS21155		N-acetyl-gamma-glutamyl-phosphate reductase	48	26	26	48	41	41	41	41	41	41	41	41	104	26	26	165	26	41	41	199	100	41	41	521	35	26	116	41
GBAA_RS21160		hypothetical protein	26	26	26	26	36	I	36	36	36	36	36	36	126	26	26	126	26	36	36	126	126	36	36	I	1	26	126	36
GBAA_RS21165		SDR family oxidoreductase	90	43	43	90	208	283	283	283	283	283	283	208	48	43	43	99	43	283	283	37	13	283	208	331	112	43	105	283
GBAA_RS21185		L-serine ammonia-lyase, iron-sulfur-dependent, subunit alpha	33	33	33	33	89	89	89	89	89	89	89	89	37	33	33	57	33	89	89	61	14	89	89	37	48	33	69	89
GBAA_RS21190		L-serine ammonia-lyase, iron-sulfur-dependent, subunit beta	30	30	30	30	56	56	56	56	56	56	56	56	27	30	30	70	30	56	56	36	248	56	56	36	48	30	59	56
GBAA_RS21200		ribonuclease Z	35	35	35	I	48	48	48	48	48	48	48	48	32	35	35	36	35	48	48	32	136	48	48	32	45	35	50	48
GBAA_RS21205		DUF3932 family protein	15	15	15	15	38	38	38	38	38	38	38	38	13	15	15	13	15	38	38	13	22	38	38	13	28	15	13	38
GBAA_RS21210		DNA polymerase IV	51	51	new#1	51	74	74	74	74	74	74	74	74	48	51	51	88	51	74	74	102	65	74	74	437	33	51	45	74
GBAA_RS21220		M20/M25/M40 family metallo-hydrolase	5	5	5	5	59	59	59	59	59	59	59	59	64	5	5	123	5	59	59	428	72	59	59	156	14	5	77	59
GBAA_RS21225		GNAT family N-acetyltransferase	27	27	27	27	13	13	13	13	13	13	13	13	26	27	27	60	27	13	13	14	14	13	13	14	67	27	14	13
GBAA_RS21240		L,D-transpeptidase	32	32	32	32	52	52	52	52	52	52	52	52	28	32	32	28	32	52	52	28	34	52	52	301	136	32	new#1	52
GBAA_RS21245		aromatic acid exporter family protein	39	39	39	39	71	71	71	71	71	71	71	71	37	39	39	42	39	71	71	70	41	71	71	395	66	39	42	71
GBAA_RS21255		amino acid ABC transporter permease	4	4	4	4	11	11	11	11	11	11	11	11	36	4	4	40	4	11	11	300	35	11	11	76	new#1	4	50	11
GBAA_RS21260		transporter substrate-binding domain-containing protein	5	5	5	5	19	19	19	19	19	19	19	19	103	5	5	106	5	19	19	106	112	19	19	106	9	5	116	19
GBAA_RS21265		BrxA/BrxB family bacilliredoxin	29	29	27	29	10	10	10	10	10	10	10	10	52	27	27	52	27	10	10	52	51	10	10	52	29	27	new#1	10
GBAA_RS21290		2-oxo acid dehydrogenase subunit E2	43	51	22	43	155	155	155	155	155	155	155	155	84	22	22	153	22	155	155	128	210	155	155	561	38	22	87	155
GBAA_RS21300		3-methyl-2-oxobutanoate dehydrogenase subunit alpha	35	35	19	35	18	18	18	18	18	18	18	18	81	19	19	82	19	18	18	115	74	18	18	138	26	19	65	18
GBAA_RS21305		dihydrolipoyl dehydrogenase	22	22	22	22	34	34	34	34	34	34	34	34	73	22	22	73	22	34	34	118	97	34	34	147	22	22	73	34
GBAA_RS21310		butyrate kinase	41	41	41	41	59	59	59	59	59	59	59	59	39	41	41	39	41	59	59	39	15	59	59	320	54	41	91	59
GBAA_RS21315		leucine dehydrogenase	17	34	17	17	31	31	31	31	31	31	31	31	51	17	17	95	17	31	31	49	53	31	31	291	29	17	51	31
GBAA_RS21320		phosphate butyryltransferase	20	19	19	20	52	52	52	52	52	52	52	new#1	78	19	19	120	19	52	52	78	94	52	new#1	415	20	19	109	52
GBAA_RS21330		sigma-54-dependent transcriptional regulator	53	52	52	53	146	146	146	146	146	146	146	146	58	52	52	142	52	146	146	new#1	81	146	146	645	145	52	new#2	146
GBAA_RS21335		DUF2627 domain-containing protein	66	66	66	I	18	18	18	18	18	18	18	18	16	66	66	16	66	18	18	16	20	18	18	16	66	66	16	18
GBAA_RS21340		glycerophosphodiester phosphodiesterase	151	151	151	X	49	49	49	49	49	49	49	49	32	151	151	33	151	49	49	32	106	49	49	400	162	151	47	49
GBAA_RS21345		YycC family protein	9	9	9	9	1	1	1	1	1	1	1	1	22	9	9	22	9	1	1	22	5	1	1	22	4	9	22	1
GBAA_RS21355		sporulation transcription factor Spo0A	186	143	143	186	70	70	70	70	70	70	70	70	58	143	143	60	143	70	70	58	61	70	70	94	143	143	69	70
GBAA_RS21365		SpoIVB peptidase	80	210	40	80	59	59	59	59	59	59	59	59	35	40	40	42	40	59	59	35	55	59	59	463	105	40	42	59
GBAA_RS21375		arginine repressor ArgR	5	5	5	5	3	3	3	3	3	3	3	3	48	5	5	48	5	3	3	48	48	3	3	48	1	5	48	3
GBAA_RS21380		TlyA family rRNA (cytidine-2'-O)-methyltransferase	59	59	59	59	31	31	31	31	31	31	31	31	57	59	59	61	59	31	31	57	56	31	31	57	27	59	323	31
GBAA_RS21385		1-deoxy-D-xylulose-5-phosphate synthase	38	38	38	38	64	64	64	64	64	64	64	64	36	38	38	107	38	64	64	496	34	64	64	495	109	38	40	64
GBAA_RS21390		(2E,6E)-farnesyl diphosphate synthase	38	38	38	38	64	64	64	64	64	64	64	64	new#1	38	38	97	38	64	64	37	42	64	64	355	99	38	45	64
GBAA_RS21395		exodeoxyribonuclease VII small subunit	3	3	3	3	14	14	14	14	14	14	14	14	30	3	3	31	3	14	14	30	30	14	14	30	3	3	31	14
GBAA_RS21400		exodeoxyribonuclease VII large subunit	41	26	26	41	45	45	45	45	45	45	45	45	66	26	26	124	26	45	45	66	65	45	45	69	50	26	454	45
GBAA_RS21405		bifunctional methylenetetrahydrofolate dehydrogenase/methenyltetrahydrofolate cyclohydrolase FolD	18	18	18	18	40	40	40	40	40	40	40	40	67	18	18	67	18	40	40	67	66	40	40	67	34	18	67	40
GBAA_RS21410		N utilization substance protein NusB	8	8	8	8	22	22	22	22	22	22	22	22	40	8	8	40	8	22	22	40	41	22	22	158	8	8	40	22
GBAA_RS21415		Asp23/Gls24 family envelope stress response protein	12	12	12	12	23	23	23	23	23	23	23	23	55	12	12	8	12	23	23	8	123	23	23	134	12	12	8	23
GBAA_RS21420		acetyl-CoA carboxylase biotin carboxylase subunit	5	5	5	5	42	42	42	42	42	42	42	42	102	5	5	121	5	42	42	102	111	42	42	319	21	5	new#1	42
GBAA_RS21425		acetyl-CoA carboxylase biotin carboxyl carrier protein	67	43	43	67	83	83	83	83	83	83	83	83	40	43	43	44	43	83	83	40	46	83	83	40	58	43	44	83
GBAA_RS21440		stage III sporulation protein AG	20	20	20	20	19	19	19	19	19	19	19	19	65	20	20	68	20	19	19	302	66	19	19	263	20	20	68	19
GBAA_RS21445		stage III sporulation protein AF	5	5	5	5	19	19	19	19	19	19	19	19	60	5	5	61	5	19	19	60	92	19	19	317	39	5	61	19
GBAA_RS21450		stage III sporulation protein AE	87	87	37	87	142	142	142	142	142	142	142	142	34	37	37	73	37	142	142	54	32	142	142	437	141	37	40	142
GBAA_RS21460		stage III sporulation protein AC	9	9	9	9	9	9	9	9	9	9	9	9	10	9	9	10	9	9	9	10	10	9	9	10	9	9	10	9
GBAA_RS21465		stage III sporulation protein AB	27	27	27	27	57	57	57	57	57	57	57	57	26	27	27	29	27	57	57	26	23	57	57	290	new#1	27	29	57
GBAA_RS21470		stage III sporulation protein AA	33	33	33	33	45	45	45	45	45	45	45	45	72	33	33	68	33	45	45	72	75	45	45	new#1	96	33	68	45
GBAA_RS21490		elongation factor P	21	21	21	21	31	31	31	31	31	31	31	31	17	21	21	20	21	31	31	17	15	31	31	20	22	21	20	31
GBAA_RS21495		Xaa-Pro dipeptidase	27	27	27	27	24	24	24	24	24	24	24	24	85	27	27	83	27	24	24	89	84	24	24	125	30	27	83	24
GBAA_RS21500		type II 3-dehydroquinate dehydratase	15	15	15	15	14	14	14	14	14	14	14	14	65	15	15	65	15	14	14	65	9	14	14	192	28	15	68	14
GBAA_RS21505		hypothetical protein	41	41	41	41	27	27	27	27	27	27	27	27	69	41	41	53	41	27	27	69	179	27	27	301	41	41	133	27
GBAA_RS21515		hypothetical protein	25	25	108	25	107	107	107	107	107	107	107	107	23	108	108	23	108	107	107	23	24	107	107	201	25	108	23	107
GBAA_RS21525		transcriptional regulator MntR	26	9	9	26	9	9	9	9	9	9	9	9	40	9	9	177	9	9	9	61	10	9	9	40	20	9	40	9
GBAA_RS21535		hypothetical protein	71	71	239	71	137	137	137	137	137	137	137	137	62	239	239	69	239	137	137	60	155	137	137	20	84	239	69	137
GBAA_RS21540		lipoate--protein ligase family protein	85	85	18	85	106	106	106	106	106	106	106	106	63	18	18	63	18	106	106	79	69	106	106	309	66	18	310	106
GBAA_RS21545		rhodanese-like domain-containing protein	11	11	10	11	9	9	9	9	9	9	9	9	40	10	10	40	10	9	9	6	42	9	9	154	11	10	40	9
GBAA_RS21550		LacI family DNA-binding transcriptional regulator	83	70	186	83	107	107	107	107	107	107	107	107	47	186	186	47	186	107	107	386	49	107	107	182	207	186	47	107
GBAA_RS21615		hypothetical protein	35	35	35	35	35	35	35	35	35	35	35	35	3	35	35	3	35	35	35	4	6	35	35	6	35	35	3	35
GBAA_RS21625		aminomethyl-transferring glycine dehydrogenase subunit 2	22	22	22	22	32	new#1	new#1	new#1	new#1	new#1	new#1	32	87	22	22	149	22	new#1	new#1	520	83	new#1	32	457	397	22	519	new#1
GBAA_RS21630		aminomethyl-transferring glycine dehydrogenase subunit 1	51	51	51	51	79	79	79	79	79	79	79	79	202	51	51	214	51	79	79	488	53	79	79	486	87	51	487	79
GBAA_RS21635		glycine cleavage system aminomethyltransferase GcvT	120	22	22	120	39	39	39	39	39	39	39	39	88	22	22	141	22	39	39	114	91	39	39	88	25	22	92	39
GBAA_RS21640		DEAD/DEAH box helicase family protein	96	101	20	96	76	76	76	76	76	76	76	76	43	20	20	124	20	76	76	43	170	76	76	525	95	20	526	76
GBAA_RS21645		YqhG family protein	83	28	28	I	60	60	60	60	60	60	60	60	228	28	28	240	28	60	60	289	270	60	60	259	80	28	244	60
GBAA_RS21655		hypothetical protein	6	9	9	6	26	26	26	26	26	26	26	26	7	9	9	7	9	26	26	7	7	26	26	7	21	9	7	26
GBAA_RS21660		hypothetical protein	31	31	31	I	54	54	54	54	54	54	54	54	29	31	31	178	31	54	54	150	65	54	54	362	49	31	81	54
GBAA_RS21665		YqzE family protein	26	19	26	26	26	26	26	26	26	26	26	26	27	26	26	12	26	26	26	109	42	26	26	14	26	26	13	26
GBAA_RS21670		shikimate kinase AroK	76	62	30	76	99	99	99	99	99	99	99	99	27	30	30	98	30	99	99	378	70	99	99	376	63	30	377	99
GBAA_RS21715		helix-turn-helix domain-containing protein	33	33	33	33	57	57	57	57	57	57	57	57	39	33	33	34	33	57	57	27	36	57	57	27	149	33	34	57
GBAA_RS21720		DUF2626 domain-containing protein	19	19	19	19	8	8	8	8	8	8	8	8	18	19	19	18	19	8	8	64	9	8	8	15	new#1	19	18	8
GBAA_RS21725		L-cystine transporter	21	21	21	21	46	46	46	46	46	46	46	46	72	21	21	180	21	46	46	467	106	46	46	466	23	21	76	46
GBAA_RS21745		hypothetical protein	26	26	26	26	104	104	104	104	104	104	104	104	23	26	26	103	26	104	104	28	205	104	104	28	57	26	28	104
GBAA_RS21755		DUF3966 domain-containing protein	6	6	6	6	new#1	new#1	new#1	new#1	new#1	new#1	new#1	new#1	4	6	6	8	6	new#1	new#1	4	4	new#1	new#1	4	33	6	8	new#1
GBAA_RS21770		bifunctional homocysteine S-methyltransferase/methylenetetrahydrofolate reductase	51	51	51	51	79	79	79	79	79	79	79	79	49	51	51	136	51	79	79	596	55	79	79	595	67	51	53	79
GBAA_RS21785		cystathionine beta-lyase	37	37	37	37	99	99	99	99	99	99	99	99	33	37	37	41	37	99	99	494	40	99	99	78	new#1	37	41	99
GBAA_RS21805		SAM-dependent methyltransferase	35	35	35	35	178	178	178	178	178	178	178	178	76	35	35	177	35	178	178	513	99	178	178	138	new#1	35	512	178
GBAA_RS21810		MBL fold metallo-hydrolase	42	42	42	42	69	69	69	69	69	69	69	69	38	42	42	49	42	69	69	350	44	69	69	350	51	42	57	69
GBAA_RS21820		glucokinase	40	40	40	40	109	109	109	109	109	109	109	109	38	40	40	44	40	109	109	78	57	109	109	78	56	40	41	109
GBAA_RS21825		YqgQ family protein	8	8	8	8	1	1	1	1	1	1	1	1	7	8	8	7	8	1	1	7	7	1	1	7	8	8	7	1
GBAA_RS21830		5-formyltetrahydrofolate cyclo-ligase	128	128	128	I	157	157	157	157	157	157	157	157	34	128	128	40	128	157	157	349	52	157	157	289	new#1	128	35	157
GBAA_RS21845		phosphate signaling complex protein PhoU	34	34	34	34	57	57	57	57	57	57	57	57	32	34	34	32	34	57	57	32	14	57	57	32	22	34	62	57
GBAA_RS21850		phosphate ABC transporter ATP-binding protein	141	141	141	141	51	51	51	51	51	51	51	51	35	141	141	35	141	51	51	32	38	51	51	32	158	141	36	51
GBAA_RS21855		phosphate ABC transporter permease PstA	38	38	38	38	119	119	119	119	119	119	119	119	35	38	38	115	38	119	119	32	196	119	119	37	44	38	81	119
GBAA_RS21860		phosphate ABC transporter permease subunit PstC	32	32	32	I	72	72	72	72	72	72	72	72	29	32	32	34	32	72	72	93	58	72	72	442	153	32	34	72
GBAA_RS21865		phosphate ABC transporter substrate-binding protein PhoX	21	21	21	21	130	130	130	130	130	130	130	130	81	21	21	129	21	130	130	111	189	130	130	89	35	21	84	130
GBAA_RS21875		MFS transporter	129	89	89	129	95	95	95	95	95	95	95	95	48	89	89	119	89	95	95	467	58	95	95	115	78	89	54	95
GBAA_RS21890		DUF1189 domain-containing protein	174	174	173	X	171	171	171	171	171	171	171	171	76	173	173	99	173	171	171	58	45	171	171	297	176	173	73	171
GBAA_RS21895		hypothetical protein	33	33	33	33	63	63	63	63	63	63	63	63	32	33	33	29	33	63	63	29	35	63	63	91	33	33	29	63
GBAA_RS21900		flavodoxin-dependent (E)-4-hydroxy-3-methylbut-2-enyl-diphosphate synthase	45	45	72	45	44	44	44	44	44	44	44	44	42	45	72	106	45	44	44	78	48	44	44	406	73	45	77	44
GBAA_RS21920		YitT family protein	33	33	33	33	51	51	51	51	51	51	51	51	32	33	33	85	33	51	51	32	35	51	51	32	39	33	330	51
GBAA_RS21925		DUF2624 domain-containing protein	17	17	17	17	15	15	15	15	15	15	15	15	14	17	17	31	17	15	15	14	9	15	15	149	17	17	18	15
GBAA_RS21930		deoxyribonuclease IV	76	38	38	76	57	57	57	57	57	57	57	57	36	38	38	70	38	57	57	91	52	57	57	36	43	38	41	57
GBAA_RS21935		DEAD/DEAH box helicase	52	93	51	52	90	new#1	new#1	new#1	new#1	new#1	new#1	90	65	51	51	124	51	new#1	new#1	368	257	new#1	90	65	145	51	54	new#1
GBAA_RS21950		Nif3-like dinuclear metal center hexameric protein	131	48	48	131	176	176	176	176	176	176	176	176	45	48	48	173	48	176	176	47	120	176	176	361	new#1	48	54	176
GBAA_RS21955		tRNA (adenine(22)-N(1))-methyltransferase TrmK	30	30	30	30	79	79	79	79	79	79	79	79	28	30	30	45	30	79	79	28	62	79	79	28	47	30	42	79
GBAA_RS21960		cytochrome c-550	25	25	25	25	86	86	86	86	86	86	86	86	23	25	25	27	25	86	86	23	35	86	86	27	new#1	25	27	86
GBAA_RS21965		RNA polymerase sigma factor RpoD	24	24	24	24	23	23	23	23	23	23	23	23	82	24	24	120	24	23	23	82	109	23	23	82	24	24	95	23
GBAA_RS21970		DNA primase	28	5	5	28	36	36	36	36	36	36	36	36	101	5	5	197	5	36	36	489	100	36	36	488	5	5	153	36
GBAA_RS21995		DNA repair protein RecO	18	18	18	18	26	26	26	26	26	26	26	26	59	18	18	60	18	26	26	59	142	26	26	59	40	18	60	26
GBAA_RS22000		YqzL family protein	1	1	1	1	1	1	1	1	1	1	1	1	4	1	1	4	1	1	1	4	4	1	1	4	1	1	4	1
GBAA_RS22005		GTPase Era	new#1	59	59	new#1	28	28	28	28	28	28	28	28	57	59	59	69	59	28	28	57	56	28	28	55	85	59	60	28
GBAA_RS22015		diacylglycerol kinase family protein	27	27	27	27	111	111	111	111	111	111	111	111	32	27	27	28	27	111	111	229	30	111	111	32	44	27	28	111
GBAA_RS22020		rRNA maturation RNase YbeY	34	34	34	34	47	47	47	47	47	47	47	47	29	34	34	40	34	47	47	59	35	47	47	29	34	34	29	47
GBAA_RS22045		sporulation protein YqfC	11	11	11	11	18	18	18	18	18	18	18	18	89	11	11	89	11	18	18	89	90	18	18	144	new#1	11	89	18
GBAA_RS22050		GatB/YqeY domain-containing protein	12	12	12	12	17	17	17	17	17	17	17	17	31	12	12	31	12	17	17	31	32	17	17	31	12	12	31	17
GBAA_RS22055		30S ribosomal protein S21	1	1	1	1	1	1	1	1	1	1	1	1	1	1	1	1	1	1	1	1	1	1	1	1	1	1	1	1
GBAA_RS22060		tRNA (N(6)-L-threonylcarbamoyladenosine(37)-C(2))- methylthiotransferase MtaB	44	44	44	44	111	111	111	111	111	111	111	111	39	44	44	55	44	111	111	39	40	111	111	436	new#1	44	77	111
GBAA_RS22065		16S rRNA (uracil(1498)-N(3))-methyltransferase	74	35	35	74	97	97	97	97	97	97	97	97	30	35	35	94	35	97	97	new#1	31	97	97	352	new#2	35	65	97
GBAA_RS22070		50S ribosomal protein L11 methyltransferase	77	36	35	77	87	87	87	87	87	87	87	87	31	35	35	59	35	87	87	31	42	87	87	31	new#1	35	50	87
GBAA_RS22080		chaperone protein DnaK	96	96	96	96	119	119	119	119	119	119	119	119	94	96	96	153	96	119	119	514	99	119	119	513	new#1	96	130	119
GBAA_RS22085		nucleotide exchange factor GrpE	142	142	141	142	164	164	164	164	164	164	164	164	16	141	141	136	141	164	164	16	15	164	164	16	142	141	155	164
GBAA_RS22090		heat-inducible transcriptional repressor HrcA	88	34	34	88	71	71	71	71	71	71	71	71	29	34	34	59	34	71	71	29	37	71	71	79	new#1	34	36	71
GBAA_RS22095		oxygen-independent coproporphyrinogen III oxidase	36	36	36	36	65	65	65	65	65	65	65	65	32	36	36	117	36	65	65	460	38	65	65	458	61	36	459	65
GBAA_RS22105		elongation factor 4	27	27	27	27	111	111	111	111	111	111	111	111	51	27	27	47	27	111	111	45	67	111	111	357	68	27	81	111
GBAA_RS22110		YqxA family protein	19	19	19	19	26	26	26	26	26	26	26	26	98	19	19	114	19	26	26	98	99	26	26	130	22	19	107	26
GBAA_RS22125		DNA polymerase III subunit delta	39	39	39	39	59	59	59	59	59	59	59	59	33	39	39	89	39	59	59	33	51	59	59	171	54	39	43	59
GBAA_RS22130		YqzM family protein	1	1	1	1	1	1	1	1	1	1	1	1	1	1	1	1	1	1	1	1	1	1	1	1	1	1	1	1
GBAA_RS22140		ComE operon protein 2	21	21	21	21	75	75	75	75	75	75	75	75	33	21	21	36	21	75	75	33	38	75	75	33	46	21	36	75
GBAA_RS22150		late competence protein ComER	35	35	35	35	91	91	91	91	91	91	91	91	33	35	35	37	35	91	91	34	48	91	91	34	52	35	34	91
GBAA_RS22160		ribosome silencing factor	4	4	4	4	3	3	3	3	3	3	3	3	27	4	4	27	4	3	3	27	27	3	3	62	13	4	27	3
GBAA_RS22165		HD domain-containing protein	20	19	19	20	88	88	88	88	88	88	88	88	52	19	19	new#1	19	88	88	52	77	88	88	224	20	19	62	88
GBAA_RS22170		nicotinate-nucleotide adenylyltransferase	new#1	69	34	new#1	52	52	52	52	52	52	52	52	32	34	34	44	34	52	52	32	32	52	52	328	49	34	44	52
GBAA_RS22180		shikimate dehydrogenase	154	169	154	154	167	167	167	167	167	167	167	167	2	154	154	8	154	167	167	268	3	167	167	266	new#1	154	267	167
GBAA_RS22185		ribosome biogenesis GTPase YqeH	23	37	23	23	79	79	79	79	79	79	79	79	62	23	23	67	23	79	79	62	76	79	79	347	30	23	67	79
GBAA_RS22190		YqeG family HAD IIIA-type phosphatase	18	18	18	18	39	39	39	39	39	39	39	39	37	18	18	41	18	39	39	37	38	39	39	37	25	18	41	39
GBAA_RS22200		phosphatidylserine decarboxylase	19	19	19	19	30	30	30	30	30	30	30	30	68	19	19	71	19	30	30	68	69	30	30	68	19	19	75	30
GBAA_RS22230		GTP pyrophosphokinase family protein	31	31	31	I	28	28	28	28	28	28	28	28	26	31	31	32	31	28	28	26	63	28	28	32	41	31	251	28
GBAA_RS22245		GNAT family N-acetyltransferase	94	42	42	94	36	36	36	36	36	36	36	36	69	42	42	71	42	36	36	69	79	36	36	67	new#1	42	67	36
GBAA_RS22290		aromatic amino acid hydroxylase	57	91	56	57	152	152	152	152	152	152	152	152	53	56	56	147	56	152	152	53	77	152	152	103	76	56	103	152
GBAA_RS22295		4a-hydroxytetrahydrobiopterin dehydratase	4	4	4	4	8	8	8	8	8	8	8	8	37	4	4	47	4	8	8	37	36	8	8	47	7	4	47	8
GBAA_RS22315		helix-turn-helix transcriptional regulator	20	20	19	20	64	64	64	64	64	64	64	64	49	19	19	49	19	64	64	62	46	64	64	228	24	19	47	64
GBAA_RS22330		GNAT family N-acetyltransferase	32	53	31	32	50	50	50	50	50	50	50	50	28	31	31	28	31	50	50	48	26	50	50	57	34	31	28	50
GBAA_RS22365		bifunctional cystathionine gamma-lyase/homocysteine desulfhydrase	62	62	62	62	34	34	34	34	34	34	34	34	59	62	62	162	62	34	34	61	260	34	34	337	32	62	456	34
GBAA_RS22370		O-acetylserine dependent cystathionine beta-synthase	69	41	41	69	38	38	38	38	38	38	38	38	39	41	41	73	41	38	38	36	164	38	38	145	46	41	59	38
GBAA_RS22375		5'-methylthioadenosine/S-adenosylhomocysteine nucleosidase	37	37	37	37	58	58	58	58	58	58	58	58	36	37	37	36	37	58	58	91	40	58	58	94	37	37	42	58
GBAA_RS22380		class I SAM-dependent methyltransferase	8	8	8	8	65	65	65	65	65	65	65	65	52	8	8	56	8	65	65	51	45	65	65	294	8	8	295	65
GBAA_RS22385		YrzA family protein	3	3	3	3	10	10	10	10	10	10	10	10	26	3	3	35	3	10	10	26	25	10	10	26	3	3	26	10
GBAA_RS22400		transcription elongation factor GreA	26	26	26	26	23	23	23	23	23	23	23	23	24	26	26	43	26	23	23	24	14	23	23	51	41	26	29	23
GBAA_RS22405		uridine kinase	14	14	14	14	10	10	10	10	10	10	10	10	29	14	14	65	14	10	10	29	43	10	10	29	18	14	35	10
GBAA_RS22410		U32 family peptidase	20	20	20	20	33	33	33	33	33	33	33	33	73	20	20	77	20	33	33	357	93	33	33	77	30	20	77	33
GBAA_RS22415		U32 family peptidase	49	49	49	49	208	208	208	208	208	208	208	208	48	49	49	65	49	208	208	400	51	208	208	399	63	49	65	208
GBAA_RS22420		O-methyltransferase	18	18	18	18	12	12	12	12	12	12	12	12	43	18	18	48	18	12	12	43	13	12	12	273	18	18	48	12
GBAA_RS22425		endolytic transglycosylase MltG	90	90	42	90	83	83	83	83	83	83	83	83	56	42	42	104	42	83	83	new#1	287	83	83	new#2	109	42	104	83
GBAA_RS22430		DUF1292 domain-containing protein	58	58	58	58	63	63	63	63	63	63	63	63	57	58	58	70	58	63	63	57	15	63	63	9	22	58	57	63
GBAA_RS22435		Holliday junction resolvase RuvX	6	6	6	6	10	10	10	10	10	10	10	10	29	6	6	33	6	10	10	29	36	10	10	40	22	6	33	10
GBAA_RS22440		IreB family regulatory phosphoprotein	1	1	1	1	6	6	6	6	6	6	6	6	7	1	1	7	1	6	6	7	18	6	6	7	21	1	7	6
GBAA_RS22455		AI-2E family transporter	38	38	38	38	102	102	102	102	102	102	102	102	35	38	38	35	38	102	102	60	43	102	102	460	57	38	39	102
GBAA_RS22460		hypothetical protein	4	4	4	4	10	10	10	10	10	10	10	10	61	4	4	51	4	10	10	58	87	10	10	51	73	4	51	10
GBAA_RS22470		hypothetical protein	9	9	9	9	5	5	5	5	5	5	5	5	53	X	9	27	9	5	5	27	6	5	5	53	5	9	53	5
GBAA_RS22475		ATP-dependent RecD-like DNA helicase	54	54	54	54	83	83	83	83	83	83	83	83	51	54	54	137	54	83	83	667	621	83	83	666	new#1	54	56	83
GBAA_RS22480		tetratricopeptide repeat protein	148	148	148	148	179	179	179	179	179	179	179	179	27	148	148	27	148	179	179	27	31	179	179	354	58	148	27	179
GBAA_RS22485		tRNA 2-thiouridine(34) synthase MnmA	19	19	19	19	96	96	96	96	96	96	96	96	74	19	19	91	19	96	96	81	79	96	96	76	new#1	19	77	96
GBAA_RS22490		cysteine desulfurase	29	29	29	29	109	109	109	109	109	109	109	109	78	29	29	78	29	109	109	81	71	109	109	63	124	29	79	109
GBAA_RS22495		Rrf2 family transcriptional regulator	4	4	36	4	35	35	35	35	35	35	35	35	69	36	36	69	36	35	35	33	78	35	35	69	new#1	36	69	35
GBAA_RS22510		tRNA threonylcarbamoyladenosine dehydratase	55	55	55	55	98	98	98	98	98	98	98	98	53	55	55	53	55	98	98	22	64	98	98	358	110	55	153	98
GBAA_RS22515		aspartate--tRNA ligase	53	53	53	53	200	200	200	200	200	200	200	200	72	53	53	73	53	200	200	640	98	200	200	585	97	53	639	200
GBAA_RS22530		D-tyrosyl-tRNA(Tyr) deacylase	24	24	24	24	42	42	42	42	42	42	42	42	57	24	24	57	24	42	42	57	58	42	42	292	152	24	57	42
GBAA_RS22535		GTP diphosphokinase	41	41	41	41	104	104	104	104	104	104	104	104	113	41	41	173	41	104	104	199	112	104	104	550	new#1	41	116	104
GBAA_RS22540		adenine phosphoribosyltransferase	4	4	4	4	113	113	113	113	113	113	113	113	52	4	4	68	4	113	113	95	51	113	113	95	10	4	56	113
GBAA_RS22550		cation transporter	19	19	19	19	91	91	91	91	91	91	91	91	64	19	19	64	19	91	91	16	61	91	91	16	26	19	64	91
GBAA_RS22555		protein translocase subunit SecDF	77	77	77	77	151	151	151	151	151	151	151	151	82	77	77	82	77	151	151	139	97	151	151	139	new#1	77	78	151
GBAA_RS22560		histidine kinase	21	21	21	21	21	21	21	21	21	21	21	21	22	21	21	22	21	21	21	51	12	21	21	51	21	21	12	21
GBAA_RS22565		stage V sporulation protein B	226	226	226	226	295	295	295	295	295	295	295	295	50	226	226	56	226	295	295	210	66	295	295	210	new#1	226	53	295
GBAA_RS22575		TIGR04086 family membrane protein	43	43	43	43	107	107	107	107	107	107	107	107	40	43	43	40	43	107	107	74	47	107	107	74	68	43	40	107
GBAA_RS22580		preprotein translocase subunit YajC	15	15	15	15	15	15	15	15	15	15	15	15	28	15	15	97	15	15	15	130	29	15	15	130	41	15	32	15
GBAA_RS22585		tRNA guanosine(34) transglycosylase Tgt	30	30	30	30	30	30	30	30	30	30	30	30	67	30	30	161	30	30	30	88	79	30	30	88	32	30	71	30
GBAA_RS22590		tRNA preQ1(34) S-adenosylmethionine ribosyltransferase-isomerase QueA	new#1	6	6	new#1	40	40	40	40	40	40	40	40	87	6	6	169	6	40	40	93	93	40	40	158	18	6	90	40
GBAA_RS22595		DUF2905 domain-containing protein	14	14	14	I	14	14	14	14	14	14	14	14	27	14	14	27	14	14	14	27	27	14	14	27	14	14	27	14
GBAA_RS22615		BofC C-terminal domain-containing protein	126	126	37	126	147	147	147	147	147	147	147	147	35	37	37	35	37	147	147	35	52	147	147	35	74	37	35	147
GBAA_RS22640		YhcN/YlaJ family sporulation lipoprotein	62	62	44	62	142	142	142	142	142	142	142	142	41	44	44	41	44	142	142	154	48	142	142	154	49	44	41	142
GBAA_RS22650		quinolinate synthase NadA	247	231	193	247	226	226	226	226	226	226	226	226	38	193	193	55	193	226	226	87	53	226	226	87	212	193	40	226
GBAA_RS22665		IscS subfamily cysteine desulfurase	38	38	38	38	44	44	44	44	44	44	44	44	71	38	38	96	38	44	44	112	94	44	44	112	41	38	391	44
GBAA_RS22675		MOSC domain-containing protein	132	132	132	132	60	60	60	60	60	60	60	60	146	132	132	163	132	60	60	131	45	60	60	455	161	132	34	60
GBAA_RS22680		prephenate dehydratase	41	41	41	41	107	107	107	107	107	107	107	107	38	41	41	62	41	107	107	84	61	107	107	468	59	41	34	107
GBAA_RS22690		ABC transporter permease	152	145	47	152	209	209	209	209	209	209	209	209	63	47	47	167	47	209	209	247	94	209	209	46	223	47	694	209
GBAA_RS22710		response regulator transcription factor	32	32	32	32	46	46	46	46	46	46	46	46	30	32	32	33	32	46	46	26	35	46	46	31	106	32	33	46
GBAA_RS22715		GTPase ObgE	248	65	65	248	126	126	126	126	126	126	126	126	62	65	65	62	65	126	126	59	384	126	126	64	82	65	87	126
GBAA_RS22720		Spo0B domain-containing protein	18	18	18	18	18	18	18	18	18	18	18	18	85	18	18	15	18	18	18	23	20	18	18	19	18	18	15	18
GBAA_RS22725		50S ribosomal protein L27	9	9	9	9	9	9	9	9	9	9	9	9	7	9	9	7	9	9	9	4	7	9	9	7	9	9	7	9
GBAA_RS22730		ribosomal-processing cysteine protease Prp	9	9	9	9	9	9	9	9	9	9	9	9	15	9	9	17	9	9	9	19	13	9	9	16	9	9	17	9
GBAA_RS22735		50S ribosomal protein L21	5	5	5	5	5	5	5	5	5	5	5	5	4	5	5	4	5	5	5	1	1	5	5	4	5	5	4	5
GBAA_RS22755		septum site-determining protein MinD	17	17	17	17	19	19	19	19	19	19	19	19	54	17	17	54	17	19	19	54	55	19	19	54	19	17	69	19
GBAA_RS22765		rod shape-determining protein MreD	58	27	27	58	27	27	27	27	27	27	27	27	28	27	27	28	27	27	27	29	42	27	27	29	27	27	51	27
GBAA_RS22770		rod shape-determining protein MreC	108	108	108	108	106	106	106	106	106	106	106	106	21	108	108	18	108	106	106	23	35	106	106	23	108	108	290	106
GBAA_RS22775		rod shape-determining protein MreB	19	19	19	I	61	61	61	61	61	61	61	61	85	19	19	85	19	61	61	85	140	61	61	87	59	19	85	61
GBAA_RS22785		septum formation inhibitor Maf	31	31	31	31	47	47	47	47	47	47	47	47	28	31	31	28	31	47	47	343	41	47	47	30	148	31	33	47
GBAA_RS22795		bifunctional tetrahydrofolate synthase/dihydrofolate synthase	46	46	46	46	111	111	111	111	111	111	111	111	239	46	46	259	46	111	111	618	78	111	111	605	110	46	257	111
GBAA_RS22800		valine--tRNA ligase	50	89	50	50	144	144	144	144	144	144	144	144	48	50	50	75	50	144	144	696	186	144	144	616	71	50	695	144
GBAA_RS22805		spore coat protein YsxE	29	29	29	29	53	53	53	53	53	53	53	53	26	29	29	26	29	53	53	28	45	53	53	28	50	29	26	53
GBAA_RS22810		stage VI sporulation protein D	112	96	96	I	95	95	95	95	95	95	95	95	18	96	96	51	96	95	95	41	28	95	95	41	103	96	427	95
GBAA_RS22815		glutamate-1-semialdehyde 2,1-aminomutase	76	76	76	76	140	140	140	140	140	140	140	140	215	76	76	37	76	140	140	234	141	140	140	516	112	76	229	140
GBAA_RS22820		porphobilinogen synthase	new#1	30	17	new#1	106	106	106	106	106	106	106	106	62	17	17	68	17	106	106	70	82	106	106	70	20	17	68	106
GBAA_RS22830		hydroxymethylbilane synthase	185	185	185	185	215	215	215	215	215	215	215	215	36	185	185	103	185	215	215	448	56	215	215	37	252	185	new#1	215
GBAA_RS22835		cytochrome c biogenesis protein CcsA	47	47	47	47	93	93	93	93	93	93	93	93	45	47	47	42	47	93	93	42	60	93	93	46	62	47	76	93
GBAA_RS22840		glutamyl-tRNA reductase	59	59	59	59	113	113	113	113	113	113	113	113	58	59	59	63	59	113	113	415	75	113	113	58	new#1	59	60	113
GBAA_RS22855		ribosome biogenesis GTP-binding protein YsxC	18	18	17	18	41	41	41	41	41	41	41	41	39	17	17	39	17	41	41	39	51	41	41	39	29	17	39	41
GBAA_RS22865		ATP-dependent protease LonB	49	49	49	49	127	127	127	127	127	127	127	127	234	49	49	70	49	127	127	43	52	127	127	564	69	49	565	127
GBAA_RS22870		ATP-dependent Clp protease ATP-binding subunit ClpX	20	20	20	20	32	32	32	32	32	32	32	32	86	20	20	87	20	32	32	355	120	32	32	79	20	20	101	32
GBAA_RS22875		trigger factor	62	51	23	62	12	12	12	12	12	12	12	12	new#1	23	23	20	23	12	12	20	89	12	12	375	84	23	375	12
GBAA_RS22880		hypothetical protein	57	57	57	57	85	85	85	85	85	85	85	85	56	57	57	130	57	85	85	53	59	85	85	53	75	57	58	85
GBAA_RS22885		hypothetical protein	53	53	53	53	34	34	34	34	34	34	34	34	9	53	53	9	53	34	34	9	9	34	34	9	12	53	9	34
GBAA_RS22915		metallophosphoesterase	43	13	34	43	12	12	12	12	12	12	12	12	65	34	34	145	34	12	12	119	75	12	12	119	new#1	34	69	12
GBAA_RS22920		XTP/dITP diphosphatase	105	87	45	105	82	82	82	82	82	82	82	82	42	45	45	72	45	82	82	375	50	82	82	382	54	45	72	82
GBAA_RS22925		ribonuclease PH	40	66	40	40	62	62	62	62	62	62	62	62	37	40	40	37	40	62	62	34	34	62	62	400	46	40	37	62
GBAA_RS22930		spore germination protein GerM	new#1	193	172	new#1	13	new#2	new#2	new#2	new#2	new#2	new#2	13	new#3	172	172	91	172	new#2	new#2	37	427	new#2	13	37	179	172	41	new#2
GBAA_RS22935		glutamate racemase	38	64	38	38	34	34	34	34	34	34	34	34	35	38	38	31	38	34	34	71	14	34	34	367	55	38	368	34
GBAA_RS23060		ABC transporter permease	338	338	338	I	25	25	25	25	25	25	25	25	102	338	338	163	338	25	25	134	193	25	25	100	345	346	486	25
GBAA_RS23090		acyl-CoA thioesterase	39	39	39	39	130	130	130	130	130	130	130	130	37	39	39	43	39	130	130	35	41	130	130	35	124	39	43	130
GBAA_RS23095		succinate dehydrogenase iron-sulfur subunit	5	5	5	5	28	28	28	28	28	28	28	28	44	5	5	61	5	28	28	44	125	28	28	298	5	5	44	28
GBAA_RS23105		succinate dehydrogenase cytochrome B558	27	17	17	27	31	31	31	31	31	31	31	31	16	17	17	16	17	31	31	16	86	31	31	16	27	17	16	31
GBAA_RS23110		YslB family protein	53	53	53	53	14	14	14	14	14	14	14	14	52	53	53	52	53	14	14	61	52	14	14	52	67	53	52	14
GBAA_RS23120		thioredoxin	15	15	15	15	9	9	9	9	9	9	9	9	14	15	15	14	15	9	9	14	13	9	9	14	15	15	14	9
GBAA_RS23125		electron transfer flavoprotein subunit alpha	new#1	76	39	new#1	37	37	37	37	37	37	37	37	43	39	39	63	39	37	37	425	42	37	37	38	169	39	40	37
GBAA_RS23130		electron transfer flavoprotein subunit beta	22	22	22	22	70	70	70	70	70	70	70	70	48	22	22	50	22	70	70	45	301	70	70	50	37	22	324	70
GBAA_RS23135		enoyl-CoA hydratase	19	23	18	19	16	16	16	16	16	16	16	16	74	18	18	118	18	16	16	67	72	16	16	70	19	18	347	16
GBAA_RS23140		TetR family transcriptional regulator	19	25	19	19	17	17	17	17	17	17	17	17	13	19	19	21	19	17	17	222	21	17	17	13	25	19	13	17
GBAA_RS23175		ABC transporter permease	109	74	74	X	74	74	74	74	74	74	74	74	73	74	74	256	74	74	74	19	20	74	74	342	207	74	367	74
GBAA_RS23200		HAMP domain-containing histidine kinase	44	71	44	I	93	93	93	I	93	93	93	93	42	44	44	104	44	93	93	80	15	93	93	504	106	44	79	93
GBAA_RS23205		response regulator transcription factor	69	69	69	69	102	102	102	102	102	102	102	102	67	69	69	105	69	102	102	119	48	102	102	45	225	69	30	102
GBAA_RS23215		YwbE family protein	22	22	22	22	22	22	22	22	22	22	22	22	21	22	22	110	22	22	22	46	13	22	22	21	37	22	21	22
GBAA_RS23220		class I SAM-dependent rRNA methyltransferase	89	46	46	89	46	46	46	46	46	46	46	46	44	46	46	116	46	46	46	572	50	46	46	45	63	46	571	46
GBAA_RS23275		23S rRNA pseudouridine(2604) synthase RluF	79	132	79	79	64	64	64	64	64	64	64	64	76	79	79	128	79	64	64	149	87	64	64	475	new#1	79	476	64
GBAA_RS23285		endonuclease MutS2	153	111	46	153	216	216	216	216	216	216	216	216	59	46	46	106	46	216	216	721	54	216	216	505	new#1	46	720	216
GBAA_RS23295		CvpA family protein	18	18	18	18	16	16	16	16	16	16	16	16	65	18	18	19	18	16	16	17	12	16	16	17	22	18	236	16
GBAA_RS23305		ribonuclease HIII	203	203	203	203	90	90	90	90	90	90	90	90	27	203	203	250	203	90	90	493	103	90	90	491	203	203	492	90
GBAA_RS23325		asparagine--tRNA ligase	23	23	22	23	63	63	63	63	63	63	63	63	99	22	22	179	22	63	63	new#1	14	63	63	21	34	22	556	63
GBAA_RS23335		phenylalanine--tRNA ligase subunit alpha	67	24	24	67	53	53	53	53	53	53	53	53	21	24	24	54	24	53	53	396	18	53	53	159	58	24	407	53
GBAA_RS23340		RNA methyltransferase	35	35	35	35	192	192	192	192	192	192	192	192	310	35	35	31	35	192	192	166	16	192	192	166	35	35	31	192
GBAA_RS23345		small acid-soluble spore protein SspI	66	66	66	66	17	17	17	17	17	17	17	17	18	66	66	11	66	17	17	11	11	17	17	11	66	66	11	17
GBAA_RS23350		HD domain-containing protein	142	142	142	142	169	169	169	169	169	169	169	169	24	142	142	24	142	169	169	27	29	169	169	24	158	142	379	169
GBAA_RS23385		TetR/AcrR family transcriptional regulator	109	109	75	I	30	30	30	30	30	30	30	30	31	136	75	49	136	30	30	309	80	30	30	106	94	75	31	30
GBAA_RS23390		M42 family metallopeptidase	92	92	53	92	111	111	111	111	111	111	111	111	59	53	53	79	53	111	111	49	new#1	111	111	452	new#2	53	453	111
GBAA_RS23395		dUTP diphosphatase	93	93	93	93	11	11	11	11	11	11	11	11	31	93	93	31	93	11	11	29	232	11	11	32	102	93	31	11
GBAA_RS23400		50S ribosomal protein L20	1	1	1	1	1	1	1	1	1	1	1	1	1	1	1	13	1	1	1	1	1	1	1	1	1	1	1	1
GBAA_RS23405		50S ribosomal protein L35	1	1	1	1	1	1	1	1	1	1	1	1	1	1	1	1	1	1	1	1	1	1	1	1	1	1	1	1
GBAA_RS23410		translation initiation factor IF-3	1	1	1	1	23	23	23	23	23	23	23	23	4	1	1	4	1	23	23	2	2	23	23	2	22	1	4	23
GBAA_RS23415		threonine--tRNA ligase	34	6	6	34	37	37	37	37	37	37	37	37	82	6	new#1	82	6	37	37	80	88	37	37	532	50	6	82	37
GBAA_RS23420		putative sporulation protein YtxC	18	18	18	I	114	114	114	114	114	114	114	114	12	18	18	12	18	114	114	61	12	114	114	185	45	18	12	114
GBAA_RS23425		primosomal protein DnaI	80	37	37	80	63	63	63	63	63	63	63	63	34	37	37	34	37	63	63	36	107	63	63	379	113	37	34	63
GBAA_RS23435		transcriptional regulator NrdR	3	3	3	3	10	10	10	10	10	10	10	10	44	3	3	44	3	10	10	44	52	10	10	44	3	3	44	10
GBAA_RS23440		S-adenosylmethionine decarboxylase proenzyme	1	1	1	1	27	27	27	27	27	27	27	27	5	1	1	5	1	27	27	7	23	27	27	7	1	1	5	27
GBAA_RS23445		glyceraldehyde-3-phosphate dehydrogenase	5	5	5	5	52	52	52	52	52	52	52	52	110	5	5	110	5	52	52	105	112	52	52	105	92	5	110	52
GBAA_RS23450		dephospho-CoA kinase	42	42	42	42	88	88	88	88	88	88	88	88	40	42	42	40	42	88	88	38	12	88	88	347	59	42	40	88
GBAA_RS23455		sporulation membrane protein YtaF	88	17	17	88	101	101	101	101	101	101	101	101	57	17	17	57	17	101	101	55	10	101	101	153	22	17	322	101
GBAA_RS23465		DNA polymerase I	60	61	60	60	364	364	364	364	364	364	364	364	67	60	60	new#1	60	364	364	115	85	364	364	704	new#2	60	705	364
GBAA_RS23470		sensory box histidine kinase PhoR	97	51	50	97	143	143	143	143	143	143	143	143	48	50	50	62	50	143	143	87	66	143	143	610	94	50	62	143
GBAA_RS23475		two-component system response regulator PhoP	79	30	56	79	125	125	125	125	125	125	125	125	new#1	56	56	115	56	125	125	55	63	125	125	55	new#2	56	67	125
GBAA_RS23485		enoyl-CoA hydratase	51	25	63	51	85	85	85	85	85	85	85	85	50	51	63	50	51	85	85	47	17	85	85	47	34	51	50	85
GBAA_RS23490		malate dehydrogenase	49	19	18	49	62	62	62	62	62	62	62	62	100	18	18	100	18	62	62	98	118	62	62	166	new#1	18	100	62
GBAA_RS23495		NADP-dependent isocitrate dehydrogenase	26	26	25	26	62	62	62	62	62	62	62	62	23	25	25	71	25	62	62	24	29	62	62	170	51	25	419	62
GBAA_RS23500		citrate synthase	28	28	28	28	65	65	65	65	65	65	65	65	93	28	28	93	28	65	65	96	109	65	65	96	new#1	28	93	65
GBAA_RS23510		DUF441 domain-containing protein	4	4	4	I	69	69	69	69	69	69	69	69	37	4	4	37	4	69	69	83	47	69	69	53	new#1	4	37	69
GBAA_RS23515		sporulation integral membrane protein YtvI	24	37	24	24	75	75	75	75	75	75	75	75	57	24	24	57	24	75	75	446	60	75	75	193	new#1	24	445	75
GBAA_RS23520		membrane protein FxsA	23	23	23	23	26	26	26	26	26	26	26	26	44	23	23	52	23	26	26	52	69	26	26	347	25	23	52	26
GBAA_RS23525		pyruvate kinase	29	28	28	29	55	55	55	55	55	55	55	55	26	28	28	47	28	55	55	624	31	55	55	147	new#1	28	new#2	55
GBAA_RS23530		6-phosphofructokinase	22	22	22	22	19	19	19	19	19	19	19	19	27	22	22	25	22	19	19	60	24	19	19	109	38	22	25	19
GBAA_RS23540		acetyl-CoA carboxylase carboxyltransferase subunit beta	6	6	6	6	21	21	21	21	21	21	21	21	51	new#1	6	51	new#1	21	21	58	54	21	21	51	11	6	51	21
GBAA_RS23545		FadR family transcriptional regulator	22	22	22	22	33	33	33	33	33	33	33	33	60	22	22	60	22	33	33	60	65	33	33	78	23	22	63	33
GBAA_RS23555		DNA polymerase III subunit alpha	new#1	109	32	new#1	359	359	359	359	359	359	359	359	75	32	32	177	32	359	359	68	781	359	359	838	188	32	70	359
GBAA_RS23560		YtrH family sporulation protein	14	14	14	14	13	13	13	13	13	13	13	13	43	14	14	43	14	13	13	43	8	13	13	203	58	14	43	13
GBAA_RS23565		hypothetical protein	56	56	29	56	75	75	75	75	75	75	75	75	24	29	29	24	29	75	75	24	45	75	75	24	76	29	24	75
GBAA_RS23570		bifunctional oligoribonuclease/PAP phosphatase NrnA	81	81	56	81	113	113	113	113	113	113	113	113	54	56	56	72	56	113	113	51	461	113	113	51	120	56	54	113
GBAA_RS23575		YtpI family protein	92	92	84	92	32	32	32	32	32	32	32	32	33	84	84	33	84	32	32	33	9	32	32	33	58	new#1	33	32
GBAA_RS23590		CBS domain-containing protein	239	80	50	239	121	121	121	121	121	121	121	121	56	50	50	71	50	121	121	45	89	121	121	86	131	50	51	121
GBAA_RS23600		metal-dependent hydrolase	197	147	147	197	32	32	32	32	32	32	32	32	33	147	147	50	147	32	32	62	36	32	32	30	212	147	33	32
GBAA_RS23605		Xaa-Pro dipeptidase	41	54	54	41	131	131	131	131	131	131	131	131	84	54	new#1	109	54	131	131	406	58	131	131	535	129	54	84	131
GBAA_RS23625		hypothetical protein	1	1	5	1	31	31	31	31	31	31	31	31	51	5	5	51	5	31	31	52	16	31	31	52	24	5	51	31
GBAA_RS23670		SDR family oxidoreductase	169	183	169	169	40	40	40	40	40	40	40	40	41	169	169	41	169	40	40	42	14	40	40	348	58	169	41	40
GBAA_RS23675		universal stress protein	12	12	12	12	18	18	18	18	18	18	18	18	19	12	12	19	12	18	18	258	new#1	18	18	29	7	12	41	18
GBAA_RS23695		argininosuccinate lyase	432	429	429	432	211	211	211	211	211	211	211	211	140	429	429	148	429	211	211	561	new#1	211	211	400	new#2	429	167	211
GBAA_RS23700		argininosuccinate synthase	27	73	40	27	121	121	121	121	121	121	121	121	37	40	40	46	40	121	121	564	44	121	121	226	new#1	40	37	121
GBAA_RS23715		YitT family protein	16	29	16	16	101	101	101	101	101	101	101	101	58	16	16	65	16	101	101	84	10	101	101	58	17	16	76	101
GBAA_RS23720		EcsC family protein	34	69	34	34	74	74	74	74	74	74	74	74	31	34	34	132	34	74	74	419	382	74	74	269	69	34	91	74
GBAA_RS23735		acetate kinase	18	18	18	18	57	57	57	57	57	57	57	57	94	18	18	138	18	57	57	426	110	57	57	350	44	18	123	57
GBAA_RS23740		class I SAM-dependent methyltransferase	37	37	37	37	75	75	75	75	75	75	75	75	32	37	37	113	37	75	75	449	41	75	75	36	37	37	36	75
GBAA_RS23745		thiol peroxidase	22	22	22	22	41	41	41	41	41	41	41	41	95	22	22	296	22	41	41	95	108	41	41	94	22	22	123	41
GBAA_RS23760		NAD kinase	32	20	20	32	103	103	103	103	103	103	103	103	165	20	20	166	20	103	103	165	80	103	103	333	new#1	20	186	103
GBAA_RS23785		tRNA 4-thiouridine(8) synthase ThiI	65	65	65	65	123	123	123	123	123	123	123	123	63	65	65	121	65	123	123	87	14	123	123	517	new#1	65	518	123
GBAA_RS23790		cysteine desulfurase	22	22	22	22	49	49	49	49	49	49	49	49	71	22	22	137	22	49	49	71	88	49	49	532	35	22	480	49
GBAA_RS23795		septation ring formation regulator EzrA	20	34	20	20	143	143	143	143	143	143	143	143	70	20	20	new#1	20	143	143	93	84	143	143	543	new#2	20	106	143
GBAA_RS23815		GAF domain-containing protein	37	37	37	37	34	34	34	34	34	34	34	34	31	37	37	39	37	34	34	31	41	34	34	381	new#1	37	39	34
GBAA_RS23825		30S ribosomal protein S4	15	15	15	15	5	5	5	5	5	5	5	5	11	15	15	28	15	5	5	11	11	5	5	11	15	15	12	5
GBAA_RS23830		hypothetical protein	1	1	1	1	1	1	1	1	1	1	1	1	1	1	1	41	1	1	1	3	47	1	1	61	1	1	1	1
GBAA_RS23860		acetate--CoA ligase	110	117	46	110	149	149	149	149	149	149	149	149	42	46	46	107	46	149	149	39	67	149	149	690	new#1	46	107	149
GBAA_RS23865		acetoin utilization protein acetyltransferase AcuA	53	53	53	53	29	29	29	29	29	29	29	29	12	53	53	12	53	29	29	12	50	29	29	366	58	53	95	29
GBAA_RS23870		CBS domain-containing protein	48	432	48	48	81	81	81	81	81	81	81	81	47	48	48	47	48	81	81	44	45	81	81	430	131	48	94	81
GBAA_RS23875		acetoin utilization protein AcuC	88	46	46	88	115	115	115	115	115	115	115	115	226	46	46	111	46	115	115	48	582	115	115	627	new#1	46	628	115
GBAA_RS23905		large-conductance mechanosensitive channel protein MscL	80	80	80	80	41	41	41	41	41	41	41	41	78	80	80	78	80	41	41	272	13	41	41	78	96	80	78	41
GBAA_RS23910		DUF3917 domain-containing protein	3	3	3	3	8	8	8	8	8	8	8	8	24	3	3	24	3	8	8	24	24	8	8	24	15	3	24	8
GBAA_RS23945		bacillithiol system redox-active protein YtxJ	136	52	34	136	61	61	61	61	61	61	61	61	31	34	34	31	34	61	61	31	29	61	61	78	46	34	56	61
GBAA_RS23950		DUF948 domain-containing protein	67	57	57	67	64	64	64	64	64	64	64	64	85	57	57	85	57	64	64	87	96	64	64	87	71	57	87	64
GBAA_RS23955		aminopeptidase	46	21	21	46	135	135	135	135	135	135	135	135	76	21	21	76	21	135	135	72	93	135	135	540	new#1	21	117	135
GBAA_RS23970		PH domain-containing protein	28	28	28	28	136	136	136	136	136	136	136	136	30	28	28	30	28	136	136	227	198	136	136	406	66	28	96	136
GBAA_RS23980		UDP-N-acetylmuramate--L-alanine ligase	27	27	27	27	83	83	83	83	83	83	83	83	137	27	27	187	27	83	83	155	216	83	83	135	new#1	27	161	83
GBAA_RS23985		nicotinate phosphoribosyltransferase	28	28	28	28	45	45	45	45	45	45	45	45	30	28	28	126	28	45	45	27	204	45	45	51	40	28	36	45
GBAA_RS23995		hypothetical protein	60	60	60	I	38	38	38	38	38	38	38	38	57	60	new#1	72	60	38	38	57	87	38	38	316	20	60	57	38
GBAA_RS24000		DUF4479 domain-containing protein	24	25	24	24	43	43	43	43	43	43	43	43	70	24	24	70	24	43	43	406	119	43	43	366	31	24	405	43
GBAA_RS24005		DUF1444 domain-containing protein	54	54	53	54	90	90	90	90	90	90	90	90	48	53	53	48	53	90	90	78	49	90	90	63	53	53	391	90
GBAA_RS24010		thioredoxin family protein	17	17	53	17	10	10	10	10	10	10	10	10	15	53	53	15	53	10	10	152	54	10	10	15	62	53	15	10
GBAA_RS24015		DUF84 family protein	117	121	34	117	83	83	83	83	83	83	83	83	36	34	34	36	34	83	83	339	40	83	83	36	new#1	34	427	83
GBAA_RS24020		M42 family metallopeptidase	42	43	42	42	145	145	145	145	145	145	145	145	39	42	42	138	42	145	145	437	492	145	145	537	86	42	538	145
GBAA_RS24025		PepSY domain-containing protein	15	15	15	15	84	84	84	84	84	84	84	84	10	15	15	11	15	84	84	10	10	84	84	10	25	15	11	84
GBAA_RS24030		MBL fold metallo-hydrolase	226	202	159	226	255	255	255	255	255	255	255	255	156	159	159	187	159	255	255	156	49	255	255	572	185	159	169	255
GBAA_RS24035		tRNA (guanosine(46)-N7)-methyltransferase TrmB	40	40	40	40	96	96	96	96	96	96	96	96	37	40	40	150	new#1	96	96	37	148	96	96	149	58	40	150	96
GBAA_RS24040		hypothetical protein	12	12	12	12	1	1	1	1	1	1	1	1	9	12	12	9	12	1	1	9	9	1	1	9	7	12	9	1
GBAA_RS24045		phosphotransferase family protein	18	18	18	18	27	27	27	27	27	27	27	27	52	18	18	83	18	27	27	52	13	27	27	302	18	18	133	27
GBAA_RS24050		type I pullulanase	112	60	60	112	154	154	154	154	154	154	154	154	125	60	new#1	397	60	154	154	789	63	154	154	787	82	60	788	154
GBAA_RS24060		RNA 2',3'-cyclic phosphodiesterase	27	27	27	27	38	38	38	38	38	38	38	38	51	27	27	51	27	38	38	64	63	38	38	52	78	27	51	38
GBAA_RS24075		DeoR family transcriptional regulator	4	4	4	4	1	1	1	1	1	1	1	1	1	4	4	1	4	1	1	1	1	1	1	1	1	4	1	1
GBAA_RS24080		rRNA pseudouridine synthase	19	19	19	19	89	89	89	89	89	89	89	89	68	19	19	68	19	89	89	94	71	89	89	70	59	19	373	89
GBAA_RS24085		polysaccharide biosynthesis protein	new#1	75	75	new#1	156	156	156	156	156	156	156	156	72	75	75	152	75	156	156	259	535	156	156	74	new#2	75	573	156
GBAA_RS24095		MFS transporter	35	35	35	35	60	60	60	60	60	60	60	60	235	35	35	265	35	60	60	270	355	60	60	498	new#1	35	235	60
GBAA_RS24100		winged helix-turn-helix transcriptional regulator	39	39	39	39	37	37	37	37	37	37	37	37	38	new#1	39	92	new#1	37	37	92	98	37	37	92	50	39	92	37
GBAA_RS24105		SRPBCC domain-containing protein	54	54	24	54	74	74	74	74	74	74	74	74	19	24	24	19	24	74	74	19	27	74	74	19	new#1	24	19	74
GBAA_RS24115		sporulation protein Cse60	4	4	4	4	9	9	9	9	9	9	9	9	25	4	4	25	4	9	9	23	10	9	9	27	4	4	165	9
GBAA_RS24125		CarD family transcriptional regulator	108	108	108	108	110	110	110	110	110	110	110	110	7	108	108	22	108	110	110	11	14	110	110	10	113	108	25	110
GBAA_RS24155		molybdopterin-guanine dinucleotide biosynthesis protein B	new#1	285	285	new#1	new#2	new#2	new#2	new#2	new#2	new#2	new#2	new#2	16	285	285	97	285	new#2	new#2	19	262	new#2	new#2	19	50	285	378	new#2
GBAA_RS24165		cyclic pyranopterin monophosphate synthase MoaC	49	49	49	49	45	45	45	45	45	45	45	45	46	49	49	52	49	45	45	43	44	45	45	76	30	49	46	45
GBAA_RS24195		rhodanese-like domain-containing protein	47	28	28	47	108	108	108	108	108	108	108	108	29	28	28	29	28	108	108	25	30	108	108	224	17	28	29	108
GBAA_RS24215		GerAB/ArcD/ProY family transporter	58	58	58	58	99	99	99	99	99	99	99	99	57	58	58	new#1	58	99	99	400	62	99	99	55	68	58	57	99
GBAA_RS24230		hypothetical protein	66	15	15	66	40	40	40	40	40	40	40	40	41	15	15	23	15	40	40	60	39	40	40	308	51	15	39	40
GBAA_RS24245		leucine--tRNA ligase	78	116	78	78	110	110	110	110	110	110	110	110	75	78	78	101	78	110	110	712	81	110	110	710	38	78	711	110
GBAA_RS24250		MFS transporter	89	73	46	89	69	69	69	69	69	69	69	69	48	46	46	62	46	69	69	41	212	69	69	544	60	46	545	69
GBAA_RS24285		hypothetical protein	39	27	17	39	9	9	9	9	9	9	9	9	16	17	17	16	17	9	9	74	14	9	9	74	18	17	16	9
GBAA_RS24290		YtzC family protein	67	67	44	67	65	65	65	65	65	65	65	65	42	44	44	42	44	65	65	115	34	65	65	115	60	44	46	65
GBAA_RS24295		TIGR01212 family radical SAM protein	78	78	42	78	104	104	104	104	104	104	104	104	40	42	42	128	42	104	104	37	45	104	104	37	new#1	42	85	104
GBAA_RS24300		methyltransferase domain-containing protein	25	25	25	25	75	75	75	75	75	75	75	75	23	25	25	23	25	75	75	491	113	75	75	490	68	25	62	75
GBAA_RS24330		tetraprenyl-beta-curcumene synthase family protein	22	22	22	22	277	277	277	277	277	277	277	277	67	22	22	67	22	277	277	89	71	277	277	69	43	22	96	277
GBAA_RS24335		alpha/beta hydrolase	51	51	51	51	73	73	73	73	73	73	73	73	56	51	51	57	51	73	73	92	54	73	73	46	31	51	264	73
GBAA_RS24355		molybdenum cofactor guanylyltransferase	124	120	170	124	198	198	198	198	198	198	198	198	103	105	105	136	105	198	198	474	443	198	198	473	140	105	136	198
GBAA_RS24360		MogA/MoaB family molybdenum cofactor biosynthesis protein	183	133	133	183	45	45	45	45	45	45	45	45	23	133	133	63	133	45	45	19	39	45	45	19	160	133	new#1	45
GBAA_RS24375		methionine adenosyltransferase	72	23	23	72	19	19	19	19	19	19	19	19	20	23	23	20	23	19	19	53	26	19	19	53	97	23	48	19
GBAA_RS24400		DMT family transporter	43	130	42	43	101	101	101	101	101	101	101	101	39	42	42	39	42	101	101	59	83	101	101	41	new#1	42	new#2	101
GBAA_RS24405		iron-sulfur cluster biosynthesis family protein	35	35	35	35	66	66	66	66	66	66	66	66	34	35	35	34	35	66	66	31	13	66	66	34	22	35	34	66
GBAA_RS24450		ABC transporter substrate-binding protein	new#1	44	44	new#1	88	88	88	88	88	88	88	88	42	44	44	103	44	88	88	546	127	88	88	43	206	44	545	88
GBAA_RS24485		antimutator 8-oxo-(dGTP/GTP)ase	17	17	17	17	40	40	40	40	40	40	40	40	62	17	17	62	17	40	40	182	11	40	40	11	20	17	11	40
GBAA_RS24490		hypothetical protein	8	8	8	8	24	24	24	24	24	24	24	24	39	8	8	41	8	24	24	46	10	24	24	12	8	8	41	24
GBAA_RS24505		S-ribosylhomocysteine lyase LuxS	50	297	50	I	35	35	35	35	35	35	35	35	68	50	50	68	50	35	35	69	14	35	35	295	54	50	69	35
GBAA_RS24510		membrane protein insertion efficiency factor YidD	23	23	23	23	34	34	34	34	34	34	34	34	70	23	23	70	23	34	34	21	8	34	34	21	50	23	21	34
GBAA_RS24525		cytochrome d ubiquinol oxidase subunit II	5	548	5	5	52	52	52	52	52	52	52	52	73	5	5	170	5	52	52	75	498	52	52	546	new#1	5	97	52
GBAA_RS24530		spore germination protein	25	25	25	25	13	13	13	13	13	13	13	13	21	25	25	21	25	13	13	24	110	13	13	24	42	25	21	13
GBAA_RS24555		DUF4247 domain-containing protein	89	89	89	89	140	140	140	140	140	140	140	126	86	89	89	45	89	140	140	472	36	140	126	22	new#1	89	43	140
GBAA_RS24560		DUF4178 domain-containing protein	33	32	32	33	79	79	79	79	79	79	79	79	30	32	32	40	32	79	79	290	50	79	79	31	new#1	32	69	79
GBAA_RS24565		DUF350 domain-containing protein	36	36	36	36	65	65	65	65	65	65	65	65	100	36	36	37	36	65	65	35	31	65	65	35	new#1	36	37	65
GBAA_RS24570		PspA/IM30 family protein	204	41	41	204	109	109	109	109	109	109	109	109	37	41	41	84	41	109	109	40	62	109	109	34	new#1	41	46	109
GBAA_RS24590		ferrous iron transport protein B	37	91	36	37	135	135	135	135	135	135	135	135	42	new#1	36	43	new#1	135	135	35	56	135	135	703	new#2	36	38	135
GBAA_RS24595		ferrous iron transport protein A	20	20	20	20	45	45	45	45	45	45	45	45	19	20	20	16	20	45	45	16	9	45	45	16	32	20	16	45
GBAA_RS24600		energy-coupled thiamine transporter ThiT	52	52	52	I	133	133	133	133	133	133	133	133	50	52	52	60	52	133	133	360	57	133	133	359	new#1	52	50	133
GBAA_RS24625		hypothetical protein	79	55	17	79	10	10	10	10	10	10	10	10	11	17	17	74	17	10	10	11	48	10	10	11	55	17	50	10
GBAA_RS24630		hypothetical protein	112	105	104	112	7	7	7	7	7	7	7	7	15	104	104	15	104	7	7	199	21	7	7	15	105	104	17	7
GBAA_RS24805		o-succinylbenzoate--CoA ligase	215	188	143	215	52	52	52	52	52	52	52	52	40	143	143	74	143	52	52	543	244	52	52	693	new#1	143	41	52
GBAA_RS24810		1,4-dihydroxy-2-naphthoyl-CoA synthase	79	79	78	79	163	163	163	163	163	163	163	163	74	78	78	161	78	163	163	165	308	163	163	496	new#1	78	20	163
GBAA_RS24815		2-succinyl-6-hydroxy-2, 4-cyclohexadiene-1-carboxylate synthase	119	119	39	119	61	61	61	61	61	61	61	61	37	39	39	new#1	39	61	61	572	533	61	61	118	new#2	39	40	61
GBAA_RS24830		1,4-dihydroxy-2-naphthoate polyprenyltransferase	43	17	80	43	102	102	102	102	102	102	102	102	77	80	80	77	80	102	102	101	251	102	102	519	33	80	520	102
GBAA_RS24860		glycogen phosphorylase	117	96	59	117	165	165	165	165	165	165	165	165	56	59	59	160	59	165	165	790	63	165	165	789	new#1	59	104	165
GBAA_RS25045		general stress protein 13	12	12	12	12	11	11	11	11	11	11	11	11	35	12	12	48	12	11	11	new#1	39	11	11	35	12	12	new#1	11
GBAA_RS25050		aminotransferase	78	47	47	78	103	103	103	103	103	103	103	103	220	47	47	297	47	103	103	475	50	103	103	584	new#1	47	223	103
GBAA_RS25065		alpha/beta hydrolase	64	137	137	64	84	84	84	84	84	84	84	84	29	137	137	44	137	84	84	404	31	84	84	403	new#1	137	29	84
GBAA_RS25070		YugE family protein	12	12	12	12	5	5	5	5	5	5	5	5	36	12	12	37	12	5	5	37	39	5	5	37	5	12	37	5
GBAA_RS25080		superoxide dismutase [Cu-Zn]	35	35	35	35	129	129	129	129	129	129	129	129	33	35	35	36	35	129	129	396	136	129	129	154	83	35	36	129
GBAA_RS25090		kinase-associated protein B	36	36	36	36	33	33	33	33	33	33	33	33	34	36	36	42	36	33	33	42	59	33	33	35	new#1	36	37	33
GBAA_RS25095		3'-5' exonuclease KapD	29	29	29	29	53	53	53	53	53	53	53	53	28	29	29	36	29	53	53	34	49	53	53	25	90	29	31	53
GBAA_RS25115		glycine--tRNA ligase	20	20	20	20	47	47	47	47	47	47	47	47	148	20	20	149	20	47	47	424	139	47	47	463	60	20	171	47
GBAA_RS25120		hotdog fold thioesterase	89	89	78	89	23	23	23	23	23	23	23	23	76	78	78	76	78	23	23	76	24	23	23	77	89	78	77	23
GBAA_RS25125		DUF3298 and DUF4163 domain-containing protein	20	20	20	20	84	84	84	84	84	84	84	84	59	20	20	91	20	84	84	91	80	84	84	469	new#1	20	56	84
GBAA_RS25160		3D domain-containing protein	30	20	20	30	58	58	58	58	58	58	58	58	46	20	20	56	20	58	58	43	44	58	58	297	29	20	163	58
GBAA_RS25165		YuiB family protein	17	89	89	17	41	41	41	41	41	41	41	41	8	89	89	8	89	41	41	8	8	41	41	86	89	89	8	41
GBAA_RS25170		NUDIX hydrolase	43	57	39	43	36	36	36	36	36	36	36	36	37	39	39	37	39	36	36	44	14	36	36	37	new#1	39	37	36
GBAA_RS25175		NAD(P)/FAD-dependent oxidoreductase	107	88	48	107	83	83	83	83	83	83	83	83	46	48	48	58	48	83	83	47	54	83	83	492	new#1	48	109	83
GBAA_RS25180		NAD(P)/FAD-dependent oxidoreductase	85	48	48	85	73	73	73	73	73	73	73	73	193	48	48	228	48	73	73	458	51	73	73	512	new#1	48	193	73
GBAA_RS25195		MFS transporter	216	271	215	216	72	72	72	72	72	72	72	72	213	215	215	273	215	72	72	577	55	72	72	576	new#1	215	45	72
GBAA_RS25205		DUF523 domain-containing protein	79	420	79	79	new#1	new#1	new#1	new#1	new#1	new#1	new#1	new#1	77	79	79	171	79	new#1	new#1	140	104	new#1	new#1	357	new#2	79	36	new#1
GBAA_RS25225		iron-sulfur cluster assembly accessory protein	19	19	19	19	84	84	84	84	84	84	84	84	17	19	19	96	19	84	84	201	56	84	84	284	25	19	340	84
GBAA_RS25230		diaminopimelate epimerase	40	22	22	40	68	68	68	68	68	68	68	68	237	22	22	271	22	68	68	531	72	68	68	529	34	22	530	68
GBAA_RS25235		YuzB family protein	5	5	5	5	54	54	54	54	54	54	54	54	21	5	5	37	5	54	54	37	9	54	54	37	31	5	21	54
GBAA_RS25240		NAD(P)/FAD-dependent oxidoreductase	30	58	58	30	129	129	129	129	129	129	129	129	56	58	58	127	58	129	129	57	63	129	129	103	79	58	482	129
GBAA_RS25300		YuzD family protein	6	6	6	6	3	3	3	3	3	3	3	3	124	6	6	64	6	3	3	43	44	3	3	43	6	6	130	3
GBAA_RS25305		NifU family protein	11	11	11	11	11	11	11	11	11	11	11	11	10	11	11	10	11	11	11	10	10	11	11	10	11	11	61	11
GBAA_RS25320		phosphatidylglycerophosphatase A	160	146	136	160	34	34	34	34	34	34	34	34	35	136	136	35	136	34	34	302	48	34	34	301	146	136	62	34
GBAA_RS25340		TIGR01457 family HAD-type hydrolase	225	225	200	225	112	112	112	112	112	112	112	112	199	200	200	217	200	112	112	406	43	112	112	411	28	200	274	112
GBAA_RS25345		transcriptional regulator	179	179	161	179	60	60	60	60	60	60	60	60	28	161	161	28	161	60	60	81	35	60	60	155	54	161	28	60
GBAA_RS25350		DUF86 domain-containing protein	71	71	16	71	14	14	14	14	14	14	14	14	15	16	16	94	16	14	14	32	49	14	14	32	23	16	76	14
GBAA_RS25360		DUF3055 domain-containing protein	14	27	39	14	14	14	14	14	14	14	14	14	37	39	39	51	39	14	14	63	42	14	14	63	58	39	64	14
GBAA_RS25380		lipoprotein	23	148	119	23	189	189	189	189	189	189	189	189	34	119	119	121	119	189	189	350	39	189	189	284	64	119	121	189
GBAA_RS25390		YhfC family intramembrane metalloprotease	199	225	198	I	99	99	99	99	99	99	99	99	34	198	198	36	198	99	99	410	38	99	99	36	new#1	198	36	99
GBAA_RS25410		lipoyl synthase	20	37	20	20	129	129	129	129	129	129	129	129	75	20	20	75	20	129	129	new#1	99	129	129	75	98	20	75	129
GBAA_RS25415		M23 family metallopeptidase	94	110	40	94	126	126	126	126	126	126	126	126	39	40	40	76	40	126	126	91	61	126	126	239	new#1	40	80	126
GBAA_RS25420		sporulation protein YunB	42	76	41	42	119	119	119	119	119	119	119	119	38	41	41	63	41	119	119	85	61	119	119	197	89	41	80	119
GBAA_RS25425		DUF1805 domain-containing protein	69	17	69	69	17	17	17	17	17	17	17	17	66	69	69	66	69	17	17	66	65	17	17	160	37	69	66	17
GBAA_RS25455		Fe-S cluster assembly protein SufB	139	26	26	139	186	186	186	186	186	186	186	186	44	26	26	78	26	186	186	557	75	186	186	507	new#1	26	120	186
GBAA_RS25460		iron-sulfur cluster assembly scaffold protein SufU	28	8	8	28	26	26	26	26	26	26	26	26	4	8	8	4	8	26	26	7	86	26	26	4	8	8	4	26
GBAA_RS25465		cysteine desulfurase SufS	36	111	70	36	47	47	47	47	47	47	47	47	69	70	70	118	70	47	47	272	98	47	47	272	new#1	70	120	47
GBAA_RS25475		Fe-S cluster assembly ATPase SufC	45	11	11	45	17	17	17	17	17	17	17	17	18	11	11	18	11	17	17	20	21	17	17	121	11	11	20	17
GBAA_RS25490		ABC transporter permease	40	40	40	40	143	143	143	143	143	143	143	143	38	40	40	140	40	143	143	38	48	143	143	145	new#1	40	52	143
GBAA_RS25495		methionine ABC transporter ATP-binding protein	40	40	40	40	73	73	73	73	73	73	73	73	37	40	40	269	40	73	73	33	499	73	73	250	new#1	40	246	73
GBAA_RS25505		hypothetical protein	30	30	30	30	29	29	29	29	29	29	29	29	73	30	30	76	30	29	29	73	169	29	29	283	new#1	30	282	29
GBAA_RS25510		thioredoxin family protein	117	98	84	117	83	83	83	83	83	83	83	83	3	84	84	32	84	83	83	30	31	83	83	30	new#1	84	245	83
GBAA_RS25515		hypothetical protein	44	44	64	44	16	16	16	16	16	16	16	16	43	44	64	46	44	16	16	46	47	16	16	46	17	44	46	16
GBAA_RS25520		glycine cleavage system protein GcvH	8	8	8	8	8	8	8	8	8	8	8	8	12	8	8	12	8	8	8	12	9	8	8	12	27	8	12	8
GBAA_RS25560		lipoprotein	10	23	9	10	20	20	20	20	20	20	20	20	7	9	9	8	9	20	20	28	78	20	20	8	new#1	9	8	20
GBAA_RS25565		phosphatase PAP2 family protein	40	40	39	I	38	38	38	38	38	38	38	38	144	39	39	87	39	38	38	87	389	38	38	35	89	39	144	38
GBAA_RS25580		spore coat protein	72	72	19	72	33	33	33	33	33	33	33	33	17	19	19	17	19	33	33	14	15	33	33	226	48	19	20	33
GBAA_RS25585		hypothetical protein	29	29	17	29	10	10	10	10	10	10	10	10	new#1	17	17	28	17	10	10	28	92	10	10	85	23	17	7	10
GBAA_RS25605		acyl-CoA dehydrogenase family protein	136	153	82	I	194	194	194	194	194	194	194	194	79	82	82	175	82	194	194	501	113	194	194	662	new#1	82	85	194
GBAA_RS25615		acetyl-CoA C-acetyltransferase	42	41	21	42	153	153	153	153	153	153	153	153	68	21	21	150	21	153	153	595	98	153	153	594	new#1	21	71	153
GBAA_RS25620		3-hydroxyacyl-CoA dehydrogenase/enoyl-CoA hydratase family protein	59	59	46	59	84	84	84	84	84	84	84	84	124	46	46	257	46	84	84	805	165	84	84	804	new#1	46	128	84
GBAA_RS25625		YuzL family protein	142	142	142	142	new#1	new#1	new#1	new#1	new#1	new#1	new#1	new#1	42	142	142	18	142	new#1	new#1	44	64	new#1	new#1	44	10	142	42	new#1
GBAA_RS25630		D-alanyl-D-alanine carboxypeptidase	47	47	47	47	96	96	96	96	96	96	96	96	45	47	47	93	47	96	96	492	65	96	96	80	95	47	106	96
GBAA_RS25635		proline dehydrogenase	19	19	19	19	30	30	30	30	30	30	30	30	61	19	19	66	19	30	30	82	77	30	30	191	76	19	65	30
GBAA_RS25645		MTH1187 family thiamine-binding protein	34	13	13	34	76	76	76	76	76	76	76	76	12	13	13	68	13	76	76	68	20	76	76	129	28	13	219	76
GBAA_RS25655		TrmB family transcriptional regulator	34	34	34	34	63	63	63	63	63	63	63	63	32	34	34	71	34	63	63	62	53	63	63	452	52	34	71	63
GBAA_RS25675		amino acid permease	413	412	408	I	57	57	57	57	57	57	57	57	107	408	408	409	408	57	57	581	122	57	57	580	84	408	174	57
GBAA_RS25685		membrane protein insertase YidC	36	69	36	36	83	83	83	83	83	83	83	83	33	36	36	33	36	83	83	65	91	83	83	436	114	36	115	83
GBAA_RS25690		hypothetical protein	16	24	16	16	55	55	55	55	55	55	55	55	42	16	16	49	16	55	55	39	43	55	55	39	16	16	49	55
GBAA_RS25695		YitT family protein	53	17	53	53	104	104	104	104	104	104	104	104	52	53	53	85	53	104	104	50	58	104	104	319	new#1	53	new#2	104
GBAA_RS25700		DUF3938 domain-containing protein	19	20	19	19	31	31	31	31	31	31	31	31	45	19	19	47	19	31	31	123	44	31	31	338	new#1	19	111	31
GBAA_RS25775		metal-sulfur cluster assembly factor	35	35	35	35	48	48	48	48	48	48	48	48	34	35	35	39	35	48	48	39	37	48	48	39	50	35	34	48
GBAA_RS25785		pirin family protein	206	179	179	206	89	89	89	89	89	89	89	89	41	179	179	41	179	89	89	430	56	89	89	429	191	179	67	89
GBAA_RS25790		MarR family transcriptional regulator	97	55	55	97	52	52	52	52	52	52	52	52	53	55	55	54	55	52	52	132	59	52	52	248	84	55	71	52
GBAA_RS25835		TIGR00730 family Rossman fold protein	178	166	165	178	200	200	200	200	200	200	200	200	23	165	165	45	165	200	200	64	28	200	200	59	186	165	58	200
GBAA_RS25840		hypothetical protein	34	27	26	34	51	51	51	51	51	51	51	51	22	26	26	78	26	51	51	18	19	51	51	130	41	26	22	51
GBAA_RS25910		DUF1641 domain-containing protein	17	17	17	17	8	8	8	8	8	8	8	8	15	17	17	15	17	8	8	16	13	8	8	155	38	17	53	8
GBAA_RS25915		NAD(P)/FAD-dependent oxidoreductase	70	69	22	70	121	121	121	121	121	121	121	121	20	22	22	114	22	121	121	522	56	121	121	521	119	new#1	144	121
GBAA_RS25925		UDP-N-acetylmuramate dehydrogenase	28	28	15	28	123	123	123	123	123	123	123	123	60	15	15	67	15	123	123	70	83	123	123	207	99	15	74	123
GBAA_RS25930		SET domain-containing protein-lysine N-methyltransferase	14	14	14	14	22	22	22	22	22	22	22	22	37	14	14	37	14	22	22	35	52	22	22	35	20	14	64	22
GBAA_RS26010		SsrA-binding protein	59	59	59	59	104	104	104	104	104	104	104	104	56	59	59	152	59	104	104	75	66	104	104	75	new#1	59	135	104
GBAA_RS26015		ribonuclease R	147	98	20	147	226	226	226	226	226	226	226	226	new#1	20	20	221	20	226	226	884	72	226	226	883	new#2	20	122	226
GBAA_RS26025		preprotein translocase subunit SecG	2	2	2	2	2	2	2	2	2	2	2	2	31	2	2	4	2	2	2	14	31	2	2	4	2	2	31	2
GBAA_RS26030		LrgB family protein	95	95	40	95	91	91	91	91	91	91	91	91	37	40	40	78	40	91	91	39	50	91	91	363	new#1	40	37	91
GBAA_RS26035		CidA/LrgA family holin-like protein	26	26	16	26	14	14	14	14	14	14	14	14	56	16	16	55	16	14	14	214	55	14	14	78	206	16	55	14
GBAA_RS26160		phosphopyruvate hydratase	84	10	10	84	144	144	144	144	144	144	144	144	5	10	10	56	10	144	144	455	19	144	144	454	new#1	10	42	144
GBAA_RS26175		phosphoglycerate kinase	24	24	23	24	207	207	207	207	207	207	207	207	158	23	23	156	23	207	207	317	16	207	207	417	new#1	23	158	207
GBAA_RS26180		type I glyceraldehyde-3-phosphate dehydrogenase	7	7	7	7	50	50	50	50	50	50	50	50	22	7	7	22	7	50	50	295	11	50	50	22	38	7	22	50
GBAA_RS26185		gapA transcriptional regulator CggR	69	22	22	69	54	54	54	54	54	54	54	54	27	22	22	24	22	54	54	285	14	54	54	329	47	22	24	54
GBAA_RS26190		glutaredoxin family protein	25	25	25	25	113	113	113	113	113	113	113	113	11	25	25	12	25	113	113	215	11	113	113	71	31	25	12	113
GBAA_RS26195		RNA polymerase factor sigma-54	41	41	40	41	144	144	144	144	144	144	144	144	37	40	40	138	40	144	144	611	68	144	144	610	new#1	40	99	144
GBAA_RS26245		HPr family phosphocarrier protein	17	44	17	17	26	26	26	26	26	26	26	26	40	17	17	40	17	26	26	40	new#1	26	26	40	24	17	40	26
GBAA_RS26250		DNA-binding protein WhiA	24	393	24	24	38	38	38	38	38	38	38	38	75	24	24	123	24	38	38	75	80	38	38	78	35	24	97	38
GBAA_RS26255		YvcK family protein	48	472	48	48	75	75	75	75	75	75	75	75	46	48	48	46	48	75	75	43	103	75	75	43	69	48	46	75
GBAA_RS26260		RNase adapter RapZ	48	91	48	48	91	91	91	91	91	91	91	91	46	48	48	46	48	91	91	356	63	91	91	362	101	48	47	91
GBAA_RS26265		8-oxo-dGTP diphosphatase	14	10	14	14	10	10	10	10	10	10	10	10	34	14	14	34	14	10	10	34	35	10	10	176	10	14	34	10
GBAA_RS26270		DUF368 domain-containing protein	30	218	15	30	138	138	138	138	138	138	138	138	68	15	15	137	15	138	138	65	89	138	138	478	25	15	95	138
GBAA_RS26275		thioredoxin-disulfide reductase	22	39	21	22	51	51	51	51	51	51	51	51	89	21	21	89	21	51	51	87	99	51	51	87	36	21	109	51
GBAA_RS26280		tetratricopeptide repeat protein	248	239	201	248	282	282	282	282	282	282	282	282	50	201	201	89	201	282	282	83	53	282	282	609	234	201	74	282
GBAA_RS26285		acyltransferase	206	new#1	206	206	new#2	new#2	new#2	new#2	new#2	new#2	new#2	new#2	28	206	206	47	206	new#2	new#2	271	34	new#2	new#2	62	46	206	38	new#2
GBAA_RS26290		pyrophosphatase PpaX	219	106	194	I	106	106	106	106	106	106	106	106	41	194	194	104	194	106	106	79	50	106	106	72	55	194	61	106
GBAA_RS26300		HPr(Ser) kinase/phosphatase	112	139	67	112	139	139	139	139	139	139	139	139	65	67	67	65	67	139	139	108	72	139	139	63	59	67	101	139
GBAA_RS26305		phage holin family protein	29	233	29	I	45	45	45	45	45	45	45	45	26	29	29	26	29	45	45	28	24	45	45	31	38	29	26	45
GBAA_RS26315		excinuclease ABC subunit UvrA	79	890	99	79	129	129	129	129	129	129	129	129	300	40	40	384	40	129	129	884	64	129	129	883	new#1	40	350	129
GBAA_RS26320		excinuclease ABC subunit B	48	82	48	48	45	45	45	45	45	45	45	new#1	46	48	48	152	48	45	45	146	99	45	new#1	163	562	48	95	45
GBAA_RS26335		hypothetical protein	32	42	32	32	64	64	64	64	64	64	64	64	107	32	32	189	32	64	64	142	161	64	64	194	32	32	107	64
GBAA_RS26370		LysR family transcriptional regulator	78	44	78	78	44	44	44	44	44	44	44	44	35	78	78	170	78	44	44	77	41	44	44	194	215	78	35	44
GBAA_RS26400		PDZ domain-containing protein	53	665	53	53	155	155	155	155	155	155	155	155	50	53	53	151	53	155	155	663	110	155	155	662	77	53	106	155
GBAA_RS26405		S41 family peptidase	27	568	6	27	93	93	93	93	93	93	93	93	108	6	6	216	6	93	93	127	202	93	93	566	31	6	171	93
GBAA_RS26410		cell division ABC transporter permease FtsX	13	13	13	13	13	13	13	13	13	13	13	13	34	13	13	34	13	13	13	354	65	13	13	33	91	13	63	13
GBAA_RS26415		cell division ATP-binding protein FtsE	26	111	26	26	126	126	126	126	126	126	126	126	23	26	26	67	26	126	126	305	37	126	126	25	65	new#1	29	126
GBAA_RS26420		cytochrome c-551	32	236	32	32	93	93	93	93	93	93	93	93	41	32	32	41	32	93	93	82	55	93	93	41	34	32	41	93
GBAA_RS26430		peptide chain release factor 2	new#1	new#2	new#1	new#1	new#3	new#3	new#3	new#3	new#3	new#3	new#3	new#3	new#4	new#1	new#1	new#5	new#1	new#3	new#3	new#6	new#7	new#3	new#3	new#8	new#9	new#1	new#10	new#3
GBAA_RS26440		ribosome-associated translation inhibitor RaiA	50	62	24	50	62	62	62	62	62	62	62	62	new#1	24	24	107	24	62	62	108	96	62	62	108	37	24	99	62
GBAA_RS26465		helix-turn-helix transcriptional regulator	10	10	10	10	17	17	17	17	17	17	17	17	29	10	10	34	10	17	17	11	29	17	17	11	17	10	29	17
GBAA_RS26475		DegV family protein	81	214	44	81	214	214	214	214	214	214	214	214	41	44	44	41	44	214	214	72	82	214	214	443	103	44	48	214
GBAA_RS26500		undecaprenyl/decaprenyl-phosphate alpha-N-acetylglucosaminyl 1-phosphate transferase	49	189	49	49	108	108	108	108	108	108	108	108	46	49	49	71	49	108	108	48	67	108	108	48	68	49	46	108
GBAA_RS26515		CHRD domain-containing protein	22	50	22	22	21	21	21	21	21	21	21	21	136	22	22	153	22	21	21	136	137	21	21	136	24	new#1	153	21
GBAA_RS26520		chromate transporter	234	new#1	215	234	278	278	278	278	278	278	278	278	171	215	215	new#2	215	278	278	715	377	278	278	714	277	215	221	278
GBAA_RS26525		chitin disaccharide deacetylase	30	85	29	30	85	85	85	85	85	85	85	85	164	29	29	225	29	85	85	544	106	85	85	543	51	29	164	85
GBAA_RS26530		6-phospho-beta-glucosidase	90	687	39	90	80	80	80	80	80	80	80	80	37	39	39	144	39	80	80	685	63	80	80	684	67	39	37	80
GBAA_RS26540		PTS cellobiose transporter subunit IIC	new#1	new#2	48	new#1	new#2	new#2	new#2	new#2	new#2	new#2	new#2	new#2	19	48	48	new#3	48	new#2	new#2	new#4	341	new#2	new#2	35	255	48	19	new#2
GBAA_RS26560		PTS lactose/cellobiose transporter subunit IIA	29	42	29	29	42	42	42	42	42	42	42	42	13	29	29	13	29	42	42	26	12	42	42	26	122	29	13	42
GBAA_RS26575		dicarboxylate/amino acid:cation symporter	57	90	57	I	90	90	90	90	90	90	90	90	55	57	57	151	57	90	90	591	59	90	90	590	153	57	105	90
GBAA_RS26600		hypothetical protein	51	660	51	51	84	84	84	84	84	84	84	84	49	51	51	142	51	84	84	492	272	84	84	658	216	51	81	84
GBAA_RS26620		cytochrome ubiquinol oxidase subunit I	23	85	23	23	85	85	85	85	85	85	85	85	53	23	23	153	23	85	85	635	201	85	85	634	new#1	23	99	85
GBAA_RS26625		cytochrome d ubiquinol oxidase subunit II	38	545	38	38	148	148	148	148	148	148	148	148	35	38	38	178	38	148	148	211	377	148	148	37	73	38	114	148
GBAA_RS26635		phosphomethylpyrimidine synthase ThiC	301	148	300	301	148	148	148	148	148	148	148	148	50	300	300	143	300	148	148	791	287	148	148	790	146	300	50	148
GBAA_RS26640		L-lactate permease	132	803	48	132	235	new#1	235	235	235	235	new#1	235	45	48	48	228	48	235	235	801	368	235	235	800	233	48	136	235
GBAA_RS26650		metal-binding protein	42	354	42	42	46	46	46	46	46	46	46	46	63	42	42	63	42	46	46	65	62	46	46	77	28	42	63	46
GBAA_RS26655		DUF1232 domain-containing protein	26	72	26	26	72	72	72	72	72	72	72	72	23	26	26	63	26	72	72	28	21	72	72	28	new#1	26	39	72
GBAA_RS26665		D-amino-acid transaminase	37	527	37	37	84	84	84	84	84	84	84	84	251	37	37	292	37	84	84	137	126	84	84	525	48	37	132	84
GBAA_RS26675		NupC/NupG family nucleoside CNT transporter	47	101	47	47	180	180	180	180	180	180	180	180	44	47	47	88	47	180	180	209	313	180	180	380	85	47	118	180
GBAA_RS26695		glycine betaine transporter OpuD	72	83	19	72	78	78	78	78	78	78	78	78	194	19	19	253	19	78	78	577	new#1	78	78	495	new#2	19	216	78
GBAA_RS26705		DUF3910 family protein	17	458	17	17	205	205	205	205	205	205	205	205	21	17	17	45	17	205	205	19	20	205	205	456	43	17	49	205
GBAA_RS26725		hypothetical protein	147	811	47	147	205	205	205	205	205	205	205	205	60	47	47	61	47	205	205	211	259	205	205	808	349	47	129	205
GBAA_RS26730		DEAD/DEAH box helicase	57	1035	37	57	83	83	83	83	83	83	83	83	135	37	new#1	265	37	83	83	1033	948	83	83	1032	81	37	198	83
GBAA_RS26735		VanZ family protein	75	57	33	75	57	57	57	57	57	57	57	57	31	33	33	31	33	57	57	432	114	57	57	431	38	33	68	57
GBAA_RS26745		DUF2922 domain-containing protein	29	40	29	29	40	40	40	40	40	40	40	40	28	29	29	28	29	40	40	26	78	40	40	331	61	29	28	40
GBAA_RS26750		DUF4359 domain-containing protein	33	9	33	33	9	9	9	9	9	9	9	9	31	33	33	31	33	9	9	29	31	9	9	376	33	33	31	9
GBAA_RS26795		MFS transporter	38	775	37	38	151	151	151	151	151	151	151	151	34	37	37	147	37	151	151	774	443	151	151	773	372	37	84	151
GBAA_RS26800		ABC transporter substrate-binding protein	100	new#1	53	100	165	165	165	165	165	165	165	165	60	53	53	161	53	165	165	800	342	165	165	107	183	53	102	165
GBAA_RS26805		DUF3919 family protein	203	64	54	203	89	89	89	89	89	89	89	89	133	54	54	277	54	89	89	743	374	89	89	742	new#1	54	214	89
GBAA_RS26815		response regulator transcription factor	97	835	332	97	62	62	62	62	62	62	62	62	25	332	332	143	332	62	62	833	319	62	62	832	new#1	332	81	62
GBAA_RS26830		3-hydroxyacyl-ACP dehydratase FabZ	95	75	74	95	115	115	115	115	115	115	115	115	161	88	74	225	88	115	115	210	254	115	115	new#1	88	74	197	115
GBAA_RS26890		rod shape-determining protein	54	737	32	54	79	79	79	79	79	79	79	79	125	47	32	192	47	79	79	546	212	79	79	735	47	32	736	79
GBAA_RS26910		M23 family metallopeptidase	109	98	22	109	164	164	164	164	164	164	164	164	66	46	22	117	46	164	164	529	73	164	164	697	65	22	112	164
GBAA_RS26920		ABC transporter ATP-binding protein	325	new#1	261	325	351	351	351	351	351	351	351	351	34	336	261	122	336	351	351	571	82	351	351	736	new#2	261	76	351
GBAA_RS26940		UDP-N-acetylglucosamine 1-carboxyvinyltransferase	28	70	28	28	70	70	70	70	70	70	70	70	23	53	28	56	53	70	70	23	54	70	70	23	new#1	28	79	70
GBAA_RS26945		YwmB family TATA-box binding protein	78	400	47	78	64	64	64	64	64	64	64	64	45	91	new#1	49	91	64	64	45	50	64	64	399	new#2	47	75	64
GBAA_RS26955		NADH-quinone oxidoreductase subunit NuoN	48	921	48	48	210	210	210	210	210	210	210	210	59	181	48	203	181	210	210	919	new#1	210	210	918	new#2	48	131	210
GBAA_RS26960		NADH-quinone oxidoreductase subunit M	85	926	85	85	71	71	71	71	71	71	71	71	98	211	85	245	211	71	71	924	639	71	71	923	39	85	165	71
GBAA_RS26965		NADH-quinone oxidoreductase subunit L	53	941	53	53	83	83	83	83	83	83	83	83	242	80	53	240	80	83	83	939	139	83	83	938	new#1	53	177	83
GBAA_RS26970		NADH-quinone oxidoreductase subunit NuoK	31	75	31	31	75	75	75	75	75	75	75	75	28	45	31	30	45	75	75	269	50	75	75	30	51	31	30	75
GBAA_RS26975		NADH-quinone oxidoreductase subunit J	15	14	15	15	78	78	78	78	78	78	78	78	53	104	15	114	104	78	78	446	58	78	78	445	18	15	53	78
GBAA_RS26980		NADH-quinone oxidoreductase subunit NuoI	174	56	174	174	33	33	33	33	33	33	33	33	31	84	174	31	84	33	33	31	32	33	33	31	45	174	31	33
GBAA_RS26985		NADH-quinone oxidoreductase subunit NuoH	93	690	51	93	147	147	147	147	147	147	147	147	48	338	51	144	338	147	147	688	134	147	147	50	new#1	51	98	147
GBAA_RS26990		NADH-quinone oxidoreductase subunit NuoD	309	730	264	309	353	353	353	353	353	353	353	353	44	264	264	47	264	353	353	726	412	353	353	46	352	264	85	353
GBAA_RS27005		NADH-quinone oxidoreductase subunit NuoA	45	new#1	45	45	44	44	44	44	44	44	44	44	60	45	45	94	45	44	44	178	60	44	44	60	10	45	60	44
GBAA_RS27025		F0F1 ATP synthase subunit epsilon	5	237	5	5	19	19	19	19	19	19	19	19	61	5	5	61	5	19	19	236	62	19	19	61	5	5	61	19
GBAA_RS27035		F0F1 ATP synthase subunit gamma	20	11	20	20	11	11	11	11	11	11	11	11	18	20	20	18	20	11	11	284	27	11	11	18	20	20	18	11
GBAA_RS27040		F0F1 ATP synthase subunit alpha	25	505	25	25	60	60	60	60	60	60	60	60	22	25	25	108	25	60	60	81	194	60	60	24	111	25	73	60
GBAA_RS27045		F0F1 ATP synthase subunit delta	11	259	11	11	62	62	62	62	62	62	62	62	29	11	11	29	11	62	62	12	35	62	62	29	28	11	29	62
GBAA_RS27050		F0F1 ATP synthase subunit B	26	26	26	26	26	26	26	26	26	26	26	26	13	26	26	13	26	26	26	25	10	26	26	14	26	26	13	26
GBAA_RS27055		F0F1 ATP synthase subunit C	1	1	1	1	1	1	1	1	1	1	1	1	1	1	1	1	1	1	1	1	4	1	1	1	1	1	1	1
GBAA_RS27060		F0F1 ATP synthase subunit A	21	19	21	21	19	19	19	19	19	19	19	19	65	21	21	65	21	19	19	65	66	19	19	65	25	21	65	19
GBAA_RS27065		ATP synthase subunit I	4	3	4	4	3	3	3	3	3	3	3	3	33	4	4	33	4	3	3	31	31	3	3	33	4	4	33	3
GBAA_RS27070		AtpZ/AtpI family protein	2	7	2	2	2	2	2	2	2	2	2	2	25	2	2	25	2	2	2	25	25	2	2	25	2	2	26	2
GBAA_RS27080		uracil phosphoribosyltransferase	6	4	5	6	4	4	4	4	4	4	4	4	2	5	5	2	5	4	4	2	2	4	4	2	new#1	5	33	4
GBAA_RS27085		serine hydroxymethyltransferase	6	541	5	6	49	49	49	49	49	49	49	49	90	5	5	99	5	49	49	92	501	49	49	193	new#1	5	109	49
GBAA_RS27090		TIGR01440 family protein	3	3	3	3	34	34	34	34	34	34	34	34	73	3	3	94	3	34	34	60	68	34	34	60	3	3	111	34
GBAA_RS27095		ribose 5-phosphate isomerase B	new#1	5	5	new#1	32	32	32	32	32	32	32	32	66	5	5	66	5	32	32	318	73	32	32	249	12	5	117	32
GBAA_RS27100		low molecular weight protein arginine phosphatase	24	24	24	24	23	23	23	23	23	23	23	23	33	24	24	33	24	23	23	33	28	23	23	222	new#1	24	33	23
GBAA_RS27105		PTS glucose transporter subunit IIA	20	4	4	I	3	3	3	3	3	3	3	3	86	4	4	88	4	3	3	85	85	3	3	87	new#1	4	88	3
GBAA_RS27110		DoxX family protein	25	25	25	25	112	112	112	112	112	112	112	112	22	25	25	57	25	112	112	24	86	112	112	24	40	25	28	112
GBAA_RS27125		manganese efflux pump	6	5	5	6	49	49	49	49	49	49	49	49	61	5	5	89	5	49	49	375	270	49	49	63	14	5	65	49
GBAA_RS27135		mechanosensitive ion channel protein	4	4	4	I	20	20	20	20	20	20	20	20	80	4	4	80	4	20	20	80	79	20	20	80	6	4	80	20
GBAA_RS27150		peptide chain release factor 1	24	5	5	24	36	36	36	36	36	36	36	36	59	5	5	59	5	36	36	59	354	36	36	392	8	5	63	36
GBAA_RS27160		type B 50S ribosomal protein L31	4	4	4	4	4	4	4	4	4	4	4	4	1	4	4	1	4	4	4	1	1	4	4	1	4	4	1	4
GBAA_RS27165		transcription termination factor Rho	50	22	22	50	68	68	68	68	68	68	68	68	118	22	22	118	22	68	68	412	120	68	68	118	26	22	118	68
GBAA_RS27180		fructose-bisphosphate aldolase	4	4	4	4	4	4	4	4	4	4	4	4	5	4	4	7	4	4	4	266	2	4	4	5	4	4	38	4
GBAA_RS27185		sporulation initiation phosphotransferase Spo0F	32	26	26	new#1	16	16	16	16	16	16	16	16	49	26	26	49	26	16	16	47	29	16	16	47	26	26	57	16
GBAA_RS27190		DUF2529 domain-containing protein	44	44	44	44	new#1	new#1	new#1	new#1	new#1	new#1	new#1	new#1	42	44	44	50	44	new#1	new#1	38	47	new#1	new#1	43	51	44	48	new#1
GBAA_RS27195		CTP synthase	21	20	20	21	128	128	128	128	128	128	128	128	95	20	new#1	175	20	128	128	541	100	128	128	540	32	20	138	128
GBAA_RS27205		TetR/AcrR family transcriptional regulator	33	33	33	33	29	29	29	29	29	29	29	29	30	33	33	30	33	29	29	293	15	29	29	292	45	33	34	29
GBAA_RS27225		acetyl-CoA C-acetyltransferase	41	41	41	41	67	67	67	67	67	67	67	67	38	41	41	125	41	67	67	34	43	67	67	94	127	41	84	67
GBAA_RS27235		cardiolipin synthase	76	46	46	76	106	106	106	106	106	106	106	106	204	46	46	261	46	106	106	208	207	106	106	590	103	46	206	106
GBAA_RS27280		type I methionyl aminopeptidase	57	40	40	57	65	65	65	65	65	65	65	65	38	40	40	60	40	65	65	39	43	65	65	321	78	40	74	65
GBAA_RS27300		M28 family peptidase	42	41	41	42	198	198	198	198	198	198	198	198	38	41	41	193	41	198	198	683	76	198	198	40	new#1	41	123	198
GBAA_RS27325		arginine--tRNA ligase	90	58	58	90	130	130	130	130	130	130	130	130	57	58	58	320	58	130	130	643	97	130	130	508	79	58	96	130
GBAA_RS27330		DUF1934 domain-containing protein	15	15	15	15	49	49	49	49	49	49	49	49	14	15	15	48	15	49	49	20	11	49	49	14	10	15	14	49
GBAA_RS27340		YxeA family protein	34	34	34	34	66	66	66	66	66	66	66	66	32	34	34	32	34	66	66	29	11	66	66	29	44	new#1	244	66
GBAA_RS27345		PTS sugar transporter subunit IIC	51	51	51	51	71	71	71	71	71	71	71	71	215	51	51	254	51	71	71	230	508	71	71	452	171	51	253	71
GBAA_RS27355		agmatinase	5	5	5	5	23	23	23	23	23	23	23	23	91	5	5	91	5	23	23	31	207	23	23	318	18	5	94	23
GBAA_RS27360		spermidine synthase	49	49	49	49	74	74	74	74	74	74	74	new#1	51	49	49	51	49	74	74	45	207	74	new#1	358	49	49	82	74
GBAA_RS27365		MFS transporter	53	52	52	53	70	70	70	70	70	70	70	70	214	52	52	217	52	70	70	215	262	70	70	215	new#1	52	260	70
GBAA_RS27370		MerR family transcriptional regulator	61	61	61	61	58	58	58	58	58	58	58	58	59	61	61	59	61	58	58	73	102	58	58	73	new#1	61	100	58
GBAA_RS27375		glycerophosphodiester phosphodiesterase	131	58	58	131	40	40	40	40	40	40	40	40	55	58	58	55	58	40	40	75	456	40	40	489	149	58	55	40
GBAA_RS27380		PBP1A family penicillin-binding protein	285	739	285	285	362	362	362	362	362	362	362	362	47	285	285	106	285	362	362	738	272	362	362	737	new#1	285	84	362
GBAA_RS27385		YwhD family protein	28	28	28	28	79	79	79	79	79	79	79	79	26	28	28	new#1	28	79	79	23	24	79	79	23	45	28	64	79
GBAA_RS27395		4-oxalocrotonate tautomerase	1	1	1	1	3	3	3	3	3	3	3	3	4	1	1	4	1	3	3	4	10	3	3	4	1	1	4	3
GBAA_RS27400		HD domain-containing protein	80	45	45	80	122	122	122	122	122	122	122	122	43	45	45	new#1	45	122	122	44	47	122	122	44	new#2	45	85	122
GBAA_RS27405		ABC transporter substrate-binding protein	61	23	23	61	264	264	264	264	264	264	264	264	30	23	23	28	23	264	264	459	177	264	264	176	33	23	63	264
GBAA_RS27410		ABC transporter ATP-binding protein	46	46	46	46	217	217	217	217	217	217	217	217	45	46	46	45	46	217	217	42	170	217	217	397	20	46	75	217
GBAA_RS27435		RsfA family transcriptional regulator	110	110	110	110	137	137	137	137	137	137	137	137	31	110	110	64	110	137	137	32	33	137	137	31	new#1	110	31	137
GBAA_RS27445		lipoate--protein ligase family protein	45	45	45	45	106	106	106	106	106	106	106	106	43	45	45	104	45	106	106	40	166	106	106	40	new#1	45	77	106
GBAA_RS27450		phosphate acetyltransferase	24	24	24	24	45	45	45	45	45	45	45	45	113	24	24	185	24	45	45	112	26	45	45	435	24	24	149	45
GBAA_RS27455		heme-dependent peroxidase	43	43	43	43	40	40	40	40	40	40	40	40	41	43	43	41	43	40	40	38	39	40	40	41	81	43	41	40
GBAA_RS27460		D-alanyl-D-alanine carboxypeptidase	47	47	47	47	120	120	120	120	120	120	120	120	45	47	47	147	47	120	120	56	51	120	120	732	151	47	94	120
GBAA_RS27470		spore coat protein GerQ	14	14	14	14	90	90	90	90	90	90	90	90	12	14	14	13	14	90	90	13	9	90	90	13	26	14	21	90
GBAA_RS27475		DUF423 domain-containing protein	115	115	115	115	31	31	31	31	31	31	31	31	32	115	115	36	115	31	31	29	30	31	31	29	115	115	36	31
GBAA_RS27480		YwdI family protein	42	42	42	42	41	41	41	41	41	41	41	41	10	42	42	29	42	41	41	44	13	41	41	11	43	42	10	41
GBAA_RS27490		purine/pyrimidine permease	101	50	50	101	135	135	135	135	135	135	135	135	new#1	50	50	129	50	135	135	93	66	135	135	630	new#2	50	92	135
GBAA_RS27495		Cof-type HAD-IIB family hydrolase	195	169	169	195	97	97	97	97	97	97	97	97	33	169	169	51	169	97	97	450	48	97	97	30	183	169	62	97
GBAA_RS27500		DUF3817 domain-containing protein	26	26	26	26	55	55	55	55	55	55	55	55	80	26	26	80	26	55	55	22	23	55	55	80	27	26	new#1	55
GBAA_RS27505		uracil-DNA glycosylase	40	40	40	40	37	37	37	37	37	37	37	37	38	40	40	59	40	37	37	34	42	37	37	34	146	40	69	37
GBAA_RS27510		ABC transporter permease subunit	249	42	42	249	240	240	240	240	240	240	240	240	41	42	42	62	42	240	240	81	44	240	240	530	65	42	79	240
GBAA_RS27515		ABC transporter ATP-binding protein	104	41	41	104	93	93	93	93	93	93	93	93	38	41	41	140	41	93	93	462	78	93	93	123	new#1	41	92	93
GBAA_RS27520		SGNH/GDSL hydrolase family protein	229	197	197	229	64	64	64	64	64	64	64	64	36	197	197	106	197	64	64	34	54	64	64	34	219	197	34	64
GBAA_RS27545		bifunctional O-acetylhomoserine aminocarboxypropyltransferase/cysteine synthase	44	43	43	44	98	98	98	98	98	98	98	98	40	43	43	180	43	98	98	131	83	98	98	553	129	43	118	98
GBAA_RS27580		pyridoxine/pyridoxal/pyridoxamine kinase	51	51	51	51	76	76	76	76	76	76	76	76	50	51	51	53	51	76	76	47	87	76	76	453	111	51	47	76
GBAA_RS27590		YbdD/YjiX family protein	63	23	23	63	20	20	20	20	20	20	20	20	31	23	23	25	23	20	20	22	28	20	20	22	14	23	58	20
GBAA_RS27610		WecB/TagA/CpsF family glycosyltransferase	39	39	39	39	137	137	137	137	137	137	137	137	36	39	39	53	39	137	137	84	34	137	137	377	106	39	100	137
GBAA_RS27625		TRIC cation channel family protein	41	41	41	41	167	167	167	167	167	167	167	167	39	41	41	49	41	167	167	71	14	167	167	109	48	41	287	167
GBAA_RS27655		ABC-F family ATP-binding cassette domain-containing protein	156	162	77	156	341	341	341	341	341	341	341	341	90	77	77	195	77	341	341	94	84	341	341	90	293	77	142	341
GBAA_RS27685		TetR/AcrR family transcriptional regulator	356	357	356	356	60	60	60	60	60	60	60	60	237	356	new#1	268	356	60	60	237	283	60	60	475	42	356	254	60
GBAA_RS27690		efflux RND transporter permease subunit	108	new#1	73	I	426	426	426	426	426	426	426	426	70	73	new#2	168	73	426	426	258	93	426	426	850	172	73	116	426
GBAA_RS27695		peptide-methionine (R)-S-oxide reductase MsrB	71	71	43	71	97	97	97	97	97	97	97	97	190	43	new#1	239	43	97	97	202	59	97	97	191	62	43	234	97
GBAA_RS27710		antiholin-like murein hydrolase modulator LrgA	32	44	32	32	56	56	56	56	56	56	56	56	89	32	32	29	32	56	56	29	12	56	56	29	107	32	121	56
GBAA_RS27715		response regulator transcription factor	36	36	36	36	32	32	32	32	32	32	32	32	33	36	36	58	36	32	32	52	44	32	32	369	new#1	36	33	32
GBAA_RS27720		two-component system sensor histidine kinase LytS	273	245	290	273	67	67	67	67	67	67	67	67	213	199	199	304	199	67	67	240	63	67	67	653	234	199	259	67
GBAA_RS27785		GMP reductase	44	79	44	44	42	42	42	42	42	42	42	42	43	44	44	118	44	42	42	40	67	42	42	40	74	44	56	42
GBAA_RS27795		radical SAM protein	77	77	48	77	76	76	76	76	76	76	76	76	45	48	48	60	48	76	76	47	70	76	76	47	56	48	60	76
GBAA_RS27800		23S rRNA (pseudouridine(1915)-N(3))-methyltransferase RlmH	44	44	44	44	27	new#1	new#1	new#1	new#1	new#1	new#1	27	191	44	230	48	44	new#1	new#1	81	67	new#1	27	41	214	44	226	new#1
GBAA_RS27810		serine protease	new#1	243	224	new#1	119	119	119	119	119	119	119	119	47	224	224	73	224	119	119	47	16	119	119	49	71	224	88	119
GBAA_RS27820		two-component system regulatory protein YycI	27	27	27	27	35	35	35	35	35	35	35	35	64	27	27	70	27	35	35	64	83	35	35	64	28	27	67	35
GBAA_RS27830		cell wall metabolism sensor histidine kinase WalK	3	17	3	3	80	80	80	80	80	80	80	80	102	3	3	188	3	80	80	554	128	80	80	156	77	3	147	80
GBAA_RS27835		cell wall metabolism DNA-binding response regulator WalR	39	39	39	39	13	13	13	13	13	13	13	13	37	39	39	41	39	13	13	68	14	13	13	35	46	39	37	13
GBAA_RS27860		adenylosuccinate synthase	30	30	30	30	39	39	39	39	39	39	39	39	69	30	30	85	30	39	39	87	102	39	39	114	36	30	85	39
GBAA_RS27870		50S ribosomal protein L9	29	29	29	29	47	47	47	47	47	47	47	47	27	29	29	31	29	47	47	34	25	47	47	28	41	29	51	47
GBAA_RS27875		DHH family phosphoesterase	57	57	57	57	286	286	286	286	286	286	286	286	62	57	57	136	57	286	286	489	167	286	286	56	new#1	57	69	286
GBAA_RS27885		30S ribosomal protein S18	5	5	5	5	5	5	5	5	5	5	5	5	9	5	5	10	5	5	5	9	7	5	5	34	5	5	9	5
GBAA_RS27895		30S ribosomal protein S6	10	2	2	10	4	4	4	4	4	4	4	4	4	2	2	4	2	4	4	26	25	4	4	4	2	2	4	4
GBAA_RS27900		redox-regulated ATPase YchF	20	20	20	20	108	108	108	108	108	108	108	108	51	20	20	55	20	108	108	58	70	108	108	48	311	20	83	108
GBAA_RS27905		DUF951 domain-containing protein	1	1	1	1	9	9	9	9	9	9	9	9	20	1	1	20	1	9	9	20	7	9	9	20	1	1	20	9
GBAA_RS27910		mechanosensitive ion channel family protein	28	28	18	28	92	92	92	92	92	92	92	92	51	18	18	new#1	18	92	92	43	50	92	92	43	20	18	55	92
GBAA_RS27915		spore protease YyaC	54	125	53	54	32	32	32	32	32	32	32	32	68	53	53	156	53	32	32	111	60	32	32	111	54	53	79	32
GBAA_RS27920		stage 0 sporulation protein Spo0J	36	36	156	36	32	32	32	32	32	32	32	32	33	156	156	92	156	32	32	30	41	32	32	30	71	156	350	32
GBAA_RS27930		nucleoid occlusion protein	34	34	34	34	89	89	89	89	89	89	89	89	30	34	34	50	34	89	89	33	37	89	89	33	70	34	65	89
GBAA_RS27935		16S rRNA (guanine(527)-N(7))-methyltransferase RsmG	53	53	53	53	99	99	99	99	99	99	99	99	45	53	53	64	53	99	99	46	44	99	99	46	19	53	74	99
GBAA_RS27945		tRNA uridine-5-carboxymethylaminomethyl(34) synthesis GTPase MnmE	69	69	69	69	65	65	65	65	65	65	65	65	66	69	69	166	69	65	65	88	78	65	65	88	70	69	126	65
GBAA_RS27950		protein jag	31	19	19	31	104	104	104	104	104	104	104	104	51	19	19	101	19	104	104	48	54	104	104	418	56	19	51	104
GBAA_RS27955		YidC family membrane integrase SpoIIIJ	new#1	16	16	new#1	64	64	64	64	64	64	64	64	134	16	16	124	16	64	64	157	43	64	64	295	17	16	158	64
GBAA_RS27965		50S ribosomal protein L34	4	4	4	4	4	4	4	4	4	4	4	4	4	4	4	4	4	4	4	4	4	4	4	4	4	4	4	4
GBAA_RS31890		YpzI family protein	50	50	25	50	7	7	7	7	7	7	7	7	21	25	25	21	25	7	7	21	21	7	7	21	34	25	21	7
GBAA_RS31920		DUF3930 family protein	1	1	1	X	2	2	2	2	2	2	2	2	60	1	1	60	1	2	2	60	60	2	2	60	1	1	60	2
GBAA_RS31945		CDGSH iron-sulfur domain-containing protein	14	14	14	14	23	23	23	23	23	23	23	23	36	14	14	36	14	23	23	13	13	23	23	13	14	14	13	23
GBAA_RS32185		hypothetical protein	49	49	49	I	13	13	13	13	13	13	13	13	48	49	49	48	49	13	13	48	106	13	13	48	49	49	48	13
GBAA_RS32190		hypothetical protein	68	68	68	68	30	30	30	30	30	30	30	30	17	68	68	17	68	30	30	17	6	30	30	17	27	68	17	30
GBAA_RS32240		hypothetical protein	51	51	51	51	21	21	21	21	21	21	21	21	13	51	51	13	51	21	21	13	13	21	21	13	new#1	51	13	21
GBAA_RS32330		hypothetical protein	46	21	21	46	19	19	19	19	19	19	19	19	7	21	21	52	21	19	19	18	18	19	19	20	12	21	18	19
GBAA_RS32430		hypothetical protein	15	15	15	15	25	25	25	25	25	25	25	25	34	15	15	34	15	25	25	34	10	25	25	43	4	15	34	25
GBAA_RS32465		hypothetical protein	28	28	28	28	27	27	27	27	27	27	27	27	97	28	28	25	28	27	27	97	29	27	27	25	28	28	25	27
GBAA_RS32475		hypothetical protein	35	35	10	35	34	34	34	34	34	34	34	34	new#1	10	10	new#2	10	34	34	new#1	new#3	34	34	new#4	new#5	10	new#6	34

## Sheet: variable
Locus	Full name	Product	u1 (E1)	u2 (E2)	u3 (E3)	u4 (E4)	u5 (E5)	u6 (E6)	u7 (E7)	u8 (E8)	u9 (E9)	u10 (P1)	u11 (P10)	u12 (P11.fsa)	u13 (P12.fsa)	u14 (P13.fsa)	u15 (P14.fsa)	u16 (P15.fsa)	u17 (P16.fsa)	u18 (P17.fsa)	u19 (P18.fsa)	u20 (P19.fsa)	u21 (P2.fsa)	u22 (P3.fsa)	u23 (P4)	u24 (P5)	u25 (P6.fsa)	u26 (P7.fsa)	u27 (P8.fsa)	u28 (P9)
GBAA_RS00020		DNA polymerase III subunit beta	27	62	27	27	110	110	110	110	110	110	110	110	33	27	27	48	27	110	110	80	30	110	110	80	new#1	27	70	110
GBAA_RS00025		S4 domain-containing protein YaaA	5	5	5	5	5	5	5	5	5	5	5	5	10	5	5	10	5	5	5	10	10	5	5	10	5	5	10	5
GBAA_RS00030		DNA replication/repair protein RecF	24	24	24	24	95	95	95	95	95	95	95	95	21	24	24	27	24	95	95	30	18	95	95	30	24	24	62	95
GBAA_RS00035		DNA topoisomerase (ATP-hydrolyzing) subunit B	26	26	26	26	54	54	54	54	54	54	54	54	24	26	26	94	26	54	54	71	29	54	54	547	44	26	63	54
GBAA_RS00040		DNA gyrase subunit A	28	686	28	28	140	140	140	140	140	140	140	140	24	28	28	66	28	140	140	40	64	140	140	27	new#1	28	92	140
GBAA_RS00085		pyridoxal 5'-phosphate synthase lyase subunit PdxS	64	64	21	64	48	48	48	48	48	48	48	48	19	21	21	19	21	48	48	19	19	48	48	321	43	21	33	48
GBAA_RS00090		pyridoxal 5'-phosphate synthase glutaminase subunit PdxT	20	21	20	20	45	45	45	45	45	45	45	45	17	20	20	22	20	45	45	26	23	45	45	352	41	20	22	45
GBAA_RS00115		deoxynucleoside kinase	24	24	24	24	44	44	44	44	44	44	44	44	21	24	24	72	24	44	44	21	29	44	44	21	31	24	25	44
GBAA_RS00120		cysteine hydrolase	new#1	17	17	new#1	29	29	29	29	29	29	29	29	136	17	17	160	17	29	29	338	154	29	29	137	58	17	159	29
GBAA_RS00130		nucleoside deaminase	54	54	54	54	47	47	47	47	47	47	47	47	141	54	54	168	54	47	47	147	144	47	47	323	23	54	147	47
GBAA_RS00135		DNA polymerase III subunit gamma/tau	226	226	226	226	56	56	56	56	56	56	56	56	22	226	226	97	226	56	56	70	45	56	56	568	50	226	569	56
GBAA_RS00140		YbaB/EbfC family nucleoid-associated protein	13	13	13	13	28	28	28	28	28	28	28	28	12	13	13	12	13	28	28	12	14	28	28	12	27	13	12	28
GBAA_RS00145		recombination protein RecR	21	21	43	21	18	18	18	18	18	18	18	18	19	21	43	19	21	18	18	19	22	18	18	19	35	21	19	18
GBAA_RS00150		YaaL family protein	14	14	14	14	13	13	13	13	13	13	13	13	9	14	14	9	14	13	13	9	9	13	13	9	15	14	9	13
GBAA_RS00155		pro-sigmaK processing inhibitor BofA family protein	13	13	13	13	20	20	20	20	20	20	20	20	48	13	13	49	13	20	20	101	98	20	20	49	36	13	49	20
GBAA_RS00185		sigma factor G inhibitor Gin	16	16	14	16	14	14	14	14	14	14	14	14	46	14	14	46	14	14	14	45	17	14	14	139	16	14	46	14
GBAA_RS00190		aminotransferase class I/II-fold pyridoxal phosphate-dependent enzyme	44	47	22	44	36	36	36	36	36	36	36	36	93	22	22	165	22	36	36	105	90	36	36	348	99	22	120	36
GBAA_RS00195		dTMP kinase	51	137	135	51	43	43	43	43	43	43	43	43	17	135	135	21	135	43	43	26	22	43	43	19	35	135	21	43
GBAA_RS00200		DNA polymerase III subunit delta'	65	22	22	65	49	49	49	49	49	49	49	49	18	22	22	18	22	49	49	18	39	49	new#1	321	42	22	18	49
GBAA_RS00205		stage 0 sporulation family protein	17	17	17	17	15	15	15	15	15	15	15	15	13	17	17	13	17	15	15	41	13	15	15	13	18	17	13	15
GBAA_RS00210		DNA replication initiation control protein YabA	16	16	16	16	9	9	9	9	9	9	9	9	15	16	16	82	16	9	9	21	14	9	9	15	16	16	15	9
GBAA_RS00215		tRNA1(Val) (adenine(37)-N6)-methyltransferase	16	16	16	16	14	14	14	14	14	14	14	14	55	16	16	92	16	14	14	112	54	14	14	382	20	16	79	14
GBAA_RS00235		methionine--tRNA ligase	249	638	242	249	56	56	56	56	56	56	56	56	23	242	242	115	242	56	56	636	20	56	56	27	248	242	635	56
GBAA_RS00240		TatD family hydrolase	167	167	167	167	54	54	54	54	54	54	54	54	116	167	167	139	167	54	54	161	18	54	54	117	121	167	120	54
GBAA_RS00245		ribonuclease M5	22	22	22	22	19	19	19	19	19	19	19	19	26	22	22	26	22	19	19	29	13	19	19	21	28	new#1	248	19
GBAA_RS00250		16S rRNA (adenine(1518)-N(6)/adenine(1519)-N(6))- dimethyltransferase RsmA	24	65	24	24	88	88	88	88	88	88	88	88	21	24	24	21	24	88	88	23	90	88	88	23	41	24	21	88
GBAA_RS00255		sporulation peptidase YabG	23	23	23	23	44	44	44	44	44	44	44	44	19	23	23	19	23	44	44	28	16	44	44	22	27	23	19	44
GBAA_RS00265		small, acid-soluble spore protein, alpha/beta type	8	8	8	8	4	4	4	4	4	4	4	4	5	8	8	5	8	4	4	5	5	4	4	7	11	8	5	4
GBAA_RS00270		4-(cytidine 5'-diphospho)-2-C-methyl-D-erythritol kinase	57	21	21	57	44	44	44	44	44	44	44	44	18	21	21	18	21	44	44	28	23	44	44	20	40	21	304	44
GBAA_RS00275		pur operon repressor	26	6	6	26	18	18	18	18	18	18	18	18	78	6	6	136	6	18	18	80	new#1	18	18	67	16	6	67	18
GBAA_RS00280		RidA family protein	15	15	15	15	25	25	25	25	25	25	25	25	51	15	15	51	15	25	25	51	52	25	25	251	24	15	51	25
GBAA_RS00285		septation regulator SpoVG	1	1	1	1	5	5	5	5	5	5	5	5	6	1	1	6	1	5	5	10	10	5	5	6	1	1	6	5
GBAA_RS00290		bifunctional UDP-N-acetylglucosamine diphosphorylase/glucosamine-1-phosphate N-acetyltransferase GlmU	24	24	24	24	54	54	54	54	54	54	54	54	22	24	24	94	24	54	54	22	19	54	54	358	49	24	359	54
GBAA_RS00295		ribose-phosphate diphosphokinase	12	12	12	12	12	12	12	12	12	12	12	12	19	12	12	19	12	12	12	21	24	12	12	168	27	12	23	12
GBAA_RS00300		aminoacyl-tRNA hydrolase	58	49	23	58	46	46	46	46	46	46	46	46	19	23	23	19	23	46	46	19	43	46	46	22	44	23	19	46
GBAA_RS00305		anti-sigma-F factor Fin family protein	10	10	12	10	10	10	10	10	10	10	10	10	11	12	12	11	12	10	10	11	7	10	10	11	14	12	11	10
GBAA_RS00315		stage V sporulation protein T	17	20	20	17	17	17	17	17	17	17	17	17	18	20	20	18	20	17	17	19	37	17	17	259	17	20	18	17
GBAA_RS00330		RNA-binding S4 domain-containing protein	14	14	13	14	13	13	13	13	13	13	new#1	13	8	13	13	17	13	13	13	167	15	13	13	8	14	13	8	13
GBAA_RS00335		sporulation protein YabP	7	14	13	7	13	13	13	13	13	13	13	13	43	13	13	42	13	13	13	42	8	13	13	42	7	13	43	13
GBAA_RS00340		spore cortex biosynthesis protein YabQ	20	20	18	20	18	18	18	18	18	18	18	18	65	18	18	64	18	18	18	64	13	18	18	64	20	18	65	18
GBAA_RS00345		cell division protein DivIC	4	4	4	4	4	new#1	new#1	new#1	new#1	new#1	new#1	4	5	4	4	5	4	new#1	new#1	5	8	new#1	4	5	4	4	5	new#1
GBAA_RS00350		RNA-binding protein S1	5	5	3	5	3	3	3	3	3	3	3	3	38	3	3	40	3	3	3	40	37	3	3	40	11	3	40	3
GBAA_RS00365		stage II sporulation protein E	106	86	32	106	81	81	81	81	81	81	81	81	27	32	32	144	32	81	81	97	24	81	81	690	147	32	34	81
GBAA_RS00375		hypoxanthine phosphoribosyltransferase	16	16	15	16	15	15	15	15	15	15	15	15	43	15	15	43	15	15	15	41	9	15	15	41	19	15	43	15
GBAA_RS00380		ATP-dependent zinc metalloprotease FtsH	26	26	82	26	224	224	224	224	224	224	224	224	191	82	82	214	82	224	224	205	97	224	224	205	new#1	82	204	224
GBAA_RS00385		type III pantothenate kinase	19	19	19	19	60	60	60	60	60	60	60	60	61	19	19	61	19	60	60	61	74	60	60	307	21	19	308	60
GBAA_RS00390		redox-regulated molecular chaperone HslO	26	43	26	26	90	90	90	90	90	90	90	90	64	26	26	86	26	90	90	64	83	90	90	64	44	26	68	90
GBAA_RS00400		aminodeoxychorismate synthase component I	39	34	24	I	133	133	133	133	133	133	133	133	new#1	24	24	81	24	133	133	613	80	133	133	104	29	24	612	133
GBAA_RS00405		aminodeoxychorismate/anthranilate synthase component II	26	26	26	26	72	72	72	72	72	72	72	72	new#1	26	26	58	26	72	72	87	32	72	72	87	65	26	28	72
GBAA_RS00415		dihydropteroate synthase	36	36	36	36	25	25	25	25	25	25	25	25	33	36	36	150	36	25	25	445	404	25	25	83	78	36	444	25
GBAA_RS00425		2-amino-4-hydroxy-6- hydroxymethyldihydropteridine diphosphokinase	14	14	14	14	22	22	22	22	22	22	22	22	45	14	14	61	14	22	22	44	9	22	22	68	16	14	272	22
GBAA_RS00435		tRNA dihydrouridine synthase DusB	new#1	36	36	new#1	102	102	102	102	102	102	102	102	new#2	36	36	33	36	102	102	30	58	X	102	437	55	36	438	102
GBAA_RS00440		lysine--tRNA ligase	43	43	43	43	75	75	75	75	75	75	75	75	41	43	new#1	41	43	75	75	499	new#2	75	75	42	54	43	498	75
GBAA_RS00520		Mini-ribonuclease 3	28	28	28	28	28	28	28	28	28	28	28	28	37	28	28	30	28	28	28	27	9	28	28	51	42	28	238	28
GBAA_RS00535		RNA polymerase sporulation sigma factor SigH	5	16	5	5	64	64	64	64	64	64	64	64	79	5	5	79	5	64	64	80	80	64	64	80	12	5	79	64
GBAA_RS00545		preprotein translocase subunit SecE	1	1	1	1	2	2	2	2	2	2	2	2	23	1	1	23	1	2	2	23	23	2	2	23	1	1	23	2
GBAA_RS00560		50S ribosomal protein L1	7	7	7	7	3	3	3	3	3	3	3	3	4	7	7	9	7	3	3	2	52	3	3	9	7	36	244	3
GBAA_RS00570		50S ribosomal protein L7/L12	1	1	1	1	1	1	1	1	1	1	1	1	1	1	1	1	1	1	1	1	1	1	1	11	1	1	1	1
GBAA_RS00575		class I SAM-dependent methyltransferase	20	20	20	20	28	28	28	28	28	28	28	28	62	20	20	64	20	28	28	63	60	28	28	92	116	20	355	28
GBAA_RS00590		50S ribosomal protein L7ae-like protein	1	1	1	1	8	8	8	8	8	8	8	8	39	1	1	39	1	8	8	52	38	8	8	38	1	1	39	8
GBAA_RS00610		elongation factor Tu	6	6	6	6	3	3	3	3	3	3	3	3	4	6	6	2	6	3	3	2	2	3	3	211	6	6	2	3
GBAA_RS00620		50S ribosomal protein L3	4	4	4	4	25	25	25	25	25	25	25	25	2	4	4	2	4	25	25	2	2	25	25	2	4	4	2	25
GBAA_RS00635		50S ribosomal protein L2	1	1	1	1	3	3	3	3	3	3	3	3	35	1	1	35	1	3	3	35	40	3	3	35	1	1	35	3
GBAA_RS00640		30S ribosomal protein S19	1	1	1	1	1	1	1	1	1	1	1	1	7	1	1	7	1	1	1	7	7	1	1	7	1	1	7	1
GBAA_RS00645		50S ribosomal protein L22	3	3	3	3	8	8	8	8	8	8	8	8	4	3	3	4	3	8	8	4	2	8	8	4	3	3	4	8
GBAA_RS00670		50S ribosomal protein L14	4	4	4	4	4	4	4	4	4	4	4	4	3	4	4	3	4	4	4	3	2	4	4	3	4	4	3	4
GBAA_RS00680		50S ribosomal protein L5	4	4	4	4	4	4	4	4	4	4	4	4	2	4	4	2	4	4	4	6	2	4	4	2	4	4	2	4
GBAA_RS00685		30S ribosomal protein S14	2	2	2	2	2	2	2	2	2	2	2	2	1	2	2	1	2	2	2	1	1	2	2	1	2	2	1	2
GBAA_RS00690		30S ribosomal protein S8	2	2	2	2	2	2	2	2	2	2	2	2	1	2	2	1	2	2	2	1	1	2	2	1	2	2	1	2
GBAA_RS00695		50S ribosomal protein L6	4	17	4	4	9	9	9	9	9	9	9	9	2	4	4	2	4	9	9	2	2	9	9	2	4	4	25	9
GBAA_RS00705		30S ribosomal protein S5	4	4	4	4	4	4	4	4	4	4	4	4	2	4	4	2	4	4	4	2	2	4	4	2	4	4	2	4
GBAA_RS00715		50S ribosomal protein L15	1	1	1	1	1	1	1	1	1	1	1	1	2	1	1	2	1	1	1	2	62	1	1	2	1	1	2	1
GBAA_RS00725		adenylate kinase	5	5	5	5	3	3	3	3	3	3	3	3	47	5	5	47	5	3	3	47	95	3	3	47	5	5	47	3
GBAA_RS00745		30S ribosomal protein S13	2	2	2	2	2	2	2	2	2	2	2	2	1	2	2	1	2	2	2	1	4	2	2	1	2	2	1	2
GBAA_RS00750		30S ribosomal protein S11	3	3	3	3	3	3	3	3	3	3	3	3	2	3	3	2	3	3	3	2	2	3	3	2	3	3	2	3
GBAA_RS00755		DNA-directed RNA polymerase subunit alpha	1	1	1	1	31	31	31	31	31	31	31	31	4	1	1	4	1	31	31	4	16	31	31	4	1	1	4	31
GBAA_RS00760		50S ribosomal protein L17	1	1	1	1	1	1	1	1	1	1	1	1	2	1	1	2	1	1	1	54	2	1	1	2	1	1	2	1
GBAA_RS00765		energy-coupling factor ABC transporter ATP-binding protein	4	4	4	4	60	60	60	60	60	60	60	60	69	4	4	153	4	60	60	396	195	60	60	71	38	4	395	60
GBAA_RS00775		energy-coupling factor transporter transmembrane protein EcfT	26	5	5	I	20	20	20	20	20	20	20	20	84	5	5	106	5	20	20	84	83	20	20	84	14	5	84	20
GBAA_RS00780		tRNA pseudouridine(38-40) synthase TruA	27	27	27	27	72	72	72	72	72	72	72	72	24	27	27	43	27	72	72	26	62	72	72	26	103	27	206	72
GBAA_RS00785		50S ribosomal protein L13	1	1	1	1	1	1	1	1	1	1	1	1	2	1	1	2	1	1	1	2	2	1	1	2	1	1	2	1
GBAA_RS00790		30S ribosomal protein S9	2	2	2	2	2	2	2	2	2	2	2	2	2	2	2	2	2	2	2	3	2	2	2	3	2	2	new#1	2
GBAA_RS00795		YbaK family protein	10	10	10	10	9	9	9	9	9	9	9	9	18	10	10	17	10	9	9	18	17	9	9	18	10	10	17	9
GBAA_RS00805		Mrp/NBP35 family ATP-binding protein	29	29	29	29	57	57	57	57	57	57	57	57	93	29	29	91	29	57	57	138	86	57	57	299	53	41	91	57
GBAA_RS00810		spore germination protein GerD	5	5	5	5	3	3	3	3	3	3	3	3	55	5	5	63	5	3	3	65	new#1	3	3	180	9	5	63	3
GBAA_RS00815		KinB signaling pathway activation protein KbaA	52	52	52	52	27	27	27	27	27	27	27	27	49	52	52	88	52	27	27	408	87	27	27	407	129	52	49	27
GBAA_RS00895		glycerate kinase	34	65	33	34	51	51	51	51	51	51	51	51	136	33	33	185	33	51	51	297	141	51	51	512	45	33	565	51
GBAA_RS00900		arginase	170	135	135	170	53	53	53	53	53	53	53	53	36	135	135	36	135	53	53	33	38	53	53	33	156	135	36	53
GBAA_RS00905		TIGR00159 family protein	16	16	16	16	23	23	23	23	23	23	23	23	50	16	16	50	16	23	23	50	59	23	23	255	18	16	50	23
GBAA_RS00915		phosphoglucosamine mutase	27	27	27	27	40	40	40	40	40	40	40	40	52	27	27	105	27	40	40	99	198	40	40	289	32	27	152	40
GBAA_RS00925		glutamine--fructose-6-phosphate transaminase (isomerizing)	120	21	21	120	98	98	98	98	98	98	98	98	57	21	21	109	21	98	98	118	267	98	98	53	new#1	21	321	98
GBAA_RS01075		lipoprotein	32	32	32	I	75	75	75	75	75	75	75	75	30	32	32	30	32	75	75	28	11	75	75	297	32	32	65	75
GBAA_RS01130		molybdate ABC transporter permease subunit	8	60	8	8	3	3	3	3	3	3	3	3	24	8	8	24	8	3	3	66	81	3	3	302	8	8	24	3
GBAA_RS01145		excisionase family DNA-binding protein	25	25	25	25	38	38	38	38	38	38	38	38	51	25	new#1	126	25	38	38	127	64	38	38	54	91	25	126	38
GBAA_RS01175		1-acyl-sn-glycerol-3-phosphate acyltransferase	168	125	125	168	51	51	51	51	51	51	51	51	28	125	125	66	125	51	51	77	26	51	51	30	143	125	28	51
GBAA_RS01195		YitT family protein	46	46	46	46	69	69	69	69	69	69	69	69	43	46	46	43	46	69	69	40	41	69	69	331	46	46	43	69
GBAA_RS01200		YxeA family protein	25	25	25	I	10	10	10	10	10	10	10	10	23	25	25	23	25	10	10	21	32	10	10	21	131	25	23	10
GBAA_RS01220		transglycosylase SLT domain-containing protein	40	40	40	40	37	37	37	37	37	37	37	37	38	40	40	38	40	37	37	36	228	37	37	316	44	60	38	37
GBAA_RS01245		hypothetical protein	24	24	24	24	45	45	45	45	45	45	45	45	21	24	24	21	24	45	45	8	19	45	45	23	41	24	21	45
GBAA_RS01275		ABC transporter ATP-binding protein	54	73	54	54	19	19	19	19	19	19	19	19	37	54	54	85	54	19	19	338	175	19	19	337	new#1	54	176	19
GBAA_RS01300		4-hydroxyphenylpyruvate dioxygenase	15	15	15	15	50	50	50	50	50	50	50	50	51	15	15	51	15	50	50	370	66	50	50	53	23	15	57	50
GBAA_RS01330		UDP-N-acetylmuramoyl-tripeptide--D-alanyl-D- alanine ligase	43	43	43	43	125	125	125	125	125	125	125	125	40	43	43	44	43	125	125	219	116	125	125	505	71	43	88	125
GBAA_RS01335		DEAD/DEAH box helicase	48	48	48	48	75	75	75	75	75	75	75	75	104	48	48	89	48	75	75	138	306	75	75	472	new#1	48	153	75
GBAA_RS01345		rhomboid family intramembrane serine protease	20	19	19	I	36	36	36	36	36	36	36	36	113	19	19	142	19	36	36	113	116	36	36	113	23	19	113	36
GBAA_RS01350		holo-ACP synthase	12	12	12	12	35	35	35	35	35	35	35	35	20	12	12	55	12	35	35	22	8	35	35	219	31	12	20	35
GBAA_RS01355		outer membrane lipoprotein carrier protein LolA	46	46	46	46	70	70	70	70	70	70	70	70	50	46	46	47	46	70	70	41	48	70	70	41	66	46	50	70
GBAA_RS01360		alanine racemase	34	18	18	34	87	87	87	87	87	87	87	87	71	18	18	71	18	87	87	72	73	87	87	69	21	18	71	87
GBAA_RS01385		SprT family protein	4	4	4	4	40	40	40	40	40	40	40	40	131	4	4	134	4	40	40	133	144	40	40	185	42	4	131	40
GBAA_RS01470		tRNA (adenosine(37)-N6)-threonylcarbamoyltransferase complex ATPase subunit type 1 TsaE	24	24	24	24	97	97	97	97	97	97	97	97	22	24	24	26	24	97	97	76	19	97	97	22	36	24	67	97
GBAA_RS01475		tRNA (adenosine(37)-N6)-threonylcarbamoyltransferase complex dimerization subunit type 1 TsaB	37	37	37	37	34	34	34	34	34	34	34	34	35	new#1	37	70	new#1	34	34	35	39	34	34	32	44	37	61	34
GBAA_RS01480		ribosomal protein S18-alanine N-acetyltransferase	8	61	8	8	8	8	8	8	8	8	8	8	39	8	8	39	8	8	8	36	39	8	8	39	44	8	39	8
GBAA_RS01485		tRNA (adenosine(37)-N6)-threonylcarbamoyltransferase complex transferase subunit TsaD	40	40	40	40	64	64	64	64	64	64	64	64	35	40	40	109	40	64	64	35	43	64	64	201	73	40	77	64
GBAA_RS01490		ABC-F family ATP-binding cassette domain-containing protein	156	157	156	I	198	198	198	198	198	198	198	198	20	156	156	new#1	156	198	198	56	24	198	198	650	265	156	43	198
GBAA_RS01495		redox-sensing transcriptional repressor Rex	68	18	68	68	28	28	28	28	28	28	28	28	53	68	68	53	68	28	28	49	50	28	28	49	26	68	53	28
GBAA_RS01500		YdiK family protein	27	28	27	27	40	40	40	40	40	40	40	40	12	27	27	12	27	40	40	12	23	40	40	12	28	27	12	40
GBAA_RS01505		CPBP family intramembrane metalloprotease	51	54	51	51	139	139	139	139	139	139	139	139	99	51	51	136	51	139	139	85	94	139	139	102	24	51	103	139
GBAA_RS01520		glutamine-hydrolyzing GMP synthase	8	8	8	8	69	69	69	69	69	69	69	69	4	8	8	177	8	69	69	94	51	69	69	409	new#1	8	97	69
GBAA_RS01685		phosphoribosylformylglycinamidine cyclo-ligase	74	74	73	74	73	73	73	73	73	73	73	73	70	73	73	88	73	73	73	128	80	73	73	128	new#1	73	88	73
GBAA_RS01695		bifunctional phosphoribosylaminoimidazolecarboxamide formyltransferase/IMP cyclohydrolase	60	120	59	60	188	188	188	188	188	188	188	188	56	59	59	185	59	188	188	604	97	188	188	603	new#1	59	130	188
GBAA_RS01700		phosphoribosylamine--glycine ligase	138	80	48	138	188	188	188	188	188	188	188	188	new#1	48	48	167	48	188	188	567	83	188	188	566	186	48	45	188
GBAA_RS01710		SPFH domain-containing protein	13	12	29	13	109	109	109	109	109	109	109	109	25	29	29	28	29	109	109	25	35	109	109	25	43	29	74	109
GBAA_RS01715		DUF2892 domain-containing protein	25	20	5	25	27	27	27	27	27	27	27	27	57	5	5	64	5	27	27	57	64	27	27	64	14	5	57	27
GBAA_RS01720		heptaprenylglyceryl phosphate synthase	37	37	37	37	50	50	50	50	50	50	50	50	61	37	37	63	37	50	50	109	114	50	50	63	40	37	106	50
GBAA_RS01745		L-glutamate gamma-semialdehyde dehydrogenase	6	6	6	6	20	20	20	20	20	20	20	20	182	6	6	221	6	20	20	481	208	20	20	480	47	6	221	20
GBAA_RS01800		Asp-tRNA(Asn)/Glu-tRNA(Gln) amidotransferase subunit GatC	11	1	1	11	1	1	1	1	1	1	1	1	1	1	1	1	1	1	1	1	1	1	1	1	11	1	2	1
GBAA_RS01805		Asp-tRNA(Asn)/Glu-tRNA(Gln) amidotransferase subunit GatA	42	27	17	42	33	33	33	33	33	33	33	33	101	17	17	105	17	33	33	155	132	33	33	new#1	21	17	154	33
GBAA_RS01810		Asp-tRNA(Asn)/Glu-tRNA(Gln) amidotransferase subunit GatB	192	21	149	192	149	149	149	149	149	149	149	149	20	149	149	20	149	149	149	20	175	149	149	431	174	149	25	149
GBAA_RS01815		diacylglycerol kinase	109	42	41	109	85	85	85	85	85	85	85	85	38	41	41	140	41	85	85	38	59	85	85	375	94	41	53	85
GBAA_RS01825		4-aminobutyrate--2-oxoglutarate transaminase	276	269	246	276	264	264	264	264	264	264	264	264	23	246	246	86	246	264	264	500	42	264	264	499	new#1	246	53	264
GBAA_RS01835		NADP-dependent succinate-semialdehyde dehydrogenase	43	304	43	43	68	68	68	68	68	68	68	68	39	43	43	121	43	68	68	92	62	68	68	570	43	43	639	68
GBAA_RS01845		aminopeptidase	50	50	50	50	121	121	121	121	121	121	121	121	60	50	50	118	50	121	121	91	74	121	121	509	new#1	50	60	121
GBAA_RS01860		nucleoside transporter	202	233	202	202	248	248	248	248	248	248	248	248	36	202	202	107	202	248	248	73	40	248	248	452	226	202	72	248
GBAA_RS01865		23S rRNA (uracil(1939)-C(5))-methyltransferase RlmD	239	282	239	239	328	328	328	328	328	328	328	328	45	239	239	113	239	328	328	720	new#1	328	328	719	new#2	239	76	328
GBAA_RS01945		iron ABC transporter permease	179	179	179	179	63	63	63	63	63	63	63	63	45	179	179	45	179	63	63	530	59	63	63	529	new#1	179	45	63
GBAA_RS01955		iron-hydroxamate ABC transporter substrate-binding protein	22	59	22	22	55	55	55	55	55	55	55	55	30	22	22	30	22	55	55	131	26	55	55	70	32	22	25	55
GBAA_RS01970		hypothetical protein	105	10	10	105	34	34	34	34	34	34	34	34	23	10	10	23	10	34	34	29	21	34	34	29	10	10	12	34
GBAA_RS01975		helix-turn-helix domain-containing protein	21	21	21	21	20	20	20	20	20	20	20	20	19	21	21	19	21	20	20	10	22	20	20	19	12	21	10	20
GBAA_RS02025		hypothetical protein	35	46	35	35	59	59	59	59	59	59	59	59	87	35	35	87	35	59	59	521	106	59	59	520	40	35	152	59
GBAA_RS02030		nucleotidyltransferase domain-containing protein	I	180	145	I	213	213	213	213	213	213	213	213	39	145	145	39	145	213	213	65	52	213	213	344	157	145	61	213
GBAA_RS02045		acyl-CoA desaturase	58	17	58	I	101	101	101	101	101	101	101	101	56	58	58	56	58	101	101	53	75	101	101	376	23	58	88	101
GBAA_RS02055		transporter substrate-binding domain-containing protein	174	205	174	174	202	202	202	202	202	202	202	202	27	174	174	80	174	202	202	66	43	202	202	444	198	211	27	202
GBAA_RS02085		PTS transporter subunit EIIC	43	43	43	43	79	79	79	79	79	79	79	79	137	43	43	238	43	79	79	171	133	79	79	532	113	43	192	79
GBAA_RS02095		YhgE/Pip domain-containing protein	new#1	new#2	new#3	new#1	124	124	124	124	124	124	124	124	37	new#3	new#4	117	new#3	124	124	new#5	33	124	124	470	227	new#3	74	124
GBAA_RS02105		hydroxyethylthiazole kinase	117	117	117	117	30	30	30	30	30	30	30	30	115	117	117	184	117	30	30	45	16	30	30	497	163	117	44	30
GBAA_RS02110		thiamine phosphate synthase	39	63	39	39	167	167	167	167	167	167	167	167	178	39	39	178	39	167	167	180	196	167	167	180	70	39	203	167
GBAA_RS02115		anaerobic C4-dicarboxylate transporter	21	35	21	21	153	153	153	153	153	153	153	new#1	75	21	21	75	21	153	153	101	79	153	new#1	609	62	21	114	153
GBAA_RS02125		MTH1187 family thiamine-binding protein	21	21	21	21	73	73	73	73	73	73	73	73	18	21	21	23	21	73	73	191	40	73	73	35	21	21	23	73
GBAA_RS02140		ABC transporter ATP-binding protein	18	18	18	18	101	101	101	101	101	101	101	101	53	18	18	99	18	101	101	59	54	101	101	59	39	18	82	101
GBAA_RS02190		MFS transporter	45	45	45	45	69	69	69	69	69	69	69	69	43	45	45	112	45	69	69	526	486	69	69	525	30	45	79	69
GBAA_RS02220		TerD family protein	16	16	16	16	113	113	113	113	113	113	113	113	52	16	16	52	16	113	113	89	55	113	113	58	new#1	16	58	113
GBAA_RS02245		toxic anion resistance protein	42	42	42	I	64	64	64	64	64	64	64	64	39	42	42	39	42	64	64	39	46	64	64	440	59	42	73	64
GBAA_RS02255		DUF1128 domain-containing protein	6	6	6	6	4	4	4	4	4	4	4	4	8	6	6	8	6	4	4	72	7	4	4	8	6	6	47	4
GBAA_RS02275		cadmium-translocating P-type ATPase	285	229	229	285	309	309	309	309	309	309	309	309	40	229	229	119	229	309	309	624	45	309	309	622	388	229	623	309
GBAA_RS02300		DedA family protein	36	36	36	36	42	42	42	42	42	42	42	42	63	36	new#1	63	36	42	42	187	new#2	42	42	218	39	36	66	42
GBAA_RS02310		BH0509 family protein	4	4	4	4	41	41	41	41	41	41	41	41	10	4	4	10	4	41	41	14	14	41	41	10	4	4	14	41
GBAA_RS02325		YfkD famly protein	28	57	28	28	168	168	168	168	168	168	168	168	26	28	28	26	28	168	168	103	125	168	168	329	42	28	26	168
GBAA_RS02335		hypothetical protein	10	10	10	10	7	7	7	7	7	7	7	7	10	10	10	14	10	7	7	10	8	7	7	10	15	10	10	7
GBAA_RS02340		class I fumarate hydratase	47	47	47	47	82	82	82	82	82	82	82	82	302	47	47	322	47	82	82	new#1	378	82	82	303	168	47	new#2	82
GBAA_RS02345		delta-lactam-biosynthetic de-N-acetylase	42	I	41	42	91	91	91	91	91	91	91	91	38	41	41	35	41	91	91	353	45	91	91	35	100	41	69	91
GBAA_RS02645		tRNA pseudouridine(38-40) synthase TruA	37	37	37	37	150	150	150	150	150	150	150	150	34	37	37	75	37	150	150	55	45	150	150	357	152	37	50	150
GBAA_RS02680		sporulation membrane protein YtaF	163	38	38	163	172	172	172	172	172	172	172	172	109	38	38	186	38	172	172	161	87	172	172	352	new#1	38	152	172
GBAA_RS02690		DUF3969 family protein	25	14	25	25	31	31	31	31	31	31	31	31	22	25	25	28	25	31	31	35	26	31	31	22	44	25	22	31
GBAA_RS02705		PTS transporter subunit EIIC	91	91	144	91	121	121	121	121	121	121	121	121	108	144	144	108	144	121	121	128	118	121	121	397	91	144	108	121
GBAA_RS02755		formate C-acetyltransferase	26	40	26	26	66	66	66	66	66	66	66	66	96	26	26	102	26	66	66	574	100	66	66	98	64	26	99	66
GBAA_RS02760		pyruvate formate lyase-activating protein	45	66	45	X	64	64	64	64	64	64	64	64	42	45	45	49	45	64	64	39	40	64	64	44	56	45	83	64
GBAA_RS02770		YfhE family protein	22	22	22	22	21	21	21	21	21	21	21	21	8	22	22	8	22	21	21	8	7	21	21	8	22	22	8	21
GBAA_RS02795		YfhH family protein	32	22	32	32	15	15	15	15	15	15	15	15	35	32	32	38	32	15	15	33	10	15	15	33	15	32	38	15
GBAA_RS02800		YpzG family protein	8	1	8	8	1	1	1	1	1	1	1	1	4	8	8	4	8	1	1	26	4	1	1	26	8	8	4	1
GBAA_RS02805		small, acid-soluble spore protein K	1	1	1	1	2	2	2	2	2	2	2	2	2	1	1	2	1	2	2	8	2	2	2	2	2	1	2	2
GBAA_RS02810		YfhJ family protein	15	46	15	15	33	33	33	33	33	33	33	33	30	15	15	30	15	33	33	30	11	33	33	30	24	15	30	33
GBAA_RS02820		A/G-specific adenine glycosylase	180	211	180	180	63	63	63	63	63	63	63	63	40	180	180	40	180	63	63	177	18	63	63	371	219	180	40	63
GBAA_RS02835		stress-induced protein	26	26	26	26	33	33	33	33	33	33	33	33	24	26	26	24	26	33	33	22	23	33	33	199	26	26	24	33
GBAA_RS02840		DUF402 domain-containing protein	31	28	31	31	63	63	63	63	63	63	63	63	29	31	31	29	31	63	63	26	27	63	63	30	28	31	29	63
GBAA_RS02845		ABC transporter ATP-binding protein	242	291	242	242	266	266	266	266	266	266	266	266	55	242	242	58	242	266	266	51	57	266	266	649	new#1	242	79	266
GBAA_RS02860		glutamate-1-semialdehyde-2,1-aminomutase	52	52	33	52	47	47	47	47	47	47	47	47	new#1	33	33	149	33	47	47	140	117	47	47	115	new#2	33	149	47
GBAA_RS02865		ATP-binding cassette domain-containing protein	44	44	44	I	65	65	65	65	65	65	65	65	45	44	44	47	44	65	65	50	46	65	65	43	new#1	44	45	65
GBAA_RS02880		two pore domain potassium channel family protein	35	35	34	35	48	48	48	48	48	48	48	48	33	34	34	13	34	48	48	245	13	48	48	13	66	34	33	48
GBAA_RS02885		thioredoxin-dependent thiol peroxidase	38	38	38	38	55	55	55	55	55	55	55	55	12	38	38	61	38	55	55	43	12	55	55	34	19	38	12	55
GBAA_RS02890		peroxide-responsive transcriptional repressor PerR	68	68	68	68	10	10	10	10	10	10	10	10	11	68	68	11	68	10	10	11	11	10	10	11	68	68	11	10
GBAA_RS02995		YebC/PmpR family DNA-binding transcriptional regulator	26	26	25	26	40	40	40	40	40	40	40	40	55	25	25	99	25	40	40	60	285	40	40	60	35	25	60	40
GBAA_RS03025		amidase domain-containing protein	35	62	35	35	95	95	95	95	95	95	95	95	34	35	35	34	35	95	95	143	32	95	95	34	51	35	new#1	95
GBAA_RS03045		PrkA family serine protein kinase	243	229	191	243	260	260	260	260	260	260	260	260	30	191	191	34	191	260	260	27	35	260	260	33	261	191	34	260
GBAA_RS03055		sporulation protein YhbH	220	176	176	220	239	239	239	239	239	239	239	239	60	176	176	91	176	239	239	85	62	239	239	464	44	176	73	239
GBAA_RS03080		NfeD family protein	5	38	5	I	39	39	39	39	39	39	39	39	62	5	5	138	5	39	39	66	354	39	39	44	34	5	66	39
GBAA_RS03085		flotillin family protein	new#1	new#2	257	new#1	33	33	33	33	33	33	33	33	38	257	257	new#3	257	33	33	39	120	33	33	new#4	new#5	257	52	33
GBAA_RS03270		winged helix-turn-helix transcriptional regulator	100	100	100	100	19	19	19	19	19	19	19	19	28	100	100	11	100	19	19	28	11	19	19	189	37	100	11	19
GBAA_RS03295		TVP38/TMEM64 family protein	71	71	22	71	23	23	23	23	23	23	23	23	25	22	22	57	22	23	23	new#1	351	23	23	new#2	new#3	22	375	23
GBAA_RS03345		winged helix-turn-helix transcriptional regulator	19	19	4	I	7	7	7	7	7	7	7	7	33	4	4	33	4	7	7	32	32	7	7	33	7	4	33	7
GBAA_RS03350		acid-soluble spore protein H	30	30	19	30	20	20	20	20	20	20	20	20	16	19	19	16	19	20	20	14	14	20	20	18	20	19	16	20
GBAA_RS03405		MoxR family ATPase	19	19	19	I	118	118	118	118	118	118	118	118	56	19	19	67	19	118	118	408	54	118	118	376	26	19	86	118
GBAA_RS03485		glutamine ABC transporter substrate-binding protein GlnH	172	172	126	172	172	172	172	172	172	172	172	172	123	126	126	218	126	172	172	57	39	172	172	457	new#1	126	50	172
GBAA_RS03490		amino acid ABC transporter permease	148	148	119	148	148	148	148	148	148	148	148	148	35	119	119	129	119	148	148	114	50	148	148	54	168	119	59	148
GBAA_RS03495		amino acid ABC transporter permease	103	103	61	103	137	137	137	137	137	137	137	137	58	61	61	154	61	137	137	305	69	137	137	431	126	112	118	137
GBAA_RS03505		OsmC family protein	16	16	15	16	72	72	72	72	72	72	72	72	11	15	15	11	15	72	72	384	59	72	72	384	new#1	15	89	72
GBAA_RS03555		universal stress protein	61	61	39	61	60	60	60	60	60	60	60	60	37	39	39	37	39	60	60	34	43	60	60	38	57	39	37	60
GBAA_RS03560		DUF4027 family protein	10	10	43	10	15	15	15	15	15	15	15	15	20	43	43	20	43	15	15	8	8	15	15	8	22	43	20	15
GBAA_RS03590		glycerol-3-phosphate transporter	196	196	42	196	245	245	245	245	245	245	245	245	40	42	42	57	42	245	245	504	45	245	245	41	98	42	43	245
GBAA_RS03615		ribokinase	77	77	53	77	218	218	218	218	218	218	218	new#1	50	53	53	106	53	218	218	75	69	218	new#1	466	108	53	54	218
GBAA_RS03620		D-ribose pyranase	51	51	15	51	32	32	32	32	32	32	32	32	33	15	15	296	15	32	32	249	68	32	32	295	51	15	37	32
GBAA_RS03630		ribose ABC transporter permease	20	20	23	20	37	37	37	37	37	37	37	37	63	23	23	287	23	37	37	101	89	37	37	446	43	23	273	37
GBAA_RS03640		fructose-6-phosphate aldolase	35	17	18	35	17	17	17	17	17	17	17	17	54	18	18	54	18	17	17	93	53	17	17	56	25	18	54	17
GBAA_RS03685		FAD-binding protein	new#1	49	76	new#1	49	49	49	49	49	49	49	49	226	76	76	284	76	49	49	567	235	49	49	515	92	76	257	49
GBAA_RS03745		DNA-binding protein	39	79	I	39	317	317	317	317	317	317	317	317	36	39	39	111	39	317	317	47	179	317	317	38	70	39	90	317
GBAA_RS03785		cytochrome aa3 quinol oxidase subunit IV	21	67	21	21	2	2	2	2	2	2	2	2	33	21	21	33	21	2	2	80	32	2	2	104	24	21	33	2
GBAA_RS03790		cytochrome aa3 quinol oxidase subunit III	19	33	19	19	30	30	30	30	30	30	30	30	64	19	19	64	19	30	30	62	63	30	30	18	1	19	64	30
GBAA_RS03795		cytochrome aa3 quinol oxidase subunit I	27	27	27	27	49	49	49	49	49	49	49	49	112	27	27	174	27	49	49	154	453	49	49	435	43	27	149	49
GBAA_RS03810		C39 family peptidase	154	154	153	154	51	51	51	51	51	51	51	51	37	153	153	79	153	51	51	35	14	51	51	149	58	153	63	51
GBAA_RS03815		amidohydrolase	52	52	27	52	60	60	60	60	60	60	60	60	117	27	27	199	27	60	60	182	142	60	60	394	181	27	170	60
GBAA_RS03835		spore germination protein GerLB	35	35	34	I	21	21	21	21	21	21	21	21	31	34	34	50	34	21	21	53	481	21	21	335	80	34	101	21
GBAA_RS04000		CBS domain-containing protein	52	33	33	52	45	45	45	45	45	45	45	45	30	33	33	30	33	45	45	27	34	45	45	27	33	33	30	45
GBAA_RS04015		hypothetical protein	28	28	I	X	25	25	25	25	25	25	25	25	44	18	18	116	18	25	25	222	new#1	25	25	44	23	18	116	25
GBAA_RS04045		thiazole tautomerase TenI	33	33	33	33	132	132	132	132	132	132	132	new#1	30	33	33	47	33	132	132	36	42	132	new#1	36	68	33	47	132
GBAA_RS04050		glycine oxidase ThiO	68	68	192	68	106	106	106	106	106	106	106	106	28	192	192	new#1	192	106	106	185	33	106	106	536	220	192	76	106
GBAA_RS04055		thiamine biosynthesis protein ThiS	6	6	6	6	6	6	6	6	6	6	6	6	39	6	6	39	6	6	6	39	7	6	6	39	6	6	169	6
GBAA_RS04060		thiazole synthase	34	34	34	34	139	139	139	139	139	139	139	139	30	34	34	50	34	139	139	53	27	139	139	455	52	34	47	139
GBAA_RS04070		bifunctional hydroxymethylpyrimidine kinase/phosphomethylpyrimidine kinase	31	31	31	31	145	145	145	145	145	145	145	145	45	31	31	73	31	145	145	30	37	145	145	460	new#1	31	82	145
GBAA_RS04085		hypothetical protein	6	6	6	6	6	6	6	6	6	6	6	6	8	6	6	8	6	6	6	7	7	6	6	8	23	6	8	6
GBAA_RS04100		potassium-transporting ATPase subunit KdpB	76	76	41	76	139	139	139	139	139	139	139	139	307	41	41	122	41	139	139	710	61	139	139	647	226	41	87	139
GBAA_RS04105		K(+)-transporting ATPase subunit C	108	108	108	108	146	146	146	146	146	146	146	146	22	108	108	28	108	146	146	434	127	146	146	107	29	108	26	146
GBAA_RS04110		sensor histidine kinase KdpD	88	88	15	88	80	80	80	80	80	80	80	80	10	15	15	148	15	80	80	545	23	80	80	14	97	15	76	80
GBAA_RS04115		MFS transporter	232	232	206	232	96	96	96	96	96	96	96	96	24	206	206	85	206	96	96	596	15	96	96	536	new#1	206	new#2	96
GBAA_RS04120		MarR family transcriptional regulator	139	139	110	139	175	175	175	175	175	175	175	175	31	110	110	57	110	175	175	45	105	175	175	30	131	110	31	175
GBAA_RS04125		patatin family protein	107	107	42	I	178	178	178	178	178	178	178	178	39	42	42	159	42	178	178	23	51	178	178	476	177	42	56	178
GBAA_RS04150		hypothetical protein	94	94	94	94	113	113	113	113	113	113	113	113	29	94	94	29	94	113	113	26	13	113	113	210	94	94	29	113
GBAA_RS04180		thioredoxin family protein	20	20	20	20	39	39	39	39	39	39	39	39	126	20	20	191	20	39	39	286	125	39	39	230	38	20	191	39
GBAA_RS04185		disulfide bond formation protein B	38	38	38	38	21	21	21	21	21	21	21	21	37	38	38	42	38	21	21	35	36	21	21	35	44	38	42	21
GBAA_RS04190		hypothetical protein	4	4	4	4	9	9	9	9	9	9	9	9	18	4	4	20	4	9	9	11	16	9	9	156	29	4	20	9
GBAA_RS04195		lipoprotein	46	46	30	46	72	72	72	72	72	72	72	72	28	30	30	31	30	72	72	417	25	72	72	29	48	30	31	72
GBAA_RS04225		nitroreductase	173	173	136	173	48	48	48	48	48	48	48	48	134	136	136	38	136	48	48	447	37	48	48	134	151	136	150	48
GBAA_RS04300		hypothetical protein	108	108	108	I	22	22	22	22	22	22	22	22	36	108	108	36	108	22	22	37	35	22	22	37	108	108	39	22
GBAA_RS04315		Na/Pi cotransporter family protein	28	28	58	28	110	110	110	110	110	110	110	110	55	58	58	73	58	110	110	593	96	110	110	592	33	58	220	110
GBAA_RS04400		spore coat protein CotJC	19	61	19	19	57	57	57	57	57	57	57	57	42	19	19	43	19	57	57	74	15	57	57	346	54	19	42	57
GBAA_RS04405		spore coat protein CotJB	5	5	5	5	73	73	73	73	73	73	73	73	12	5	5	12	5	73	73	47	29	73	73	47	56	5	12	73
GBAA_RS04410		spore coat associated protein CotJA	5	5	5	5	38	38	38	38	38	38	38	38	9	5	5	9	5	38	38	23	27	38	38	23	29	5	9	38
GBAA_RS04430		DUF1232 domain-containing protein	37	37	37	37	57	57	57	57	57	57	57	57	41	37	37	38	37	57	57	38	11	57	57	36	19	37	38	57
GBAA_RS04485		MurR/RpiR family transcriptional regulator	36	36	32	36	110	110	110	110	110	110	110	110	54	32	32	170	32	110	110	494	90	110	110	493	97	32	128	110
GBAA_RS04490		N-acetylmuramic acid 6-phosphate etherase	82	63	210	82	241	241	241	241	241	241	241	241	33	210	210	42	210	241	241	556	53	241	241	555	232	210	78	241
GBAA_RS04500		DUF871 domain-containing protein	39	new#1	13	39	35	35	35	35	35	35	35	35	137	13	13	200	13	35	35	501	149	35	35	500	new#2	13	205	35
GBAA_RS04525		Lrp/AsnC family transcriptional regulator	29	29	29	I	72	72	72	72	72	72	72	72	26	29	29	31	29	72	72	394	37	72	72	393	93	29	31	72
GBAA_RS04595		ABC transporter permease	206	206	205	206	248	248	248	248	248	248	248	248	41	205	205	100	205	248	248	757	128	248	248	755	289	205	756	248
GBAA_RS04625		ATP-binding cassette domain-containing protein	208	56	56	208	63	63	63	63	63	63	63	63	123	56	56	248	56	63	63	502	687	63	63	504	new#1	56	191	63
GBAA_RS04635		amino acid ABC transporter substrate-binding protein	38	38	38	38	63	63	63	63	63	63	63	63	34	38	38	34	38	63	63	108	78	63	63	46	246	38	34	63
GBAA_RS04640		amino acid ABC transporter permease	32	32	32	32	147	147	147	147	147	147	147	147	58	32	32	71	32	147	147	109	84	147	147	403	48	32	71	147
GBAA_RS04655		hypothetical protein	30	30	30	30	50	50	50	50	50	50	50	50	27	30	30	27	30	50	50	24	25	50	50	73	18	30	24	50
GBAA_RS04660		YheC/YheD family protein	58	41	41	58	124	124	124	124	124	124	124	124	215	41	41	261	41	124	124	344	239	124	124	590	72	41	236	124
GBAA_RS04675		YlbF/YmcA family competence regulator	20	20	20	20	17	17	17	17	17	17	17	17	55	20	20	55	20	17	17	71	12	17	17	55	30	20	55	17
GBAA_RS04705		DNA-3-methyladenine glycosylase	77	211	35	77	206	206	206	206	206	206	206	206	32	35	35	41	35	206	206	516	55	206	206	515	59	35	69	206
GBAA_RS04710		HAD family phosphatase	new#1	209	181	new#1	new#2	new#2	new#2	new#2	new#2	new#2	new#2	new#2	25	181	181	217	181	new#2	new#2	22	49	new#2	new#2	464	new#3	181	217	new#2
GBAA_RS04730		fatty acid--CoA ligase	289	262	253	289	457	457	457	457	457	457	457	457	49	253	253	109	253	457	457	722	704	457	457	144	new#1	253	75	457
GBAA_RS04735		hypothetical protein	34	20	150	34	188	188	188	188	188	188	188	188	52	150	150	52	150	188	188	52	143	188	188	52	38	150	52	188
GBAA_RS04810		enoyl-CoA hydratase	281	84	242	281	79	79	79	79	79	79	79	79	47	242	242	131	242	79	79	574	174	79	79	49	378	242	53	79
GBAA_RS04820		nucleoside triphosphate pyrophosphohydrolase	6	26	6	6	18	18	18	18	18	18	18	18	102	6	6	102	6	18	18	127	119	18	18	113	95	6	132	18
GBAA_RS05320		hypothetical protein	68	23	22	68	83	83	83	83	83	83	83	83	20	22	22	20	22	83	83	21	25	83	83	20	99	22	344	83
GBAA_RS05325		hypothetical protein	20	14	14	20	78	78	78	78	78	78	78	78	70	14	14	70	14	78	78	70	75	78	78	168	20	14	70	78
GBAA_RS05330		DNA repair exonuclease	301	245	244	301	279	279	279	279	279	279	279	279	27	244	244	116	244	279	279	93	31	279	279	694	new#1	244	70	279
GBAA_RS05350		3'-5' exoribonuclease YhaM	49	82	49	49	31	31	31	31	31	31	31	31	44	49	49	125	49	31	31	210	66	31	31	565	new#1	49	75	31
GBAA_RS05385		hypothetical protein	33	33	33	33	125	125	125	125	125	125	125	125	28	33	33	117	33	125	125	55	29	125	125	28	18	33	35	125
GBAA_RS05400		glycerol uptake operon antiterminator GlpP	new#1	5	5	new#1	170	170	170	170	170	170	170	170	59	5	5	128	5	170	170	414	64	170	170	413	new#2	5	121	170
GBAA_RS05410		glycerol kinase GlpK	75	19	5	75	79	79	79	79	79	79	79	79	106	5	5	197	5	79	79	645	118	79	79	644	new#1	5	168	79
GBAA_RS05415		aerobic glycerol-3-phosphate dehydrogenase	49	5	5	49	78	78	78	78	78	78	78	78	111	5	5	242	5	78	78	709	122	78	78	55	new#1	5	186	78
GBAA_RS05475		peptidylprolyl isomerase PrsA	134	36	36	134	46	46	46	46	46	46	46	46	75	36	36	120	36	46	46	76	132	46	46	120	92	36	120	46
GBAA_RS05490		DUF1878 family protein	27	27	27	27	153	153	153	153	153	153	153	153	24	27	27	26	27	153	153	26	101	153	153	226	38	27	46	153
GBAA_RS05495		HTH-type transcriptional regulator Hpr	38	29	15	38	26	26	26	26	26	26	26	26	67	15	15	84	15	26	26	65	71	26	26	100	23	15	84	26
GBAA_RS05500		YtxH domain-containing protein	15	15	15	15	11	11	11	11	11	11	11	11	37	15	15	120	15	11	11	41	39	11	11	229	17	15	38	11
GBAA_RS05505		HIT family protein	new#1	48	48	new#1	59	59	59	59	59	59	59	59	96	48	48	96	48	59	59	14	13	59	59	97	24	48	96	59
GBAA_RS05510		ABC transporter ATP-binding protein EcsA	13	26	13	13	23	23	23	23	23	23	23	23	76	13	13	66	13	23	23	80	59	23	23	137	20	13	125	23
GBAA_RS05515		ABC transporter permease EcsB	232	198	148	232	193	193	193	193	193	193	193	193	146	148	148	275	148	193	193	663	155	193	193	662	new#1	148	215	193
GBAA_RS05595		antibiotic biosynthesis monooxygenase	125	125	125	I	166	166	166	166	166	166	166	166	124	125	125	33	125	166	166	47	155	166	166	543	154	125	53	166
GBAA_RS05600		PBP1A family penicillin-binding protein	286	313	286	286	137	137	137	137	137	137	137	137	45	286	286	52	286	137	137	758	65	137	137	757	327	286	86	137
GBAA_RS05605		uroporphyrinogen decarboxylase	24	24	24	24	39	39	39	39	39	39	39	39	58	24	24	67	24	39	39	556	79	39	39	555	44	24	100	39
GBAA_RS05615		protoporphyrinogen oxidase	293	266	266	293	new#1	new#1	new#1	new#1	new#1	new#1	new#1	new#1	48	266	266	53	266	new#1	new#1	46	651	new#1	new#1	102	92	266	46	new#1
GBAA_RS05635		hypothetical protein	89	89	89	89	15	15	15	15	15	15	15	15	22	89	89	25	89	15	15	279	new#1	15	15	200	new#2	89	25	15
GBAA_RS05650		TetR/AcrR family transcriptional regulator	35	35	19	35	33	33	33	33	33	33	33	33	72	19	19	72	19	33	33	205	80	33	33	205	new#1	19	72	33
GBAA_RS05685		YhfH family protein	21	21	21	21	7	7	7	7	7	7	7	7	18	21	21	10	21	7	7	10	24	7	7	32	21	21	19	7
GBAA_RS05690		MBL fold metallo-hydrolase	44	44	44	44	115	115	115	115	115	115	115	115	206	44	44	260	44	115	115	568	47	115	115	567	63	44	86	115
GBAA_RS05695		lipoate--protein ligase	43	43	43	43	277	277	277	277	277	277	277	277	41	43	new#1	135	43	277	277	597	45	277	277	596	new#2	43	82	277
GBAA_RS05705		fatty acid--CoA ligase family protein	27	27	27	27	160	160	160	160	160	160	160	160	64	27	27	138	27	160	160	728	92	160	160	575	550	27	111	160
GBAA_RS05825		CPBP family intramembrane metalloprotease	52	54	34	I	43	43	43	43	43	43	43	43	130	34	34	168	34	43	43	133	135	43	43	481	35	34	136	43
GBAA_RS05835		hypothetical protein	112	38	26	I	25	25	25	25	I	25	25	25	59	26	26	75	26	25	25	61	68	25	25	82	91	26	82	25
GBAA_RS05845		M48 family metallopeptidase	137	99	27	137	91	91	91	91	91	91	91	91	22	27	27	156	27	91	91	599	37	91	91	598	new#1	27	117	91
GBAA_RS05875		malate synthase A	302	279	243	302	95	95	95	95	95	95	95	95	46	243	243	117	243	95	95	675	51	95	95	674	266	288	80	95
GBAA_RS05910		TVP38/TMEM64 family protein	17	24	17	I	168	168	168	168	168	168	168	168	41	17	17	41	17	168	168	350	43	168	168	349	54	17	41	168
GBAA_RS05915		signal peptidase I	30	57	30	30	71	71	71	71	71	71	71	71	62	30	30	24	30	71	71	257	32	71	71	56	47	30	24	71
GBAA_RS05925		helicase-exonuclease AddAB subunit AddA	446	451	62	446	152	152	152	152	152	152	152	152	59	62	62	new#1	62	152	152	new#2	207	152	152	940	new#3	62	103	152
GBAA_RS05940		spore germination protein GerPE	45	28	27	45	102	102	102	102	102	102	102	102	81	27	27	29	27	102	102	43	30	102	102	81	97	27	29	102
GBAA_RS05945		spore germination protein GerPD	50	50	50	50	8	8	8	8	8	8	8	8	9	50	50	9	50	8	8	9	9	8	8	9	50	50	9	8
GBAA_RS05955		spore germination protein GerPB	58	58	58	58	24	24	24	24	24	24	24	24	25	58	58	25	58	24	24	23	10	24	24	25	58	58	25	24
GBAA_RS05980		ornithine aminotransferase	112	99	63	112	94	94	94	94	94	94	94	94	69	63	63	67	63	94	94	108	66	94	94	69	71	63	69	94
GBAA_RS05985		YisL family protein	75	69	64	75	52	52	52	52	52	52	52	52	27	64	64	27	64	52	52	27	146	52	52	200	60	64	33	52
GBAA_RS05990		DUF2777 domain-containing protein	90	90	90	90	89	89	89	89	89	89	89	89	26	90	90	26	90	89	89	26	30	89	89	26	new#1	90	26	89
GBAA_RS06020		alpha-amylase	new#1	new#2	new#3	new#1	new#4	new#4	new#4	new#4	new#4	new#4	new#4	new#4	63	new#3	new#3	97	new#3	new#4	new#4	90	new#5	new#4	new#4	new#6	new#7	new#3	67	new#4
GBAA_RS06030		YajQ family cyclic di-GMP-binding protein	20	15	35	20	58	58	58	58	58	58	58	58	32	35	35	32	35	58	58	30	30	58	58	66	15	35	65	58
GBAA_RS06035		hypothetical protein	89	77	41	89	74	74	74	74	74	74	74	74	201	41	41	231	41	74	74	65	65	74	74	420	70	41	84	74
GBAA_RS06050		DUF3941 domain-containing protein	55	60	45	55	45	45	45	45	45	45	45	45	16	45	45	8	45	45	45	21	8	45	45	8	20	45	16	45
GBAA_RS06060		DUF3813 domain-containing protein	87	87	22	87	11	11	11	11	11	11	11	11	18	22	22	18	22	11	11	18	12	11	11	18	77	22	197	11
GBAA_RS06065		hypothetical protein	7	7	4	7	4	4	4	4	4	4	4	4	5	4	4	5	4	4	4	5	5	4	4	5	7	4	5	4
GBAA_RS06070		Cof-type HAD-IIB family hydrolase	31	new#1	20	31	51	51	51	51	51	51	51	51	58	20	20	62	20	51	51	56	64	51	51	56	new#2	20	82	51
GBAA_RS06080		YjzC family protein	25	25	19	25	38	38	38	38	38	38	38	38	9	19	19	9	19	38	38	9	9	38	38	9	16	19	9	38
GBAA_RS06090		YjzD family protein	28	28	28	28	44	44	44	44	44	44	44	44	27	28	28	27	28	44	44	27	32	44	44	27	13	28	40	44
GBAA_RS06100		NAD(P)-dependent oxidoreductase	64	64	64	64	40	40	40	40	40	40	40	40	62	64	64	127	64	40	40	107	377	40	40	63	89	64	62	40
GBAA_RS06115		beta-ketoacyl-ACP synthase II	51	51	51	51	81	81	81	81	81	81	81	81	49	51	51	132	51	81	81	465	55	81	81	50	26	51	49	81
GBAA_RS06120		hypothetical protein	43	43	43	43	40	new#1	new#1	new#1	new#1	new#1	new#1	new#2	41	43	43	83	43	new#1	new#1	38	47	new#1	40	42	148	43	67	new#1
GBAA_RS06145		ABC transporter permease	31	21	20	31	49	49	49	49	49	49	49	49	50	20	20	50	20	49	49	340	48	49	49	79	new#1	20	50	49
GBAA_RS06150		ABC transporter permease	26	26	25	26	48	48	48	48	48	48	48	48	67	25	25	67	25	48	48	67	71	48	48	365	32	25	67	48
GBAA_RS06155		ABC transporter ATP-binding protein	52	82	51	52	122	122	122	122	122	122	122	122	59	51	51	53	51	122	122	44	56	122	122	406	72	51	53	122
GBAA_RS06190		TerC family protein	42	53	42	42	40	40	40	40	40	40	40	40	41	42	42	41	42	40	40	38	43	40	40	41	44	42	41	40
GBAA_RS06195		adaptor protein MecA	18	18	18	I	31	31	31	31	31	31	31	31	49	18	18	49	18	31	31	49	50	31	31	49	18	18	49	31
GBAA_RS06200		cardiolipin synthase	54	78	54	I	73	73	73	73	73	73	73	73	51	54	54	70	54	73	73	49	194	73	73	534	68	54	84	73
GBAA_RS06225		hypothetical protein	34	34	28	34	12	12	12	12	12	12	12	12	24	28	28	33	28	12	12	24	32	12	12	27	34	28	33	12
GBAA_RS06230		CYTH domain-containing protein	29	29	29	29	136	136	136	136	136	136	136	136	25	29	29	74	29	136	136	25	31	136	136	332	29	29	32	136
GBAA_RS06235		hypothetical protein	10	10	10	X	10	10	10	10	10	10	10	10	6	10	10	6	10	10	10	6	3	10	10	6	10	10	6	10
GBAA_RS06245		NAD kinase	46	46	46	46	16	16	16	16	16	16	16	16	42	46	46	48	46	16	16	48	50	16	16	45	46	46	77	16
GBAA_RS06250		RluA family pseudouridine synthase	62	62	33	62	127	127	127	127	127	127	127	127	103	33	33	81	33	127	127	75	114	127	127	259	84	33	74	127
GBAA_RS06260		bis(5'-nucleosyl)-tetraphosphatase PrpE	21	21	21	21	45	45	45	45	45	45	45	45	63	21	21	93	21	45	45	67	69	45	45	65	new#1	21	63	45
GBAA_RS06310		NTP transferase domain-containing protein	128	128	128	128	153	153	153	153	153	153	153	153	29	128	128	45	128	153	153	32	33	153	153	31	138	128	54	153
GBAA_RS06330		enoyl-ACP reductase FabI	21	49	49	I	15	15	15	15	15	15	15	15	84	49	49	112	49	15	15	86	238	15	15	86	8	49	97	15
GBAA_RS06345		DUF1360 domain-containing protein	35	35	35	35	70	70	70	70	70	70	70	70	32	35	35	34	35	70	70	34	43	70	70	34	12	35	48	70
GBAA_RS06370		GNAT family N-acetyltransferase	27	27	27	27	15	15	15	15	15	15	15	15	50	27	27	80	27	15	15	54	315	15	15	54	28	27	65	15
GBAA_RS06375		2'-5' RNA ligase family protein	5	5	5	5	18	18	18	18	18	18	18	18	42	5	5	44	5	18	18	81	40	18	18	42	7	5	80	18
GBAA_RS06380		esterase family protein	47	47	47	47	113	113	113	113	113	113	113	113	72	47	47	74	47	113	113	76	83	113	113	128	14	47	74	113
GBAA_RS06385		DMT family transporter	38	126	38	38	141	141	141	141	141	141	141	141	54	38	38	165	38	141	141	41	46	141	141	535	58	38	117	141
GBAA_RS06395		Ig domain-containing protein	27	27	27	27	61	61	61	61	61	61	61	61	25	27	27	115	27	61	61	28	31	61	61	28	51	27	74	61
GBAA_RS06450		L-lactate permease	39	111	39	I	211	new#1	new#1	new#1	new#1	new#1	new#1	211	36	39	39	184	39	new#1	new#1	731	678	new#1	211	730	95	39	133	new#1
GBAA_RS06460		hypothetical protein	82	82	17	82	172	new#1	new#1	new#1	new#1	new#1	new#1	172	13	17	17	130	17	new#1	new#1	572	24	new#1	172	571	54	17	98	new#1
GBAA_RS06475		FAD-dependent oxidoreductase	38	38	32	38	210	210	210	210	210	210	210	210	78	32	32	205	32	210	210	666	607	210	210	665	114	32	75	210
GBAA_RS06485		DUF3908 family protein	31	31	31	31	67	67	67	67	67	67	67	67	28	31	31	28	31	67	67	33	38	67	67	330	24	31	28	67
GBAA_RS06490		SagB family peptide dehydrogenase	132	103	40	132	150	150	150	150	150	150	150	150	37	40	40	179	40	150	150	738	69	150	150	737	76	40	61	150
GBAA_RS06500		putative thiazole-containing bacteriocin maturation protein	127	43	43	127	146	146	146	146	146	146	146	146	113	43	43	178	43	146	146	697	431	146	146	696	61	43	113	146
GBAA_RS06505		2-oxoglutarate dehydrogenase complex dihydrolipoyllysine-residue succinyltransferase	5	5	5	5	76	76	76	76	76	76	76	76	116	5	5	133	5	76	76	165	127	76	76	516	22	5	163	76
GBAA_RS06525		DUF3976 domain-containing protein	26	26	26	26	25	25	25	25	25	25	25	25	new#1	26	26	47	26	25	25	49	45	25	25	49	31	26	89	25
GBAA_RS06590		signal peptidase I	37	80	37	37	128	128	128	128	128	128	128	128	34	37	37	125	37	128	128	54	45	128	128	54	71	37	52	128
GBAA_RS06610		helix-turn-helix domain-containing protein	40	66	40	40	63	63	63	63	63	63	63	63	2	40	40	2	40	63	63	153	2	63	63	19	57	40	2	63
GBAA_RS06625		aldehyde dehydrogenase	44	45	44	44	83	83	83	83	83	83	83	83	42	44	44	49	44	83	83	562	99	83	83	561	252	44	71	83
GBAA_RS06630		spermidine/putrescine ABC transporter ATP-binding protein PotA	35	22	21	35	19	19	19	19	19	19	19	19	53	21	21	53	21	19	19	53	83	19	19	370	84	21	53	19
GBAA_RS06635		spermidine/putrescine ABC transporter permease PotB	39	89	184	39	39	39	39	39	39	39	39	39	37	184	184	94	184	39	39	41	102	39	39	37	209	184	45	39
GBAA_RS06640		spermidine/putrescine ABC transporter permease PotC	77	77	18	77	30	30	30	30	30	30	30	30	45	18	18	52	18	30	30	43	67	30	30	43	100	18	58	30
GBAA_RS06645		spermidine/putrescine ABC transporter substrate-binding protein PotD	85	85	33	85	79	79	79	79	79	79	79	79	30	33	33	47	33	79	79	30	182	79	79	286	73	33	35	79
GBAA_RS06650		phosphatase PAP2 family protein	301	301	300	301	36	36	36	36	36	36	36	36	90	300	300	73	300	36	36	67	121	36	36	67	305	300	69	36
GBAA_RS06655		MMPL family transporter	127	120	44	I	144	144	144	144	144	144	144	144	41	44	44	52	44	144	144	new#1	364	144	144	43	new#2	44	111	144
GBAA_RS06660		hypothetical protein	29	29	29	29	59	59	59	59	59	59	59	59	33	29	29	33	29	59	59	25	62	59	59	25	15	29	33	59
GBAA_RS06685		glycolate oxidase subunit GlcD	43	42	42	43	91	91	91	91	91	91	91	91	41	42	42	110	42	91	91	77	46	91	91	590	49	42	47	91
GBAA_RS06690		transcriptional regulator	45	44	44	I	61	61	61	61	61	61	61	61	75	44	44	91	44	61	61	75	355	61	61	516	new#1	44	91	61
GBAA_RS06695		YncE family protein	39	38	38	39	63	63	63	63	63	63	63	63	140	38	38	201	38	63	63	140	34	63	63	482	156	38	147	63
GBAA_RS06700		response regulator transcription factor	42	41	41	42	110	110	110	110	110	110	110	110	39	41	41	53	41	110	110	39	119	110	110	316	new#1	41	53	110
GBAA_RS06710		FadR family transcriptional regulator	25	25	25	25	54	54	54	54	54	54	54	54	23	25	25	39	25	54	54	23	16	54	54	23	34	25	39	54
GBAA_RS06725		lactate utilization protein C	34	34	33	34	43	43	43	43	43	43	43	43	75	33	33	106	33	43	43	79	203	43	43	79	41	33	89	43
GBAA_RS06760		MaoC family dehydratase	20	16	16	20	23	23	23	23	23	23	23	23	41	16	16	107	16	23	23	41	51	23	23	221	20	16	61	23
GBAA_RS06775		polyhydroxyalkanoic acid synthase subunit PhaR	18	18	17	18	11	11	11	11	11	11	11	11	31	17	17	31	17	11	11	31	34	11	11	233	22	17	31	11
GBAA_RS06780		acetoacetyl-CoA reductase	34	34	34	34	106	106	106	106	106	106	106	106	31	34	34	45	34	106	106	new#1	38	106	106	31	25	34	new#2	106
GBAA_RS06785		class III poly(R)-hydroxyalkanoic acid synthase subunit PhaC	184	184	184	184	228	228	228	228	228	228	228	228	44	184	184	44	184	228	228	67	178	228	228	44	184	184	44	228
GBAA_RS06800		DUF3905 domain-containing protein	24	24	24	24	34	34	34	34	34	34	34	34	23	24	24	25	24	34	34	23	26	34	34	23	141	24	25	34
GBAA_RS06865		divergent polysaccharide deacetylase family protein	53	48	34	53	45	45	45	45	45	45	45	45	78	34	34	126	34	45	45	78	88	45	45	78	new#1	34	125	45
GBAA_RS06875		DUF3149 domain-containing protein	I	55	new#1	I	88	88	88	88	88	88	88	88	53	55	55	135	55	88	88	154	250	88	88	581	new#2	55	81	88
GBAA_RS06880		MarR family transcriptional regulator	24	24	24	24	39	39	39	39	39	39	39	39	23	24	24	25	24	39	39	23	10	39	39	23	24	24	25	39
GBAA_RS06885		M3 family oligoendopeptidase	new#1	65	65	new#1	131	131	131	131	131	131	131	131	63	65	65	130	65	131	131	544	68	131	131	542	255	I	543	131
GBAA_RS06890		DinB family protein	22	22	22	22	25	25	25	25	25	25	25	25	43	22	22	83	22	25	25	277	42	25	25	276	23	X	83	25
GBAA_RS06905		7-cyano-7-deazaguanine synthase QueC	17	17	17	17	15	15	15	15	15	15	15	15	63	17	17	99	17	15	15	63	65	15	15	63	17	17	84	15
GBAA_RS06920		NADPH-dependent 7-cyano-7-deazaguanine reductase QueF	28	28	28	I	25	25	25	25	25	25	25	25	26	28	28	31	28	25	25	23	29	25	25	23	34	28	51	25
GBAA_RS06925		DUF2187 family protein	4	I	4	4	3	3	3	3	I	3	I	3	7	4	4	7	4	3	3	7	7	3	3	7	4	4	7	3
GBAA_RS06935		hypothetical protein	47	47	47	47	93	93	93	93	93	93	93	93	46	47	47	60	47	93	93	46	280	93	93	46	63	47	51	93
GBAA_RS06945		hypothetical protein	2	12	12	2	2	2	2	2	2	2	2	2	9	12	12	9	12	2	2	9	9	2	2	9	13	12	9	2
GBAA_RS06950		hypothetical protein	115	39	39	115	64	64	64	64	64	64	64	64	36	39	39	36	39	64	64	36	42	64	64	36	103	39	36	64
GBAA_RS06960		class Ib ribonucleoside-diphosphate reductase assembly flavoprotein NrdI	10	10	10	10	9	9	9	9	9	9	9	9	8	10	10	8	10	9	9	8	34	9	9	8	9	10	8	9
GBAA_RS07000		ABC transporter ATP-binding protein	42	43	42	42	122	122	122	122	122	122	122	122	38	42	42	65	42	122	122	35	46	122	122	41	68	42	56	122
GBAA_RS07015		DUF3913 family protein	28	28	28	28	45	45	45	45	45	45	45	45	24	28	28	29	28	45	45	11	31	45	45	82	41	28	29	45
GBAA_RS07020		Lrp/AsnC family transcriptional regulator	30	30	29	I	I	80	80	80	80	80	80	80	28	29	29	15	29	80	80	14	33	80	80	28	46	29	15	80
GBAA_RS07035		SseB family protein	26	27	26	26	81	81	81	81	81	81	81	81	25	26	26	78	26	81	81	261	29	81	81	11	48	26	11	81
GBAA_RS07040		LD-carboxypeptidase	38	39	38	38	149	149	149	149	149	149	149	149	45	38	38	147	38	149	149	508	40	149	149	507	74	38	92	149
GBAA_RS07070		teichoic acid D-Ala incorporation-associated protein DltX	4	4	4	4	4	4	4	4	4	4	4	4	6	4	4	19	4	4	4	6	6	4	4	6	4	4	6	4
GBAA_RS07085		flavodoxin	27	27	27	27	46	46	46	46	46	46	46	46	26	27	27	26	27	46	46	26	30	46	46	26	27	27	51	46
GBAA_RS07115		hypothetical protein	17	17	17	17	5	5	5	5	5	5	5	5	6	17	17	6	17	5	5	143	6	5	5	6	17	17	6	5
GBAA_RS07125		bacitracin resistance undecaprenyl-diphosphatase	131	131	102	131	148	148	148	148	148	148	148	148	29	102	102	28	102	148	148	28	61	148	148	31	13	102	54	148
GBAA_RS07130		thioredoxin family protein	32	152	32	I	86	86	86	86	86	86	86	86	29	32	32	29	32	86	86	29	64	86	86	29	24	32	34	86
GBAA_RS07140		MarR family transcriptional regulator	22	22	22	22	9	9	9	9	9	9	9	9	21	22	22	45	22	9	9	21	37	9	9	21	33	22	31	9
GBAA_RS07145		hypothetical protein	8	8	8	8	8	8	8	8	8	8	8	8	58	8	8	45	8	8	8	45	45	8	8	45	8	8	47	8
GBAA_RS07180		YkuS family protein	76	76	76	76	109	109	109	109	109	109	109	109	17	76	76	21	76	109	109	208	20	109	109	17	76	76	52	109
GBAA_RS07185		DUF3911 family protein	17	17	25	17	23	23	23	23	23	23	23	23	24	25	25	29	25	23	23	165	9	23	23	24	49	25	10	23
GBAA_RS07205		acetolactate synthase small subunit	28	20	20	28	40	40	40	40	40	40	40	40	38	20	20	42	20	40	40	38	44	40	40	38	20	20	42	40
GBAA_RS07225		3-isopropylmalate dehydratase large subunit	44	44	44	44	135	135	135	135	135	135	135	135	41	44	44	128	44	135	135	577	48	135	135	41	132	44	85	135
GBAA_RS07230		3-isopropylmalate dehydratase small subunit	26	26	26	I	141	141	141	141	141	141	141	141	23	26	26	40	26	141	141	25	35	141	141	25	140	26	93	141
GBAA_RS07240		ATP phosphoribosyltransferase	5	5	5	I	83	83	83	83	83	83	83	83	37	5	5	131	5	83	83	351	59	83	83	55	17	5	37	83
GBAA_RS07245		histidinol dehydrogenase	36	48	36	36	98	98	98	98	98	98	98	98	199	36	36	207	36	98	98	426	353	98	98	550	new#1	36	207	98
GBAA_RS07250		imidazoleglycerol-phosphate dehydratase HisB	26	26	26	26	97	97	97	97	97	97	97	97	57	26	26	71	26	97	97	129	64	97	97	59	27	26	60	97
GBAA_RS07260		1-(5-phosphoribosyl)-5-[(5- phosphoribosylamino)methylideneamino]imidazole-4- carboxamide isomerase	28	28	27	28	69	69	69	69	69	69	69	69	29	27	27	103	27	69	69	26	381	69	69	411	122	27	58	69
GBAA_RS07290		2-hydroxyacid dehydrogenase	39	new#1	new#2	39	37	37	37	37	37	37	37	37	new#3	new#2	new#2	new#3	new#2	37	37	new#4	new#5	37	37	new#6	new#2	new#2	new#3	37
GBAA_RS07295		CDP-diacylglycerol--serine O-phosphatidyltransferase	26	15	15	26	19	19	19	19	19	19	19	19	41	15	15	39	15	19	19	39	44	19	19	42	15	15	43	19
GBAA_RS07315		YezD family protein	18	18	17	18	17	17	17	17	17	17	17	17	15	17	17	12	17	17	17	12	12	17	17	12	17	17	15	17
GBAA_RS07330		adenylyl-sulfate kinase	20	274	19	20	127	127	127	127	127	127	127	127	18	19	19	18	19	127	127	18	14	127	127	18	25	19	18	127
GBAA_RS07340		DUF3906 family protein	22	22	13	22	11	11	11	11	11	11	11	11	38	13	13	38	13	11	11	38	45	11	11	179	14	13	52	11
GBAA_RS07385		Na+/H+ antiporter NhaC family protein	86	86	52	86	142	142	142	142	142	142	142	142	49	52	52	57	52	142	142	new#1	242	142	142	60	141	52	57	142
GBAA_RS07425		hypothetical protein	5	5	5	5	3	3	3	3	3	3	3	3	9	5	5	10	5	3	3	10	3	3	3	10	5	5	10	3
GBAA_RS07440		hypothetical protein	7	7	7	7	60	60	60	60	60	60	60	60	13	7	7	new#1	7	60	60	9	9	60	60	9	16	7	13	60
GBAA_RS07460		Crp/Fnr family transcriptional regulator	50	I	26	50	41	41	41	41	41	41	41	41	24	26	26	24	26	41	41	276	21	41	41	63	39	26	30	41
GBAA_RS07465		hypothetical protein	13	13	12	13	58	58	58	58	58	58	58	58	24	12	12	24	12	58	58	8	8	58	58	8	12	12	24	58
GBAA_RS07480		inorganic phosphate transporter	34	34	34	34	31	31	31	31	31	31	31	31	32	34	34	32	34	31	31	37	118	31	31	292	46	34	32	31
GBAA_RS07485		DUF47 domain-containing protein	10	10	10	I	10	10	10	10	10	10	10	10	36	10	10	36	10	10	10	45	37	10	10	36	19	10	36	10
GBAA_RS07510		DUF72 domain-containing protein	166	133	133	I	154	154	154	154	154	154	154	154	46	133	133	80	133	154	154	350	76	154	154	293	36	133	66	154
GBAA_RS07515		DUF3924 domain-containing protein	27	27	27	27	11	11	11	11	11	11	11	11	26	27	27	26	27	11	11	24	12	11	11	23	27	27	20	11
GBAA_RS07530		purine-nucleoside phosphorylase	73	33	33	I	58	58	58	58	58	58	58	new#1	32	33	33	32	33	58	58	30	48	58	new#1	11	51	33	32	58
GBAA_RS07550		hypothetical protein	40	40	40	40	37	37	37	37	37	37	37	37	38	40	40	38	40	37	37	39	16	37	37	35	40	40	52	37
GBAA_RS07565		D-alanyl-D-alanine carboxypeptidase DacB	172	172	172	172	61	61	61	61	61	61	61	61	38	172	172	44	172	61	61	71	36	61	61	433	225	172	434	61
GBAA_RS07570		spore maturation protein SbmA	22	22	22	22	57	57	57	57	57	57	57	57	68	22	22	83	22	57	57	21	16	57	57	21	22	22	21	57
GBAA_RS07575		spore maturation protein SpmB	27	27	27	27	26	26	26	26	26	26	26	26	72	27	27	126	27	26	26	109	71	26	26	72	32	27	72	26
GBAA_RS07585		thiol-disulfide oxidoreductase ResA	101	101	81	101	97	97	97	97	97	97	97	97	14	81	81	14	81	97	97	14	15	97	97	14	90	81	14	97
GBAA_RS07600		DNA-binding response regulator ResD	43	43	43	43	41	41	41	41	41	41	41	41	38	43	43	38	43	41	41	38	39	41	41	42	22	43	38	41
GBAA_RS07605		sensor histidine kinase ResE	184	224	184	184	260	260	260	260	260	260	260	260	182	184	184	279	184	260	260	552	28	260	260	183	new#1	184	238	260
GBAA_RS07630		ferredoxin	47	47	47	47	19	19	19	19	19	19	19	19	1	47	47	1	47	19	19	1	1	19	19	1	53	47	1	19
GBAA_RS07680		DUF3961 domain-containing protein	4	4	4	4	3	3	3	3	3	3	3	3	43	4	4	43	4	3	3	43	75	3	3	43	4	4	43	3
GBAA_RS07685		N-acetylmuramoyl-L-alanine amidase	114	114	114	I	116	116	116	116	116	116	116	116	47	114	114	47	114	116	116	47	103	116	116	46	120	114	47	116
GBAA_RS07690		YpdA family putative bacillithiol disulfide reductase	36	36	35	36	107	107	107	107	107	107	107	107	42	35	35	58	35	107	107	342	new#1	107	107	173	104	35	435	107
GBAA_RS07705		(d)CMP kinase	17	17	16	I	35	35	35	35	35	35	35	35	36	16	16	75	16	35	35	36	34	35	35	36	18	16	36	35
GBAA_RS07725		hypothetical protein	79	79	36	79	113	113	113	113	113	113	113	113	48	36	36	131	36	113	113	409	43	113	113	292	49	36	48	113
GBAA_RS07740		ribosome-associated GTPase EngA	29	34	19	29	96	96	96	96	96	96	96	96	61	19	19	136	19	96	96	58	69	96	96	256	20	19	65	96
GBAA_RS07755		DUF2768 domain-containing protein	23	23	23	23	8	8	8	8	8	8	8	8	21	23	23	21	23	8	8	18	9	8	8	18	31	23	18	8
GBAA_RS07760		hypothetical protein	27	38	27	27	95	95	95	95	95	95	95	95	201	27	27	201	27	95	95	216	212	95	95	203	28	27	216	95
GBAA_RS07780		heptaprenyl diphosphate synthase component 1	15	15	15	I	42	42	42	42	42	42	42	42	130	15	15	146	15	42	42	138	131	42	42	201	24	15	153	42
GBAA_RS07785		2-heptaprenyl-1,4-naphthoquinone methyltransferase	18	26	18	18	16	16	16	16	16	16	16	16	55	18	18	55	18	16	16	50	47	16	16	50	18	18	69	16
GBAA_RS07790		heptaprenyl diphosphate synthase component II	18	18	18	18	73	73	73	73	73	73	73	73	61	18	18	95	18	73	73	78	79	73	73	161	18	18	62	73
GBAA_RS07795		nucleoside-diphosphate kinase	25	25	15	25	12	12	12	12	12	12	12	12	40	15	15	40	15	12	12	40	13	12	12	40	3	15	40	12
GBAA_RS07805		3-dehydroquinate synthase	237	233	228	237	21	21	21	21	21	21	21	21	25	228	228	29	228	21	21	32	26	21	21	28	231	228	48	21
GBAA_RS07810		histidinol-phosphate transaminase	23	23	23	23	93	93	93	93	93	93	93	93	69	23	23	75	23	93	93	497	105	93	93	205	new#1	23	102	93
GBAA_RS07815		tetratricopeptide repeat protein	89	89	51	89	84	84	84	84	84	84	84	84	49	51	51	86	51	84	84	483	47	84	84	245	77	51	53	84
GBAA_RS07820		YpiB family protein	11	11	11	11	46	46	46	46	46	46	46	46	49	11	11	49	11	46	46	49	8	46	46	50	14	11	49	46
GBAA_RS07825		YpiF family protein	209	208	208	209	97	97	97	97	97	97	97	97	117	208	208	117	208	97	97	117	147	97	97	118	17	208	117	97
GBAA_RS07830		menaquinol-cytochrome c reductase iron-sulfur subunit	30	30	30	30	28	28	28	28	28	28	28	28	27	30	30	27	30	28	28	29	13	28	28	29	58	30	45	28
GBAA_RS07835		menaquinol-cytochrome c reductase cytochrome b subunit	30	30	30	30	61	61	61	61	61	61	61	61	28	30	30	28	30	61	61	25	51	61	61	28	60	30	28	61
GBAA_RS07855		sporulation protein YpjB	17	17	17	17	45	45	45	45	45	45	45	45	43	17	17	43	17	45	45	43	46	45	45	43	18	17	43	45
GBAA_RS07860		zinc metallopeptidase	42	42	42	42	143	143	143	143	143	143	143	143	39	42	42	41	42	143	143	37	15	143	143	41	42	42	37	143
GBAA_RS07870		YitT family protein	20	20	20	20	67	67	67	67	67	67	67	67	46	20	20	102	20	67	67	43	49	67	67	400	22	20	46	67
GBAA_RS07880		nucleotide pyrophosphohydrolase	12	12	12	12	11	11	11	11	11	11	11	11	7	12	12	7	12	11	11	62	7	11	11	47	19	12	7	11
GBAA_RS07885		dihydrodipicolinate reductase	87	55	55	87	70	70	70	70	70	70	70	70	53	55	55	53	55	70	70	420	59	70	70	79	new#1	55	78	70
GBAA_RS07895		bacillithiol biosynthesis deacetylase BshB1	18	18	18	18	27	27	27	27	27	27	27	27	57	18	18	63	18	27	27	57	70	27	27	57	20	18	57	27
GBAA_RS07900		N-acetyl-alpha-D-glucosaminyl L-malate synthase BshA	5	5	5	5	53	53	53	53	53	53	53	53	88	5	5	92	5	53	53	130	87	53	53	417	7	5	92	53
GBAA_RS07910		biotin--[acetyl-CoA-carboxylase] ligase	104	38	38	104	80	80	80	80	80	80	80	80	49	38	38	47	38	80	80	98	48	80	80	444	123	38	97	80
GBAA_RS07925		3-methyl-2-oxobutanoate hydroxymethyltransferase	228	228	228	228	233	233	233	233	233	233	233	233	30	228	228	40	228	233	233	50	27	233	233	335	231	228	40	233
GBAA_RS07930		pantoate--beta-alanine ligase	37	37	37	37	89	89	89	89	89	89	89	89	40	37	37	42	37	89	89	33	161	89	89	67	51	37	65	89
GBAA_RS07935		aspartate 1-decarboxylase	12	12	12	12	7	7	7	7	7	7	7	7	23	12	12	30	12	7	7	217	25	7	7	23	12	12	30	7
GBAA_RS07945		YpmA family protein	4	4	4	4	4	4	4	4	4	4	4	4	5	4	4	22	4	4	4	22	5	4	4	22	4	4	22	4
GBAA_RS07955		aspartate transaminase AspB	206	206	206	206	59	59	59	59	59	59	59	59	35	206	206	36	206	59	59	32	38	59	59	459	new#1	206	72	59
GBAA_RS07960		DNA replication protein DnaD	42	26	26	42	33	33	33	33	33	33	33	33	67	26	26	96	26	33	33	313	71	33	33	312	28	26	75	33
GBAA_RS07965		endonuclease III	13	13	13	13	85	85	85	85	85	85	85	85	43	13	13	new#1	13	85	85	83	43	85	85	83	13	13	43	85
GBAA_RS07980		Holliday junction resolvase RecU	16	16	16	I	30	30	30	30	30	30	30	30	64	16	16	64	16	30	30	64	10	30	30	64	68	16	64	30
GBAA_RS07990		hypothetical protein	2	2	2	2	2	2	2	2	2	2	2	2	30	2	2	30	2	2	2	30	34	2	2	30	2	2	30	2
GBAA_RS07995		YppE family protein	4	4	4	4	3	3	3	3	3	3	3	3	45	4	4	45	4	3	3	45	44	3	3	45	28	4	45	3
GBAA_RS08000		hypothetical protein	19	19	19	19	64	64	64	64	64	64	64	64	10	19	19	10	19	64	new#1	137	10	new#1	64	10	19	19	10	64
GBAA_RS08015		DUF1273 domain-containing protein	18	18	18	I	17	17	17	17	17	17	17	17	55	18	18	55	18	17	17	53	67	17	17	56	23	18	55	17
GBAA_RS08020		cell division regulator GpsB	14	14	14	14	45	45	45	45	45	45	45	45	11	14	14	11	14	45	45	157	10	45	45	11	17	14	11	45
GBAA_RS08025		class I SAM-dependent RNA methyltransferase	196	196	196	196	37	37	37	37	37	37	37	37	41	196	196	103	196	37	37	447	182	37	37	446	61	196	41	37
GBAA_RS08030		DUF3921 domain-containing protein	20	20	20	20	87	87	87	87	87	87	87	87	19	20	20	19	20	87	87	19	12	87	87	19	new#1	20	19	87
GBAA_RS08035		ATP-dependent DNA helicase	110	57	57	110	353	353	353	353	353	353	353	353	63	57	57	63	57	353	353	83	104	353	353	543	new#1	57	98	353
GBAA_RS08040		carboxypeptidase	41	41	29	I	51	51	51	51	51	51	51	51	88	29	29	86	29	51	51	634	105	51	51	633	new#1	29	148	51
GBAA_RS08060		xanthine phosphoribosyltransferase	17	3	3	17	82	82	82	82	82	82	82	82	36	3	3	108	3	82	82	346	250	82	82	276	11	3	36	82
GBAA_RS08065		xanthine permease	47	47	47	47	81	81	81	81	81	81	81	81	151	47	47	245	47	81	81	228	218	81	81	604	169	47	153	81
GBAA_RS08070		DUF418 domain-containing protein	249	249	249	I	262	262	262	262	262	262	262	262	26	249	249	110	249	262	262	503	295	262	262	502	245	249	82	262
GBAA_RS08075		dynamin family protein	144	114	62	144	107	107	107	107	107	107	107	107	72	62	new#1	177	62	107	107	900	132	107	107	899	181	62	64	107
GBAA_RS08085		GNAT family N-acetyltransferase	230	230	230	230	28	28	28	28	28	28	28	28	47	230	230	47	230	28	28	47	53	28	28	305	25	230	49	28
GBAA_RS08090		YpbS family protein	9	9	9	9	9	9	9	9	9	9	9	9	14	9	9	18	9	9	9	15	12	9	9	15	9	9	16	9
GBAA_RS08095		sulfurtransferase	48	80	48	48	125	125	125	125	125	125	125	125	46	48	48	68	48	125	125	473	53	125	125	43	71	48	49	125
GBAA_RS08120		magnesium transporter	31	31	31	31	30	30	30	30	30	30	30	30	94	31	new#1	144	31	30	30	171	271	30	30	381	35	31	114	30
GBAA_RS08125		5'-3' exonuclease	155	155	155	155	179	179	179	179	179	179	179	179	35	155	155	85	155	179	179	33	33	179	179	404	56	155	39	179
GBAA_RS08200		DMT family transporter	64	57	40	64	new#1	53	53	53	53	53	53	53	109	40	40	140	40	53	53	164	483	53	53	517	47	40	163	53
GBAA_RS08205		reverse transcriptase-like protein	30	30	29	30	26	26	26	26	26	26	26	26	27	29	29	27	29	26	26	69	261	26	26	25	43	29	27	26
GBAA_RS08210		aldose 1-epimerase family protein	new#1	48	48	new#1	114	114	114	114	114	114	114	114	45	48	48	59	48	114	114	115	101	114	114	485	49	48	59	114
GBAA_RS08215		QueT transporter family protein	64	64	41	64	21	21	21	21	21	21	21	21	39	41	41	56	41	21	21	71	14	21	21	214	58	41	39	21
GBAA_RS08230		DUF2564 family protein	92	29	17	92	27	27	27	27	27	27	27	27	16	17	17	16	17	27	27	72	7	27	27	31	17	17	16	27
GBAA_RS08250		hypothetical protein	28	28	28	28	70	70	70	70	70	70	70	70	14	28	28	68	28	70	70	14	31	70	70	57	29	28	14	70
GBAA_RS08300		DUF421 domain-containing protein	66	59	40	66	84	84	84	84	84	84	84	84	133	40	40	145	40	84	84	34	371	84	84	34	146	40	133	84
GBAA_RS08305		YdcF family protein	new#1	36	28	I	47	47	47	47	I	47	47	47	67	28	28	177	28	47	47	340	183	47	47	463	32	28	464	47
GBAA_RS08315		oxygen-insensitive NADPH nitroreductase	44	59	44	44	42	42	42	42	42	42	42	42	147	44	44	162	44	42	42	523	46	42	42	471	180	44	204	42
GBAA_RS08365		HD domain-containing protein	56	56	20	56	75	75	75	75	75	75	75	75	53	20	20	59	20	75	75	55	88	75	75	55	73	20	59	75
GBAA_RS08670		AzlC family ABC transporter permease	34	89	34	34	164	164	164	164	164	164	164	164	31	34	new#1	134	34	164	164	566	379	164	164	29	27	34	102	164
GBAA_RS08675		AzlD domain-containing protein	124	154	124	124	152	152	152	152	152	152	152	152	31	124	124	67	124	152	152	164	111	152	152	121	2	124	53	152
GBAA_RS08710		H-type small acid-soluble spore protein	10	1	10	10	5	5	5	5	5	5	5	5	23	10	10	27	10	5	5	25	6	5	5	55	10	10	7	5
GBAA_RS08725		DUF4398 domain-containing protein	52	52	52	52	12	12	12	12	12	12	12	12	49	52	52	57	52	12	12	390	63	12	12	51	36	52	51	12
GBAA_RS08765		hypothetical protein	27	27	29	27	16	16	16	16	I	16	16	16	27	29	29	8	29	16	16	27	8	16	16	27	27	29	40	16
GBAA_RS08790		hypothetical protein	7	21	7	7	49	49	49	49	49	49	49	49	36	7	7	36	7	49	49	36	15	49	49	36	21	7	36	49
GBAA_RS08800		DUF3147 family protein	182	182	182	182	new#1	new#1	new#1	new#1	new#1	new#1	new#1	new#1	3	182	182	5	182	new#1	new#1	34	13	new#1	new#1	4	186	182	27	new#1
GBAA_RS08810		protein phosphatase 2C domain-containing protein	22	I	4	22	94	94	94	94	94	94	94	94	47	4	4	47	4	94	94	437	46	94	94	436	30	4	47	94
GBAA_RS08840		Fur-regulated basic protein FbpA	6	6	6	6	12	12	12	12	12	12	12	12	13	6	6	24	6	12	12	54	10	12	12	15	37	6	13	12
GBAA_RS08875		Na+/H+ antiporter NhaC	26	27	5	I	163	163	163	163	163	163	163	163	69	5	5	69	5	163	163	74	63	new#1	163	473	16	5	116	163
GBAA_RS08900		DUF2087 domain-containing protein	29	29	29	29	152	152	152	152	152	152	152	152	26	29	29	45	29	152	152	298	67	152	152	464	76	29	31	152
GBAA_RS08965		DUF445 domain-containing protein	200	200	151	I	264	264	264	264	264	264	264	264	148	151	151	165	151	264	264	647	50	264	264	37	183	151	57	264
GBAA_RS09050		DEAD/DEAH box helicase	150	122	66	I	52	52	52	52	52	52	52	52	63	66	66	203	66	52	52	895	101	52	52	587	190	66	135	52
GBAA_RS09165		GTPase HflX	76	76	37	76	137	137	137	137	137	137	137	137	34	37	37	34	37	137	137	580	164	137	137	579	59	37	84	137
GBAA_RS09225		elongation factor G-binding protein	132	132	132	I	66	66	66	66	66	66	66	66	24	132	132	27	132	66	66	22	28	66	66	126	43	132	27	66
GBAA_RS09280		dihydroxy-acid dehydratase	108	108	42	108	196	196	196	196	196	196	196	196	39	42	42	88	42	196	196	510	282	196	196	510	85	42	637	196
GBAA_RS09285		threonine ammonia-lyase IlvA	246	227	193	I	108	108	108	108	108	108	108	108	37	193	193	44	193	108	108	572	53	108	108	571	212	193	37	108
GBAA_RS09300		DUF554 domain-containing protein	147	147	119	147	181	181	181	181	181	181	181	181	28	119	119	67	119	181	181	28	33	181	181	379	120	119	28	181
GBAA_RS09345		bifunctional S-methyl-5'-thioadenosine deaminase/S-adenosylhomocysteine deaminase	247	221	170	247	216	216	216	216	216	216	216	216	166	170	170	280	170	216	216	646	36	216	216	169	200	170	645	216
GBAA_RS09405		Nramp family divalent metal transporter	135	91	91	135	35	35	35	35	35	35	35	35	57	91	91	54	91	35	35	133	75	35	35	551	83	91	120	35
GBAA_RS09410		rhodanese-related sulfurtransferase	30	26	178	30	106	106	106	106	106	106	106	106	47	178	178	54	178	106	106	82	184	106	106	438	20	178	439	106
GBAA_RS09740		D-alanyl-D-alanine carboxypeptidase	new#1	new#1	X	X	new#2	new#2	new#2	new#2	new#2	new#2	new#2	new#2	new#3	new#1	new#1	new#4	new#1	new#2	new#2	new#5	new#6	new#2	new#2	new#7	new#8	new#1	new#9	new#2
GBAA_RS09755		C40 family peptidase	55	55	55	55	71	71	71	71	71	71	71	59	109	55	55	199	55	71	71	421	183	71	59	644	57	55	177	71
GBAA_RS09790		3-ketoacyl-ACP reductase	165	165	165	165	62	62	62	62	62	62	62	62	39	165	165	94	165	62	62	109	44	62	62	391	18	165	42	62
GBAA_RS09825		homoserine dehydrogenase	252	252	252	I	78	78	78	78	78	78	78	78	47	252	252	70	252	78	78	582	45	78	78	581	68	252	141	78
GBAA_RS09835		homoserine kinase	159	159	159	159	41	41	41	41	41	41	41	41	42	159	159	42	159	41	41	433	40	41	41	432	183	159	91	41
GBAA_RS09935		DUF3933 family protein	3	3	3	3	2	2	2	2	2	2	2	2	16	3	3	16	3	2	2	18	17	2	2	I	6	3	16	2
GBAA_RS09970		ammonia-dependent NAD(+) synthetase	49	49	49	49	46	46	46	46	46	46	46	46	47	49	49	404	49	46	46	44	63	46	46	402	62	49	403	46
GBAA_RS10005		hypothetical protein	1	1	1	1	13	13	13	13	13	13	13	13	8	1	1	36	1	13	13	8	7	13	13	23	1	1	23	13
GBAA_RS10010		DUF4257 domain-containing protein	16	16	16	16	26	26	26	26	26	26	26	26	27	16	16	12	16	26	26	new#1	30	26	26	161	16	16	12	26
GBAA_RS10035		hypothetical protein	5	I	5	X	I	I	I	37	37	37	37	37	21	5	5	21	5	37	37	21	22	37	37	21	5	5	21	37
GBAA_RS10045		GerAB/ArcD/ProY family transporter	34	63	34	34	84	84	84	84	84	84	84	84	32	34	34	40	34	84	84	391	37	84	84	390	79	34	32	84
GBAA_RS10055		DUF3939 domain-containing protein	28	38	27	I	24	24	24	24	24	24	24	24	25	new#1	27	22	new#1	24	24	22	37	24	24	26	32	27	22	24
GBAA_RS10070		DUF3896 domain-containing protein	10	9	10	10	9	9	9	9	9	9	9	9	47	10	10	54	10	9	9	73	48	9	9	50	11	10	55	9
GBAA_RS10090		GTP-binding protein	28	68	28	28	64	64	64	64	64	64	64	64	24	28	28	56	28	64	64	20	54	64	64	374	53	28	24	64
GBAA_RS10095		GNAT family N-acetyltransferase	49	49	49	49	66	66	66	66	66	66	66	66	45	49	49	74	49	66	66	71	52	66	66	53	24	49	45	66
GBAA_RS10165		oxidoreductase	101	25	25	I	29	29	29	29	29	29	29	29	43	25	25	118	25	29	29	45	258	29	29	45	27	25	148	29
GBAA_RS10170		NADPH dehydrogenase NamA	154	90	89	154	170	170	170	170	170	170	170	170	86	89	89	180	89	170	170	192	228	170	170	88	113	89	211	170
GBAA_RS10180		DUF2628 domain-containing protein	256	257	255	I	new#1	new#1	new#1	new#1	new#1	new#1	new#1	new#1	73	255	255	105	255	new#1	new#1	360	80	new#1	new#1	359	new#2	255	73	new#1
GBAA_RS10190		FosB/FosD family fosfomycin resistance bacillithiol transferase	41	41	41	41	40	40	40	40	40	40	40	40	49	41	41	49	41	40	40	52	156	40	40	52	214	41	133	40
GBAA_RS10230		magnesium transporter CorA family protein	50	50	50	I	I	72	72	72	72	72	72	72	45	50	50	45	50	72	72	45	55	72	72	45	68	50	52	72
GBAA_RS10235		permease	40	40	40	40	93	93	93	93	93	93	93	93	35	40	40	104	40	93	93	35	44	93	93	35	41	40	35	93
GBAA_RS10240		TIGR03943 family protein	106	106	106	106	117	117	117	117	117	117	117	117	21	106	106	21	106	117	117	21	34	117	117	20	62	106	21	117
GBAA_RS10245		acyl-CoA thioesterase	30	30	30	30	119	119	119	119	119	119	119	119	26	30	30	64	30	119	119	269	32	119	119	26	43	30	26	119
GBAA_RS10250		cardiolipin synthase	new#1	49	68	I	52	52	52	52	52	52	52	52	99	68	68	99	68	52	52	427	78	52	52	281	35	68	99	52
GBAA_RS10260		hypothetical protein	16	16	16	16	35	35	35	35	35	35	35	35	13	16	16	13	16	35	35	13	20	35	35	13	16	16	new#1	35
GBAA_RS10270		DUF456 family protein	17	18	17	17	147	147	147	147	147	147	147	147	33	17	17	33	17	147	147	33	312	147	147	33	7	17	53	147
GBAA_RS10290		branched-chain amino acid transport system II carrier protein	44	44	44	I	74	74	74	74	74	74	74	74	42	44	44	42	44	74	74	41	492	74	74	238	70	44	138	74
GBAA_RS10295		chaperone CsaA	125	36	36	125	20	20	20	20	20	20	20	20	32	36	36	32	36	20	20	32	37	20	20	32	46	36	32	20
GBAA_RS10300		DUF1572 family protein	33	33	33	33	47	47	47	47	47	47	47	47	99	33	33	99	33	47	47	118	103	47	47	99	42	33	99	47
GBAA_RS10310		hypothetical protein	169	169	169	169	31	31	31	31	31	31	31	31	76	169	169	76	169	31	31	76	72	31	31	92	170	169	123	31
GBAA_RS10315		stage II sporulation protein SpoIIP	31	31	31	31	38	38	38	38	38	38	38	38	223	31	31	223	31	38	38	226	240	38	38	475	376	31	250	38
GBAA_RS10325		M15 family metallopeptidase	34	34	34	34	51	51	51	51	51	51	51	51	33	34	34	33	34	51	51	398	125	51	51	397	new#1	34	42	51
GBAA_RS10330		NUDIX domain-containing protein	90	32	31	90	70	70	70	70	70	70	70	70	40	31	31	40	31	70	70	44	38	70	70	363	new#1	31	40	70
GBAA_RS10345		NfeD family protein	25	49	25	25	46	46	46	46	46	46	46	46	20	25	25	20	25	46	46	20	12	46	46	20	72	25	20	46
GBAA_RS10420		GNAT family N-acetyltransferase	37	37	24	37	34	34	34	34	34	34	34	34	63	24	24	196	24	34	34	69	new#1	34	34	103	28	24	311	34
GBAA_RS10475		sporulation protein YtfJ	41	41	41	41	64	64	64	64	64	64	64	64	40	41	41	58	41	64	64	75	11	64	64	219	23	41	280	64
GBAA_RS10485		hypothetical protein	13	20	13	I	9	9	9	9	9	9	9	9	39	13	13	39	13	9	9	39	46	9	9	226	4	13	227	9
GBAA_RS10490		hypothetical protein	21	56	21	21	53	53	53	53	53	53	53	53	18	21	21	65	21	53	53	18	48	53	53	18	47	21	20	53
GBAA_RS10495		permease	5	5	5	5	115	115	115	115	115	115	115	115	45	5	5	127	5	115	115	86	77	115	115	60	8	5	47	115
GBAA_RS10505		formate--tetrahydrofolate ligase	22	22	22	22	150	150	150	150	150	150	150	150	71	22	22	80	22	150	150	644	348	150	150	643	96	22	164	150
GBAA_RS10560		DUF3925 domain-containing protein	11	11	11	11	17	17	17	17	17	17	17	17	27	11	11	27	11	17	17	204	8	17	17	8	11	11	9	17
GBAA_RS10565		glutathione peroxidase	116	116	116	116	140	140	140	140	140	140	140	140	34	116	116	48	116	140	140	new#1	50	140	140	115	46	116	34	140
GBAA_RS10765		HD domain-containing protein	20	20	20	20	18	18	18	18	18	18	18	18	60	20	20	101	20	18	18	62	161	18	18	62	31	20	385	18
GBAA_RS10770		ABC-F family ATP-binding cassette domain-containing protein	15	32	15	15	38	38	38	38	38	38	38	38	59	15	15	203	15	38	38	603	95	38	38	603	26	15	675	38
GBAA_RS10805		conserved virulence factor C family protein	69	69	69	69	118	118	118	118	118	118	118	118	65	69	69	191	69	118	118	371	33	118	118	519	88	69	520	118
GBAA_RS10810		DUF393 domain-containing protein	28	48	28	X	28	28	28	28	28	28	28	28	27	28	28	23	28	28	28	23	69	28	28	23	new#1	28	317	28
GBAA_RS10815		BrxA/BrxB family bacilliredoxin	34	34	34	34	51	51	51	51	51	51	51	51	12	34	34	31	34	51	51	31	12	51	51	31	34	34	12	51
GBAA_RS10855		PepSY domain-containing protein	264	242	200	264	274	274	274	274	274	274	274	274	53	200	200	107	200	274	274	82	131	274	274	82	new#1	200	53	274
GBAA_RS11045		alcohol dehydrogenase EutG	new#1	72	25	new#1	111	111	111	111	111	111	111	111	109	25	25	100	25	111	111	568	198	111	111	455	new#2	25	157	111
GBAA_RS11085		YpjP family protein	24	24	24	24	32	32	32	32	32	32	32	32	22	24	24	22	24	32	32	22	265	32	32	22	25	24	22	32
GBAA_RS11115		thymidylate synthase	33	57	33	I	80	80	80	80	80	80	80	80	143	33	33	143	33	80	80	146	36	80	80	144	172	33	175	80
GBAA_RS11135		1-acyl-sn-glycerol-3-phosphate acyltransferase	23	15	15	23	77	77	77	77	77	77	77	77	38	15	15	38	15	77	77	38	50	77	77	339	19	15	86	77
GBAA_RS11140		hemolysin III family protein	40	40	40	40	192	192	192	192	192	192	192	192	37	40	40	37	40	192	192	37	36	192	192	39	63	40	82	192
GBAA_RS11150		twin-arginine translocase subunit TatC	49	49	34	49	new#1	new#1	new#1	new#1	new#1	new#1	new#1	new#1	32	34	34	32	34	new#1	new#1	29	38	new#1	new#1	41	47	34	41	I
GBAA_RS11155		DUF2535 family protein	12	12	12	12	11	11	11	11	11	11	11	11	10	12	12	10	12	11	11	13	10	11	11	10	new#1	12	10	11
GBAA_RS11160		DegV family protein	16	16	16	16	24	24	24	24	24	24	24	24	41	16	16	41	16	24	24	40	56	24	24	251	18	16	41	24
GBAA_RS11170		SCO family protein	28	28	28	I	25	25	25	25	25	25	25	25	23	28	28	23	28	25	25	24	35	25	25	128	106	28	299	25
GBAA_RS11205		D-amino-acid transaminase	57	41	41	57	40	40	40	40	40	40	40	40	117	41	41	117	41	40	40	271	435	40	40	376	47	41	111	40
GBAA_RS11215		lipoprotein	26	26	26	26	36	36	36	36	36	36	36	36	29	26	26	29	26	36	36	270	34	36	36	220	10	26	29	36
GBAA_RS11315		NAD(P)H-dependent oxidoreductase	31	31	30	31	51	51	51	51	51	51	51	51	24	30	30	24	30	51	51	29	42	51	51	29	35	30	24	51
GBAA_RS11325		YdcF family protein	135	135	135	135	27	27	27	27	27	27	27	27	28	135	135	28	135	27	27	49	33	27	27	130	34	135	28	27
GBAA_RS11345		hypothetical protein	23	23	23	23	7	7	7	7	7	7	7	7	20	23	23	20	23	7	7	20	24	7	7	20	32	23	20	7
GBAA_RS11360		hypothetical protein	36	36	36	36	25	25	25	I	25	25	25	25	35	36	36	35	36	25	25	32	53	25	25	35	37	36	35	25
GBAA_RS11390		DUF4397 domain-containing protein	29	29	29	I	47	47	47	47	47	47	47	47	64	29	29	109	29	47	47	66	396	47	47	427	44	29	64	47
GBAA_RS11395		aspartate aminotransferase family protein	143	57	57	143	36	36	36	36	36	36	36	36	73	57	57	102	57	36	36	129	100	36	36	477	105	57	128	36
GBAA_RS11405		CoA transferase subunit B	28	28	28	I	24	24	24	24	24	24	24	24	25	28	28	27	28	24	24	42	62	24	24	336	new#1	28	85	24
GBAA_RS11415		putative beta-lysine N-acetyltransferase	41	41	41	41	53	53	53	53	53	53	53	53	100	41	41	100	41	53	53	103	122	53	53	103	24	41	103	53
GBAA_RS11420		arginine utilization transcriptional regulator RocR	54	54	54	I	101	101	101	101	101	101	101	101	51	54	54	156	54	101	101	100	86	101	101	448	new#1	54	68	101
GBAA_RS11430		YokU family protein	4	4	4	4	2	2	2	2	2	2	2	2	42	4	4	42	4	2	2	42	49	2	2	42	1	4	42	2
GBAA_RS11435		YozE family protein	2	2	2	2	3	3	3	3	3	3	3	3	21	2	2	21	2	3	3	21	21	3	3	21	2	2	29	3
GBAA_RS11440		hypothetical protein	4	4	4	I	54	54	54	54	54	54	54	54	72	4	4	94	4	54	54	316	98	54	54	94	new#1	4	72	54
GBAA_RS11475		cation transporter	new#1	110	30	new#1	80	80	80	80	80	80	80	80	27	30	30	27	30	80	80	27	38	80	80	408	new#2	30	27	80
GBAA_RS11480		thioredoxin family protein	27	94	27	27	116	116	116	116	116	116	116	116	24	27	27	24	27	116	116	24	37	116	116	297	67	27	24	116
GBAA_RS11660		2-methylcitrate dehydratase	114	37	37	114	87	87	87	87	87	87	87	87	34	37	37	150	37	87	87	34	72	87	87	111	152	37	34	87
GBAA_RS11665		methylisocitrate lyase	34	33	33	34	139	139	139	139	139	139	139	139	30	33	33	36	33	139	139	51	66	139	139	416	new#1	33	36	139
GBAA_RS11670		acyl-CoA dehydrogenase family protein	151	114	48	151	205	205	205	205	205	205	205	205	45	48	48	new#1	48	205	205	47	435	205	205	444	99	48	45	205
GBAA_RS11685		LysE family translocator	67	new#1	29	I	97	97	97	97	97	97	97	97	26	29	29	111	29	97	97	28	25	97	97	28	new#2	29	78	I
GBAA_RS11690		enoyl-CoA hydratase/isomerase family protein	34	34	34	34	119	119	119	119	119	119	119	119	30	34	34	53	34	119	119	45	105	119	119	464	65	34	94	119
GBAA_RS11695		hypothetical protein	27	27	I	I	16	16	16	16	16	16	16	16	24	26	26	24	26	16	16	40	24	16	16	I	26	26	24	16
GBAA_RS11700		DUF2584 domain-containing protein	1	1	1	1	1	1	1	1	1	1	1	1	35	1	1	64	1	1	1	55	43	1	1	37	1	1	35	1
GBAA_RS11705		exonuclease SbcCD subunit D	65	65	36	65	167	167	167	167	167	167	167	167	62	36	36	62	36	167	167	129	99	167	167	448	81	36	78	167
GBAA_RS11710		SMC family ATPase	145	new#1	45	145	208	208	208	208	I	208	208	208	new#2	45	45	201	45	208	208	843	new#3	208	208	842	378	45	136	208
GBAA_RS11750		isochorismate synthase DhbC	49	49	49	49	130	130	130	130	130	130	130	130	54	49	49	54	49	130	130	197	71	130	130	579	75	49	53	130
GBAA_RS11760		isochorismatase	70	32	32	70	181	181	181	181	181	181	181	181	30	32	32	30	32	181	181	480	51	181	181	31	90	32	37	181
GBAA_RS11770		MbtH family protein	67	67	67	67	93	93	93	93	93	93	93	93	18	67	67	18	67	93	93	17	192	93	93	17	77	67	18	93
GBAA_RS11775		multidrug efflux MFS transporter	49	49	49	49	40	40	40	40	40	40	40	40	62	49	new#1	186	49	40	40	120	379	40	40	627	110	49	52	40
GBAA_RS11780		4'-phosphopantetheinyl transferase Sfp	122	98	56	I	35	35	35	35	35	35	35	35	65	56	56	65	56	35	35	342	84	35	35	426	105	56	65	35
GBAA_RS11785		hypothetical protein	36	36	36	36	71	71	71	71	I	71	71	71	34	36	36	34	36	71	71	60	49	71	71	315	36	36	34	71
GBAA_RS11840		threonine--tRNA ligase	85	87	42	I	202	202	202	202	202	202	202	202	218	42	42	292	42	202	202	690	438	202	202	264	58	42	224	202
GBAA_RS11875		ZIP family metal transporter	127	127	127	127	161	I	161	161	I	161	161	161	38	127	127	204	127	161	161	33	44	161	161	55	151	127	53	161
GBAA_RS12180		class I SAM-dependent methyltransferase	18	18	18	18	51	51	51	51	51	51	51	51	115	18	18	132	18	51	51	139	37	51	51	139	74	18	156	51
GBAA_RS12190		DUF3974 domain-containing protein	173	203	173	X	65	65	65	65	65	65	65	65	43	173	173	91	173	65	65	439	156	65	65	438	27	173	75	65
GBAA_RS12205		PTS sugar transporter subunit IIC	104	151	104	104	214	214	214	214	214	214	214	214	102	104	104	new#1	104	214	214	175	489	214	214	144	new#2	104	535	214
GBAA_RS12560		hypothetical protein	2	2	2	I	18	18	18	18	18	18	18	18	8	2	2	8	2	18	18	8	16	18	18	8	3	2	8	18
GBAA_RS12595		acetyl-CoA carboxylase biotin carboxylase subunit	47	47	47	47	129	129	129	129	129	129	129	129	45	47	47	51	47	129	129	91	106	129	129	567	new#1	47	90	129
GBAA_RS12600		acetyl-CoA carboxylase biotin carboxyl carrier protein subunit	3	3	3	3	54	54	54	54	54	54	54	54	71	3	3	71	3	54	54	58	53	54	54	11	3	3	71	54
GBAA_RS12610		enoyl-CoA hydratase	49	49	49	49	18	18	18	18	18	18	18	18	153	49	49	155	49	18	18	436	54	18	18	155	87	49	155	18
GBAA_RS12615		acyl-CoA carboxylase subunit beta	102	48	47	102	276	276	276	276	276	276	276	276	44	47	47	49	47	276	276	87	65	276	276	49	114	47	49	276
GBAA_RS13360		nucleotide excision repair endonuclease	5	12	5	I	2	2	I	2	2	2	2	2	45	5	5	88	5	2	2	214	35	2	2	196	20	5	35	2
GBAA_RS13545		YhcN/YlaJ family sporulation lipoprotein	117	117	117	117	80	80	80	80	80	80	80	80	52	117	117	52	117	80	80	48	58	80	80	52	166	117	401	80
GBAA_RS13555		spore cortex-lytic enzyme	52	97	52	52	94	94	94	94	94	94	94	94	50	52	52	50	52	94	94	167	74	94	94	114	144	52	new#1	94
GBAA_RS13560		YqzG/YhdC family protein	70	81	70	70	93	93	93	93	93	93	93	93	68	70	70	102	70	93	93	80	27	93	93	80	86	70	100	93
GBAA_RS13570		tryptophan 2,3-dioxygenase	154	154	154	154	214	214	214	214	214	214	214	214	36	154	154	74	154	214	214	36	55	214	214	433	82	154	41	214
GBAA_RS13695		SDR family oxidoreductase	162	89	89	162	200	200	200	200	200	200	200	200	23	89	89	196	89	200	200	494	34	200	200	507	new#1	89	53	200
GBAA_RS13755		RNA polymerase subunit sigma-70	221	43	38	X	71	71	71	71	71	71	71	71	69	38	38	117	38	71	71	65	86	71	71	75	41	38	178	71
GBAA_RS13760		(2Fe-2S)-binding protein	new#1	41	41	new#1	79	79	79	79	79	79	79	79	77	41	41	77	41	79	79	228	108	79	79	91	new#2	41	226	79
GBAA_RS13890		DNA helicase RecQ	64	49	48	64	55	55	55	55	55	55	55	55	101	48	48	226	48	55	55	687	141	55	55	685	75	48	686	55
GBAA_RS13920		hypothetical protein	52	52	52	52	59	59	59	59	59	59	59	59	91	52	52	46	52	59	59	79	43	59	59	I	41	52	46	59
GBAA_RS13940		manganese-dependent inorganic pyrophosphatase	50	24	24	I	124	124	124	124	124	124	124	124	91	24	new#1	91	24	124	124	91	89	124	124	91	60	24	91	124
GBAA_RS14010		YxcD family protein	22	22	5	22	27	27	27	27	27	27	27	27	39	5	X	43	5	27	27	254	139	27	27	51	6	5	43	27
GBAA_RS14015		hypothetical protein	30	30	30	30	new#1	75	75	75	75	75	75	75	29	30	X	36	30	75	75	94	33	75	75	26	38	30	31	75
GBAA_RS14020		DUF1836 domain-containing protein	28	79	28	28	108	108	108	108	108	108	108	108	25	28	X	118	28	108	108	345	36	108	108	91	62	28	30	108
GBAA_RS14055		C40 family peptidase	63	55	55	I	170	170	170	170	170	170	170	170	93	55	X	147	55	170	170	158	112	170	170	560	58	55	561	170
GBAA_RS14060		dipeptide epimerase	43	36	36	I	86	86	86	86	86	86	86	86	135	36	X	185	36	86	86	533	218	86	86	135	45	36	167	86
GBAA_RS14080		hypothetical protein	24	24	24	24	10	10	I	I	X	10	10	10	23	24	X	62	24	10	10	26	12	10	10	23	5	24	23	10
GBAA_RS14115		hypothetical protein	252	new#1	250	I	88	88	88	88	88	88	88	88	32	250	X	72	250	88	88	71	149	88	88	205	257	250	330	88
GBAA_RS14150		DegV family protein	30	29	29	30	81	81	I	I	81	81	81	81	26	new#1	X	150	29	81	81	177	45	81	81	106	new#2	29	54	81
GBAA_RS14165		hypothetical protein	22	22	22	22	21	21	21	21	21	21	21	21	19	22	X	19	22	21	21	24	20	21	21	24	5	22	19	21
GBAA_RS14210		hypothetical protein	15	15	14	15	32	32	32	32	32	32	32	32	33	14	14	33	14	32	32	30	34	32	32	30	21	14	33	32
GBAA_RS14225		DUF3970 family protein	48	48	38	48	35	35	35	35	35	35	35	35	36	38	38	36	38	35	35	37	8	35	35	37	38	38	177	35
GBAA_RS14265		LL-diaminopimelate aminotransferase	62	62	43	62	267	267	267	267	267	267	267	267	180	43	43	265	43	267	267	188	57	267	267	536	266	43	597	267
GBAA_RS14350		AI-2E family transporter	31	31	31	31	143	143	143	143	143	143	143	143	29	31	31	128	31	143	143	445	26	143	143	444	67	31	33	143
GBAA_RS14355		HNH endonuclease	72	35	35	72	94	94	I	94	94	94	94	94	33	35	35	33	35	94	94	29	new#1	94	94	370	new#2	35	40	94
GBAA_RS14415		hypothetical protein	27	27	65	27	48	48	48	48	48	48	48	48	67	65	65	67	65	48	48	73	69	48	48	73	new#1	65	399	48
GBAA_RS14420		BA2930 family N-acetyltransferase	28	13	53	28	40	40	40	40	40	40	40	40	78	53	53	81	53	40	40	81	84	40	40	338	new#1	53	339	40
GBAA_RS14495		LTA synthase family protein	112	97	71	112	260	260	260	260	I	260	260	260	69	71	71	133	71	260	260	89	74	260	260	610	new#1	71	611	260
GBAA_RS14565		YndM family protein	35	35	35	35	50	50	50	50	50	50	50	50	33	35	35	38	35	50	50	30	31	50	50	249	new#1	35	38	50
GBAA_RS14620		malate:quinone oxidoreductase	236	236	236	236	76	76	76	76	76	76	76	76	50	236	236	125	236	76	76	415	66	76	76	535	70	236	89	76
GBAA_RS14680		antibiotic biosynthesis monooxygenase	19	104	104	19	61	61	61	61	61	61	61	61	25	104	104	28	104	61	61	25	122	61	61	25	new#1	104	28	61
GBAA_RS14790		GNAT family N-acetyltransferase	50	50	27	50	46	46	46	46	46	46	46	46	24	27	27	65	27	46	46	401	135	46	46	120	311	27	150	46
GBAA_RS14800		hypothetical protein	86	86	86	X	95	95	95	95	95	95	95	95	85	86	86	23	86	95	95	43	24	95	95	43	new#1	86	23	I
GBAA_RS14805		DUF2812 domain-containing protein	new#1	13	13	I	137	137	137	137	137	137	137	137	153	13	13	90	13	137	137	new#2	27	137	137	new#2	15	13	156	137
GBAA_RS15005		GNAT family N-acetyltransferase	28	28	28	28	63	63	63	63	63	63	63	63	126	28	28	47	28	63	63	189	46	63	63	112	37	28	172	63
GBAA_RS15020		EamA family transporter	157	157	157	157	91	91	91	91	91	91	91	91	30	157	157	78	157	91	91	545	165	91	91	437	192	157	61	91
GBAA_RS15070		metallophosphoesterase family protein	200	new#1	new#2	I	172	172	172	172	172	172	172	172	37	133	133	40	133	172	172	517	55	172	172	39	new#3	133	68	172
GBAA_RS15080		VOC family protein	104	104	52	104	182	182	182	182	182	182	182	182	62	52	52	87	52	182	182	543	59	182	182	542	new#1	113	120	182
GBAA_RS15085		sulfite exporter TauE/SafE family protein	207	207	179	207	61	61	61	61	61	61	61	61	177	179	179	249	179	61	61	470	new#1	61	61	470	new#2	179	471	61
GBAA_RS15155		NAD-dependent protein deacylase	179	201	179	179	240	240	240	240	240	240	240	240	22	179	179	22	179	240	240	511	39	240	240	221	194	179	510	240
GBAA_RS15175		DUF979 domain-containing protein	235	57	32	235	259	259	259	259	259	259	259	259	39	32	32	39	32	259	259	204	51	259	259	I	191	32	553	259
GBAA_RS15185		5-oxoprolinase subunit PxpA	27	84	27	27	172	172	172	172	172	172	172	172	23	27	27	23	27	172	172	493	63	172	172	26	new#1	27	618	172
GBAA_RS15195		5-oxoprolinase subunit PxpB	38	76	38	38	156	156	156	156	156	156	156	156	45	38	38	45	38	156	156	495	104	156	156	new#1	new#2	38	93	156
GBAA_RS15205		signal peptidase I	43	71	43	43	39	39	39	39	39	39	39	39	40	43	43	37	43	39	39	37	45	39	39	37	146	43	37	39
GBAA_RS15235		YdcF family protein	42	42	41	42	77	77	77	77	77	77	77	77	16	41	41	23	41	77	77	236	37	77	77	299	46	41	23	I
GBAA_RS15695		VOC family protein	93	93	93	93	196	196	196	196	196	196	196	196	90	93	93	46	93	196	196	221	26	196	196	92	197	93	153	196
GBAA_RS16185		D-3-phosphoglycerate dehydrogenase	263	242	203	263	274	274	274	274	274	274	274	274	37	203	203	43	203	274	274	73	42	274	274	541	370	203	111	274
GBAA_RS16190		3-phosphoserine/phosphohydroxythreonine transaminase	248	279	247	248	132	132	132	132	132	132	132	132	48	247	247	129	247	132	132	624	71	132	132	623	70	247	89	132
GBAA_RS16280		NETI motif-containing protein	13	13	13	13	91	91	91	91	91	91	91	91	22	13	13	22	13	91	91	22	21	91	91	22	48	13	22	91
GBAA_RS16290		alpha/beta hydrolase	176	176	176	176	79	79	79	79	79	79	79	79	24	176	176	22	176	79	79	60	41	79	79	382	192	176	22	79
GBAA_RS16295		MarR family transcriptional regulator	88	88	88	88	107	107	107	107	107	107	107	107	25	88	88	25	88	107	107	25	31	107	107	214	28	88	25	107
GBAA_RS16300		MFS transporter	52	52	51	52	264	264	264	264	264	264	264	264	48	51	51	200	51	264	264	46	56	264	264	425	new#1	51	46	264
GBAA_RS16510		ABC transporter ATP-binding protein	6	5	5	6	156	156	156	156	156	156	156	156	64	5	5	81	5	156	156	126	97	156	156	414	19	5	119	156
GBAA_RS16515		hypothetical protein	19	70	70	19	105	105	105	105	105	105	105	105	29	70	70	29	70	105	105	42	29	105	105	197	34	70	29	105
GBAA_RS16545		tyrosine-protein phosphatase	18	18	18	18	146	146	146	146	146	146	146	146	275	18	18	new#1	18	146	146	38	28	146	146	new#2	new#3	18	new#4	146
GBAA_RS16665		DUF2179 domain-containing protein	147	147	147	147	57	57	57	57	57	57	57	57	32	147	147	34	147	57	57	312	50	57	57	29	251	147	34	57
GBAA_RS16670		ATP synthase subunit I	30	30	30	30	73	73	73	73	73	73	73	73	29	30	30	91	30	73	73	33	33	73	73	311	new#1	30	64	73
GBAA_RS16680		MerR family transcriptional regulator	2	2	2	2	29	29	29	29	29	29	29	29	86	2	2	87	2	29	29	6	27	29	29	6	7	2	87	29
GBAA_RS16695		DUF1272 domain-containing protein	13	30	30	13	40	40	40	40	40	40	40	40	29	30	30	52	30	40	40	147	8	40	40	193	30	30	147	40
GBAA_RS16905		hypothetical protein	39	113	72	39	12	12	12	12	12	12	12	12	21	72	72	21	72	12	12	21	71	12	12	115	72	72	103	12
GBAA_RS17160		bacillithiol biosynthesis deacetylase BshB2	53	32	32	53	88	88	88	88	88	88	88	88	29	32	32	99	32	88	88	29	13	88	88	369	60	32	72	88
GBAA_RS17265		mannonate oxidoreductase	103	261	62	I	84	84	84	84	84	84	84	84	60	62	62	71	62	84	84	679	99	84	84	678	279	62	89	84
GBAA_RS17355		YdiU family protein	37	247	36	I	120	120	120	120	120	120	120	120	33	36	36	118	36	120	120	78	84	120	120	541	new#1	36	38	120
GBAA_RS17460		hypothetical protein	25	25	25	25	27	27	27	27	27	27	27	27	75	25	25	75	25	27	27	75	74	27	27	75	25	25	75	27
GBAA_RS17465		DUF3900 domain-containing protein	37	37	37	I	165	165	165	165	165	165	165	165	34	37	37	77	37	165	165	518	120	165	165	186	new#1	37	517	165
GBAA_RS17525		(S)-benzoin forming benzil reductase	162	143	100	162	139	139	139	139	139	139	139	139	24	100	100	157	100	139	139	429	160	139	139	26	114	100	59	139
GBAA_RS17540		serine hydrolase	32	32	32	32	151	151	151	151	151	151	151	151	29	32	32	133	32	151	151	31	103	151	151	31	32	32	94	151
GBAA_RS17545		nucleoside hydrolase	32	40	32	32	51	51	51	51	51	51	51	51	new#1	32	32	new#2	32	51	51	new#3	new#4	51	51	new#3	new#5	32	new#6	51
GBAA_RS17550		sodium/panthothenate symporter	270	271	270	270	new#1	new#2	new#2	new#2	new#2	new#2	new#2	new#2	118	270	270	136	270	new#2	new#2	116	198	new#2	new#2	116	new#3	270	117	new#2
GBAA_RS17555		YhdT family protein	10	10	10	10	9	9	9	9	9	9	9	9	44	10	10	44	10	9	9	44	59	9	9	44	41	10	6	9
GBAA_RS17575		squalene--hopene cyclase	111	118	38	I	82	new#1	new#1	new#1	new#1	new#1	new#1	82	45	38	38	140	38	new#1	new#1	37	184	new#1	82	649	new#2	38	101	new#1
GBAA_RS17580		divergent PAP2 family protein	28	28	28	28	15	15	15	15	15	15	15	15	35	28	28	33	28	15	15	27	66	15	15	27	new#1	new#2	33	15
GBAA_RS17585		EamA family transporter RarD	178	178	178	178	197	197	197	197	197	197	197	197	39	178	178	39	178	197	197	70	75	197	197	70	new#1	178	39	197
GBAA_RS17680		hypothetical protein	28	27	27	28	28	28	28	28	I	28	28	28	44	27	27	44	27	28	28	46	45	28	28	46	32	27	44	28
GBAA_RS17690		VWA domain-containing protein	198	197	197	198	226	226	226	226	226	226	226	226	278	197	197	322	197	226	226	692	216	226	226	764	297	197	54	226
GBAA_RS17695		hypothetical protein	28	97	97	28	115	115	115	115	115	115	115	115	215	97	97	219	97	115	115	new#1	40	115	115	new#2	108	97	32	115
GBAA_RS17705		class I SAM-dependent methyltransferase	I	I	18	I	18	18	18	18	18	18	18	18	14	new#1	new#1	139	new#1	18	18	453	168	18	18	452	new#2	18	14	18
GBAA_RS17775		oxidoreductase	47	47	47	47	177	177	177	177	177	177	177	177	60	47	47	151	47	177	177	46	53	177	177	61	new#1	47	57	177
GBAA_RS17785		DNA topoisomerase IV subunit B	54	85	53	54	133	133	133	133	133	133	133	133	51	53	53	109	53	133	133	new#1	98	133	133	60	new#2	53	new#3	133
GBAA_RS17795		CoA-binding protein	44	44	109	44	109	109	109	109	109	109	109	109	26	109	109	24	109	109	109	24	13	109	109	282	41	109	24	109
GBAA_RS17820		glycerol-3-phosphate 1-O-acyltransferase PlsY	30	30	30	30	29	29	29	29	29	29	29	29	16	30	30	16	30	29	29	27	16	29	29	34	35	30	16	29
GBAA_RS17825		hypothetical protein	23	23	23	I	116	116	116	116	116	116	116	116	22	23	23	42	23	116	116	22	6	116	116	22	11	23	25	116
GBAA_RS17830		acyl-CoA thioesterase	95	95	95	95	133	133	133	133	133	133	133	133	35	95	95	15	95	133	133	56	47	133	133	231	22	95	34	133
GBAA_RS17850		FbpB family small basic protein	18	18	18	18	18	18	18	18	18	18	18	18	8	18	18	9	18	18	18	9	8	18	18	8	22	18	9	18
GBAA_RS17855		3'-5' exonuclease	117	117	117	117	117	117	117	117	117	117	117	117	114	117	117	69	117	117	117	165	12	117	117	485	55	117	50	117
GBAA_RS17875		aconitate hydratase AcnA	130	76	76	130	165	165	165	165	165	165	165	165	83	76	76	143	76	165	165	579	43	165	165	644	new#1	76	183	165
GBAA_RS17880		acid-soluble spore protein SspO	5	5	5	5	5	5	5	5	5	5	5	5	11	5	5	5	5	5	5	16	71	5	5	8	21	5	8	5
GBAA_RS17890		hypothetical protein	60	60	60	60	58	58	58	58	58	58	58	58	59	60	60	65	60	58	58	57	18	58	58	84	22	60	84	58
GBAA_RS17900		Hsp20/alpha crystallin family protein	35	I	35	I	21	21	21	21	21	21	21	21	new#1	35	35	73	35	21	21	72	119	21	21	192	35	35	72	I
GBAA_RS17910		hypothetical protein	100	120	100	I	42	42	42	42	42	42	42	42	12	100	100	26	100	42	42	26	38	42	42	26	112	100	26	42
GBAA_RS17975		DUF2164 domain-containing protein	11	11	11	11	35	35	35	35	35	35	35	35	115	11	11	117	11	35	35	139	new#1	35	35	138	new#2	11	115	35
GBAA_RS17980		N-acetylmuramoyl-L-alanine amidase	220	220	220	220	15	15	15	15	15	15	15	15	19	220	220	86	220	15	15	272	75	15	15	298	220	220	23	15
GBAA_RS17985		protein phosphatase 2C domain-containing protein	179	144	144	179	68	68	68	68	68	68	68	68	28	144	144	69	144	68	68	403	59	68	68	402	153	144	88	68
GBAA_RS17995		VOC family protein	63	new#1	34	63	new#2	new#2	new#2	new#2	new#2	new#2	new#2	new#2	116	34	34	120	34	new#2	new#2	165	117	new#2	new#2	120	34	34	120	new#2
GBAA_RS18035		formimidoylglutamase	120	32	32	120	89	89	89	89	89	89	89	89	49	32	32	35	32	89	89	494	65	89	89	31	new#1	32	35	89
GBAA_RS18040		imidazolonepropionase	159	159	159	159	57	57	57	57	57	57	57	57	157	159	159	48	159	57	57	536	47	57	57	534	215	159	535	57
GBAA_RS18045		urocanate hydratase	143	53	53	143	187	187	187	187	187	187	187	187	71	53	53	55	53	187	187	575	88	187	187	527	139	53	55	187
GBAA_RS18050		histidine ammonia-lyase	189	189	189	189	76	76	76	76	76	76	76	76	200	189	189	190	189	76	76	566	67	76	76	188	68	189	190	76
GBAA_RS18055		hut operon transcriptional regulator HutP	8	8	8	8	22	22	22	22	22	22	22	22	5	8	8	5	8	22	22	2	2	22	22	5	13	8	87	22
GBAA_RS18080		hypothetical protein	17	17	17	17	26	26	26	26	26	26	26	26	101	17	17	102	17	26	26	12	13	26	26	145	53	17	102	26
GBAA_RS18120		cytochrome c-type biogenesis protein CcdA	53	53	30	53	72	72	72	72	72	72	72	72	new#1	30	30	29	30	72	72	327	25	72	72	297	43	30	28	72
GBAA_RS18130		LysR family transcriptional regulator	43	43	43	43	48	48	48	48	48	48	48	48	126	43	43	141	43	48	48	155	new#1	48	48	128	new#2	43	142	48
GBAA_RS18195		sporulation inhibitor of replication protein SirA	5	23	5	5	3	3	3	3	3	3	3	3	56	5	5	56	5	3	3	58	55	3	3	58	new#1	5	56	3
GBAA_RS18200		transketolase	36	40	5	36	180	180	180	180	180	180	180	180	101	5	5	130	5	180	180	542	156	180	180	295	16	5	105	180
GBAA_RS18245		DUF896 domain-containing protein	14	1	1	14	11	11	11	11	11	11	11	11	23	1	1	7	1	11	11	23	7	11	11	23	1	1	7	11
GBAA_RS18255		transcriptional repressor LexA	16	54	16	16	29	29	29	29	29	29	29	29	30	16	16	47	16	29	29	31	42	29	29	27	71	16	27	29
GBAA_RS18625		transcriptional repressor GlnR	4	4	4	4	23	23	23	23	23	23	23	23	120	4	4	120	4	23	23	69	11	23	23	69	4	4	120	23
GBAA_RS18630		methionine gamma-lyase family protein	97	86	52	I	123	123	123	123	123	123	123	123	58	52	52	108	52	123	123	78	67	123	123	512	new#1	52	57	123
GBAA_RS18635		GTPase HflX	107	5	5	107	147	147	147	147	147	147	147	147	34	5	5	34	5	147	147	438	104	147	147	36	12	5	34	147
GBAA_RS18660		RNA chaperone Hfq	18	I	12	18	11	11	11	11	11	11	11	11	72	12	12	72	12	11	11	49	9	11	11	50	18	12	72	11
GBAA_RS18670		hypothetical protein	22	22	22	22	38	38	38	38	38	38	38	38	21	22	22	21	22	38	38	37	42	38	38	21	22	22	21	38
GBAA_RS18685		1-phosphofructokinase	72	39	39	72	59	59	59	59	59	59	59	59	36	39	39	36	39	59	59	58	33	59	59	38	new#1	39	70	59
GBAA_RS18690		DeoR/GlpR transcriptional regulator	66	33	22	66	132	132	132	132	132	132	132	132	40	22	22	42	22	132	132	55	15	132	132	41	44	22	77	132
GBAA_RS18750		metal-sensing transcriptional repressor	92	92	92	92	103	103	103	103	103	103	103	103	12	92	92	12	92	103	103	15	52	103	103	15	93	92	12	103
GBAA_RS18760		alpha/beta hydrolase	41	42	new#1	I	61	61	61	61	61	61	61	61	66	41	41	97	41	61	61	95	81	61	61	341	new#2	41	293	61
GBAA_RS18765		ABC transporter ATP-binding protein	18	18	18	18	202	202	202	202	202	202	202	202	48	18	18	48	18	202	202	78	60	202	202	49	30	18	64	202
GBAA_RS18775		iron ABC transporter permease	32	32	32	32	28	28	28	28	28	28	28	28	29	32	32	29	32	28	28	445	67	28	28	443	49	32	444	28
GBAA_RS18810		peptidase T	32	94	32	32	88	88	88	88	88	88	88	88	29	32	32	29	32	88	88	491	459	88	88	31	117	32	new#1	88
GBAA_RS18955		DNA mismatch repair endonuclease MutL	277	286	277	I	297	297	297	297	297	297	297	297	10	277	277	71	277	297	297	19	29	297	297	450	306	277	41	297
GBAA_RS18960		DNA mismatch repair protein MutS	49	147	49	49	210	210	210	210	210	210	210	new#1	103	49	new#2	112	49	210	210	139	611	210	new#1	666	73	49	667	210
GBAA_RS18965		outer spore coat protein CotE	51	27	27	51	25	25	25	25	25	25	25	25	26	27	27	24	27	25	25	24	29	25	25	24	61	27	24	25
GBAA_RS18970		YlbF family regulator	16	16	16	16	15	15	15	15	15	15	15	15	42	16	16	42	16	15	15	41	52	15	15	10	18	16	42	15
GBAA_RS18975		tRNA (N6-isopentenyl adenosine(37)-C2)-methylthiotransferase MiaB	23	44	23	23	52	52	52	52	52	52	52	52	83	23	23	128	23	52	52	79	97	52	52	500	23	23	457	52
GBAA_RS18980		2-oxoacid:ferredoxin oxidoreductase subunit beta	5	5	5	5	27	27	27	27	27	27	27	27	97	5	5	142	5	27	27	113	102	27	27	307	35	5	308	27
GBAA_RS18990		membrane dipeptidase	137	137	137	137	77	77	77	77	77	77	77	77	27	137	137	50	137	77	77	466	31	77	77	465	229	137	365	77
GBAA_RS19000		TIGR00282 family metallophosphoesterase	34	34	34	34	25	25	25	25	25	25	25	25	31	34	34	31	34	25	25	41	38	25	25	41	48	34	41	25
GBAA_RS19005		ribonuclease Y	25	41	25	25	57	57	57	57	57	57	57	57	107	25	25	107	new#1	57	57	new#2	105	57	57	313	new#3	25	new#4	57
GBAA_RS19020		competence/damage-inducible protein CinA	41	I	41	I	173	173	173	173	173	173	173	173	55	41	41	55	41	173	173	94	50	173	173	148	286	107	529	173
GBAA_RS19025		CDP-diacylglycerol--glycerol-3-phosphate 3-phosphatidyltransferase	25	25	25	25	100	100	100	100	100	100	100	100	23	25	25	23	25	100	100	23	32	100	100	23	39	25	23	100
GBAA_RS19035		DUF3388 domain-containing protein	53	53	53	53	13	13	13	13	13	13	13	13	52	53	53	54	53	13	13	50	55	13	13	50	53	53	54	13
GBAA_RS19040		DUF3243 domain-containing protein	1	1	1	1	18	18	18	18	18	18	18	18	19	1	1	20	1	18	18	19	6	18	18	19	11	1	20	18
GBAA_RS19050		insulinase family protein	35	36	35	35	143	143	143	143	143	143	143	143	32	35	35	139	35	143	143	503	71	143	143	34	196	35	502	143
GBAA_RS19055		insulinase family protein	75	75	42	I	111	111	111	111	111	111	111	111	39	42	42	47	42	111	111	482	44	111	111	481	49	42	477	111
GBAA_RS19060		ABC transporter permease	new#1	new#1	new#1	new#1	new#2	new#2	new#2	new#2	new#2	new#2	new#2	new#2	3	new#1	new#1	27	new#1	new#2	new#2	36	9	new#2	new#2	215	new#3	new#1	7	new#2
GBAA_RS19080		BMP family protein	35	36	35	35	39	39	39	39	39	39	39	39	113	35	35	154	35	39	39	121	114	39	39	343	new#1	35	116	39
GBAA_RS19085		GntR family transcriptional regulator	21	21	21	21	66	66	66	66	66	66	66	66	47	21	21	47	21	66	66	47	50	66	66	47	23	21	47	66
GBAA_RS19090		DNA translocase FtsK	280	280	280	I	114	114	114	114	114	114	114	114	65	280	280	83	280	114	114	626	62	114	114	624	215	280	625	114
GBAA_RS19095		YlzJ-like family protein	7	7	7	7	7	7	7	7	7	7	7	7	16	7	7	16	7	7	7	16	18	7	7	16	56	7	16	7
GBAA_RS19100		translocation-enhancing protein TepA	18	18	18	18	29	29	29	29	29	29	29	29	50	18	18	50	18	29	29	277	53	29	29	50	28	18	50	29
GBAA_RS19115		4-hydroxy-tetrahydrodipicolinate synthase	40	15	15	40	50	50	50	50	50	50	50	50	86	15	15	86	15	50	50	340	91	50	50	86	16	15	86	50
GBAA_RS19135		dipicolinic acid synthetase subunit A	46	46	46	46	42	42	42	42	42	42	42	42	43	46	46	51	46	42	42	285	14	42	42	45	64	46	86	42
GBAA_RS19140		YlmC/YmxH family sporulation protein	21	21	21	21	16	16	16	16	16	16	16	16	73	21	21	73	21	16	16	73	77	16	16	73	35	21	97	16
GBAA_RS19145		insulinase family protein	18	83	18	18	78	78	78	78	78	78	78	78	58	18	18	105	18	78	78	new#1	12	78	78	398	18	18	95	78
GBAA_RS19150		polysaccharide deacetylase family protein	34	34	34	34	80	80	80	80	80	80	80	80	135	34	34	137	34	80	80	39	30	80	80	33	48	34	172	80
GBAA_RS19155		polyribonucleotide nucleotidyltransferase	120	120	120	120	168	168	168	168	168	168	168	168	125	120	120	124	120	168	168	536	122	168	168	535	new#1	120	128	168
GBAA_RS19160		30S ribosomal protein S15	1	1	1	1	1	1	1	1	1	1	1	1	5	1	1	5	1	1	1	5	1	1	1	5	1	1	5	1
GBAA_RS19165		bifunctional riboflavin kinase/FAD synthetase	22	22	22	22	44	44	44	44	44	44	44	44	45	22	22	45	22	44	44	43	51	44	44	43	32	22	45	44
GBAA_RS19170		tRNA pseudouridine(55) synthase TruB	44	44	44	I	60	60	60	60	60	60	60	60	46	44	44	68	44	60	60	39	58	60	60	39	31	44	46	60
GBAA_RS19175		30S ribosome-binding factor RbfA	13	13	13	13	12	12	12	12	12	12	12	12	34	13	13	34	13	12	12	34	9	12	12	34	20	13	55	12
GBAA_RS19180		DUF503 family protein	100	100	100	100	106	106	106	106	106	106	106	106	33	100	100	33	100	106	106	32	13	106	106	32	100	100	33	106
GBAA_RS19185		translation initiation factor IF-2	111	111	111	111	123	123	123	123	123	123	123	123	109	111	111	146	111	123	123	133	120	123	123	435	132	111	429	123
GBAA_RS19190		YlxQ family RNA-binding protein	12	12	12	12	9	9	9	9	9	9	9	9	17	12	12	17	12	9	9	17	10	9	9	17	12	12	17	9
GBAA_RS19195		YlxR family protein	7	7	7	7	7	7	7	7	7	7	7	7	8	7	7	8	7	7	7	8	8	7	7	8	7	7	8	7
GBAA_RS19200		transcription termination/antitermination protein NusA	30	30	30	30	41	41	41	41	41	41	41	41	81	30	30	86	30	41	41	100	173	41	41	100	31	30	81	41
GBAA_RS19205		ribosome maturation factor RimP	12	12	12	12	7	7	7	7	7	7	7	7	27	12	12	8	12	7	7	26	8	7	7	26	12	12	27	7
GBAA_RS19215		proline--tRNA ligase	25	25	25	25	313	313	313	313	313	313	313	313	82	25	25	78	25	313	313	430	80	313	313	74	47	25	133	313
GBAA_RS19220		RIP metalloprotease RseP	25	25	25	25	66	66	66	66	66	66	66	66	45	25	25	45	25	66	66	170	44	66	66	38	59	25	90	66
GBAA_RS19225		1-deoxy-D-xylulose-5-phosphate reductoisomerase	26	26	26	26	24	24	24	24	24	24	24	24	89	26	26	94	26	24	24	106	103	24	24	87	new#1	26	142	24
GBAA_RS19230		phosphatidate cytidylyltransferase	134	134	134	new#1	new#2	50	50	50	50	50	50	50	31	134	134	44	134	50	50	29	34	50	50	29	149	134	90	50
GBAA_RS19235		isoprenyl transferase	33	33	33	33	32	32	32	32	32	32	32	32	30	33	33	30	33	32	32	30	34	32	32	30	42	33	30	32
GBAA_RS19240		ribosome recycling factor	37	37	37	37	37	37	37	37	37	37	37	37	38	37	37	38	37	37	37	35	36	37	37	35	37	37	38	37
GBAA_RS19245		UMP kinase	51	51	51	51	49	49	49	49	49	49	49	49	50	51	51	57	51	49	49	47	54	49	49	47	66	51	162	49
GBAA_RS19250		elongation factor Ts	98	98	98	98	4	4	4	4	4	4	4	4	5	98	98	46	98	4	4	301	10	4	4	7	101	98	new#1	4
GBAA_RS19255		30S ribosomal protein S2	4	4	4	4	4	4	4	4	4	4	4	4	5	4	4	5	4	4	4	5	2	4	4	5	4	4	5	4
GBAA_RS19260		GTP-sensing pleiotropic transcriptional regulator CodY	5	5	5	5	18	18	18	18	18	18	18	18	59	5	5	59	5	18	18	59	273	18	18	59	12	5	133	18
GBAA_RS19280		FADH(2)-oxidizing methylenetetrahydrofolate--tRNA-(uracil(54)-C(5))- methyltransferase TrmFO	35	35	35	35	44	44	44	44	44	44	44	44	73	35	35	131	35	44	44	473	439	44	44	472	63	35	183	44
GBAA_RS19295		succinate--CoA ligase subunit alpha	4	4	4	4	51	51	51	51	51	51	51	51	115	4	4	157	4	51	51	113	110	51	51	113	93	4	115	51
GBAA_RS19305		ribonuclease HII	29	29	29	I	57	57	57	57	57	57	57	57	214	29	29	112	29	57	57	107	220	57	57	107	29	29	112	57
GBAA_RS19310		ribosome biogenesis GTPase YlqF	27	32	27	27	44	44	44	44	44	44	44	44	45	27	27	45	27	44	44	45	54	44	44	355	new#1	27	45	44
GBAA_RS19315		signal peptidase I	6	6	6	6	18	18	18	18	18	18	18	18	57	6	6	57	6	18	18	59	66	18	18	59	6	6	57	18
GBAA_RS19320		50S ribosomal protein L19	3	3	3	3	3	3	3	3	3	3	3	3	2	3	3	2	3	3	3	2	2	3	3	2	3	3	2	3
GBAA_RS19325		tRNA (guanosine(37)-N1)-methyltransferase TrmD	77	64	38	77	59	59	59	59	59	59	59	59	145	38	38	145	38	59	59	152	140	59	59	313	53	38	314	59
GBAA_RS19335		KH domain-containing protein	2	10	2	2	2	2	2	2	2	2	2	2	37	2	2	37	2	2	2	37	37	2	2	37	2	2	37	2
GBAA_RS19340		30S ribosomal protein S16	1	1	1	1	1	1	1	1	1	1	1	1	2	1	1	2	1	1	1	2	2	1	1	2	1	1	2	1
GBAA_RS19350		putative DNA-binding protein	1	1	1	1	1	1	1	1	1	1	1	1	4	1	1	4	1	1	1	1	1	1	1	1	1	1	4	1
GBAA_RS19355		signal recognition particle-docking protein FtsY	44	44	44	44	117	117	117	117	117	117	117	117	41	44	44	86	44	117	117	43	78	117	117	43	75	44	47	117
GBAA_RS19365		ribonuclease III	39	39	39	39	72	72	72	72	72	72	72	72	37	39	39	37	39	72	72	37	49	72	72	37	48	39	37	72
GBAA_RS19370		acyl carrier protein	4	4	4	4	4	4	4	4	4	4	4	4	8	4	4	8	4	4	4	8	8	4	4	8	4	4	8	4
GBAA_RS19375		3-oxoacyl-[acyl-carrier-protein] reductase	45	45	43	I	153	153	153	153	153	153	153	153	42	43	43	42	43	153	153	40	57	153	153	40	55	43	65	153
GBAA_RS19380		ACP S-malonyltransferase	41	41	41	41	68	68	68	68	68	68	68	68	40	41	41	46	41	68	68	429	61	68	68	37	59	41	new#1	68
GBAA_RS19385		phosphate acyltransferase PlsX	56	56	56	56	53	53	53	53	53	53	53	53	54	56	56	122	56	53	53	223	59	53	53	86	75	56	421	53
GBAA_RS19390		transcription factor FapR	22	22	22	22	38	38	38	38	38	38	38	38	52	22	22	52	22	38	38	53	66	38	38	50	32	22	52	38
GBAA_RS19395		ATP-dependent DNA helicase RecG	49	49	30	49	157	157	157	157	157	157	157	157	87	30	30	154	30	157	157	476	103	157	157	602	new#1	30	603	157
GBAA_RS19405		Asp23/Gls24 family envelope stress response protein	4	4	4	4	4	4	4	4	4	4	4	4	2	4	4	2	4	4	4	2	2	4	4	2	4	4	2	4
GBAA_RS19410		50S ribosomal protein L28	3	3	3	3	3	3	3	3	3	3	3	3	3	3	3	3	3	3	3	3	3	3	3	2	3	3	3	3
GBAA_RS19425		ribulose-phosphate 3-epimerase	34	34	15	34	new#1	15	15	15	15	15	15	15	32	15	15	76	15	15	15	245	31	15	15	297	46	15	35	15
GBAA_RS19435		serine/threonine protein kinase PrkC	51	51	51	I	85	85	85	85	85	85	85	85	48	51	51	48	51	85	85	557	74	85	85	44	71	51	172	85
GBAA_RS19440		Stp1/IreP family PP2C-type Ser/Thr phosphatase	37	37	37	37	33	33	33	33	33	33	33	33	34	37	37	77	37	33	33	62	52	33	33	63	17	37	88	33
GBAA_RS19445		23S rRNA (adenine(2503)-C(2))-methyltransferase RlmN	19	19	19	19	17	17	17	17	17	17	17	17	51	19	19	51	19	17	17	290	13	17	17	296	21	19	new#1	17
GBAA_RS19450		16S rRNA (cytosine(967)-C(5))-methyltransferase RsmB	82	47	47	I	65	65	65	65	65	65	65	65	45	47	47	51	47	65	65	42	425	65	65	458	63	47	51	65
GBAA_RS19460		peptide deformylase	119	119	119	119	33	33	33	33	33	33	33	33	32	119	119	32	119	33	33	31	13	33	33	31	35	119	76	33
GBAA_RS19475		DNA-directed RNA polymerase subunit omega	1	1	1	1	8	8	8	8	8	8	8	8	18	1	1	18	1	8	8	18	9	8	8	19	1	1	18	8
GBAA_RS19480		guanylate kinase	16	16	16	16	15	15	15	15	15	15	15	15	43	16	16	72	16	15	15	43	11	15	15	43	16	16	43	15
GBAA_RS19485		DUF370 domain-containing protein	10	10	10	10	6	6	6	6	6	6	6	6	7	10	10	7	10	6	6	7	8	6	6	7	10	10	25	6
GBAA_RS19490		YicC family protein	25	25	25	25	39	39	39	39	39	39	39	39	71	25	25	72	25	39	39	315	89	39	39	72	45	25	71	39
GBAA_RS19525		YbeF family protein	22	22	22	22	79	79	79	79	79	79	79	79	new#1	22	22	120	22	79	79	148	28	79	79	110	25	22	92	79
GBAA_RS19535		orotate phosphoribosyltransferase	40	40	40	40	37	37	37	37	37	37	37	37	38	40	40	114	40	37	37	365	70	37	37	39	168	40	51	37
GBAA_RS19540		orotidine-5'-phosphate decarboxylase	97	98	97	97	26	26	26	26	26	26	26	26	96	97	97	152	97	26	26	96	11	26	26	96	120	97	96	26
GBAA_RS19545		dihydroorotate oxidase B catalytic subunit	22	22	21	22	95	95	95	95	95	95	95	95	70	21	21	128	21	95	95	68	89	95	95	72	57	21	70	95
GBAA_RS19550		dihydroorotate oxidase B electron transfer subunit	22	22	22	22	45	45	45	45	45	45	45	45	20	22	22	20	22	45	45	20	40	45	45	21	28	22	396	45
GBAA_RS19560		glutamine-hydrolyzing carbamoyl-phosphate synthase small subunit	30	30	18	30	26	26	26	26	26	26	26	26	58	18	18	60	18	26	26	60	57	26	26	60	new#1	18	60	26
GBAA_RS19565		dihydroorotase	77	77	35	77	71	71	71	71	71	71	71	71	29	35	35	29	35	71	71	479	59	71	71	29	new#1	35	42	71
GBAA_RS19570		aspartate carbamoyltransferase	5	5	5	5	82	82	82	82	82	82	82	82	58	5	5	65	5	82	82	55	162	82	82	59	10	5	58	82
GBAA_RS19580		bifunctional pyrimidine operon transcriptional regulator/uracil phosphoribosyltransferase	15	15	15	15	10	10	10	10	10	10	10	10	47	15	15	47	15	10	10	47	48	10	10	47	27	15	192	10
GBAA_RS19585		RluA family pseudouridine synthase	37	37	30	37	34	34	34	34	34	34	34	34	59	30	30	85	30	34	34	80	94	34	34	377	142	30	378	34
GBAA_RS19590		lipoprotein signal peptidase LspA	16	16	16	16	26	26	26	26	26	26	26	26	54	16	16	76	16	26	26	53	11	26	26	53	26	16	175	26
GBAA_RS19595		hypothetical protein	52	52	52	52	60	60	60	60	60	60	60	60	14	52	52	14	52	60	60	16	13	60	60	16	52	52	47	60
GBAA_RS19600		isoleucine--tRNA ligase	100	100	50	100	145	145	145	145	145	145	145	145	48	50	50	54	50	145	145	645	72	145	145	644	new#1	50	54	145
GBAA_RS19605		septum site-determining protein DivIVA	11	11	11	11	10	10	10	10	10	10	10	10	46	11	11	46	11	10	10	46	7	10	10	46	14	11	159	10
GBAA_RS19610		RNA-binding protein	34	34	34	34	30	30	30	30	30	30	30	30	31	34	34	new#1	34	30	30	28	37	30	30	33	new#2	34	31	30
GBAA_RS19615		YggT family protein	8	8	8	8	31	31	31	31	31	31	31	31	47	8	8	47	8	31	31	70	47	31	31	48	23	8	47	31
GBAA_RS19620		cell division protein SepF	4	4	4	4	19	19	19	19	19	19	19	19	62	4	4	new#1	4	19	19	134	76	19	19	62	4	4	62	19
GBAA_RS19625		YggS family pyridoxal phosphate-dependent enzyme	29	29	29	29	76	76	76	76	76	76	76	76	26	29	29	90	29	76	76	64	11	76	76	28	36	29	26	76
GBAA_RS19630		peptidoglycan editing factor PgeF	18	18	18	18	44	44	44	44	44	44	44	44	42	18	18	53	18	44	44	319	61	44	44	42	20	18	53	44
GBAA_RS19635		YlmC/YmxH family sporulation protein	50	50	50	50	34	34	34	34	34	34	34	34	110	50	50	132	50	34	34	113	15	34	34	111	55	50	110	34
GBAA_RS19640		RNA polymerase sporulation sigma factor SigG	16	16	16	16	31	31	31	31	31	31	31	31	54	16	16	59	16	31	31	52	65	31	31	52	20	16	54	31
GBAA_RS19645		RNA polymerase sporulation sigma factor SigE	35	35	35	I	60	60	60	60	60	60	60	60	12	35	35	12	35	60	60	33	44	60	60	33	41	35	12	60
GBAA_RS19650		sigma-E processing peptidase SpoIIGA	21	21	21	21	82	82	82	82	82	82	82	82	59	21	21	59	21	82	82	57	362	82	82	57	22	21	388	82
GBAA_RS19655		cell division protein FtsZ	31	31	31	31	45	45	45	45	45	45	45	45	78	31	31	93	31	45	45	93	86	45	45	93	33	31	351	45
GBAA_RS19660		cell division protein FtsA	6	6	6	6	44	44	44	44	44	44	44	44	80	6	6	82	6	44	44	85	92	44	44	315	new#1	6	82	44
GBAA_RS19670		UDP-N-acetylmuramate dehydrogenase	46	46	43	46	100	100	100	100	I	I	I	100	84	43	43	164	43	100	100	96	80	100	100	new#1	44	43	124	100
GBAA_RS19675		undecaprenyldiphospho-muramoylpentapeptide beta-N-acetylglucosaminyltransferase	38	38	38	38	97	97	97	97	97	97	97	97	36	38	38	40	38	97	97	37	34	97	97	I	44	38	40	97
GBAA_RS19680		stage V sporulation protein E	24	41	24	24	22	22	22	22	22	22	22	22	69	24	24	65	24	22	22	61	67	22	22	64	24	24	65	22
GBAA_RS19685		UDP-N-acetylmuramoyl-L-alanine--D-glutamate ligase	46	46	46	46	65	65	65	65	65	65	65	65	90	46	46	121	46	65	65	146	118	65	65	508	49	46	145	65
GBAA_RS19690		phospho-N-acetylmuramoyl-pentapeptide- transferase	40	40	40	40	38	new#1	new#1	new#1	new#1	new#1	new#1	38	46	40	40	42	40	new#1	new#1	39	177	new#1	38	162	48	40	42	new#1
GBAA_RS19695		UDP-N-acetylmuramoyl-L-alanyl-D-glutamate--2, 6-diaminopimelate ligase	202	202	202	202	73	73	73	73	73	73	73	73	47	202	202	109	202	73	73	85	70	73	73	476	new#1	202	477	73
GBAA_RS19710		cell division protein FtsL	12	12	12	12	19	19	19	19	19	19	19	19	15	12	12	15	12	19	19	43	44	19	19	190	25	12	15	19
GBAA_RS19715		16S rRNA (cytosine(1402)-N(4))-methyltransferase RsmH	40	22	22	40	32	32	32	32	32	32	32	32	73	22	22	73	22	32	32	71	76	32	32	75	246	22	321	32
GBAA_RS19720		bacillithiol biosynthesis cysteine-adding enzyme BshC	44	44	44	I	72	72	72	72	72	72	72	72	100	44	44	176	44	72	72	156	new#1	72	72	588	new#2	44	589	72
GBAA_RS19730		N-acetyltransferase	26	26	42	I	80	80	80	80	80	80	80	80	40	73	42	40	73	80	80	40	44	80	80	41	79	42	43	80
GBAA_RS19735		RsfA family transcriptional regulator	31	31	31	31	27	27	27	27	27	27	27	27	28	31	31	28	31	27	27	25	39	27	27	30	56	31	28	27
GBAA_RS19745		DUF177 domain-containing protein	4	4	4	4	4	4	4	4	4	4	4	4	12	4	4	2	4	4	4	2	2	4	4	2	4	4	2	4
GBAA_RS20080		nucleotidyltransferase	43	21	21	43	33	33	33	33	33	33	33	33	183	21	new#1	226	21	33	33	185	181	33	33	433	41	21	180	33
GBAA_RS20090		patatin-like phospholipase family protein	50	50	50	50	46	46	46	46	46	46	46	46	47	50	50	113	50	46	46	78	72	46	46	49	34	50	53	46
GBAA_RS20095		sporulation integral membrane protein YlbJ	81	68	67	I	73	73	73	73	73	73	73	73	102	67	67	127	67	73	73	187	176	73	73	104	69	67	102	73
GBAA_RS20100		pantetheine-phosphate adenylyltransferase	37	37	37	I	20	20	20	20	20	20	20	20	34	37	37	46	37	20	20	70	61	20	20	36	59	37	218	20
GBAA_RS20105		16S rRNA (guanine(966)-N(2))-methyltransferase RsmD	26	26	26	26	43	43	43	43	43	43	43	new#1	22	26	26	40	26	43	43	22	39	43	new#1	25	42	26	63	43
GBAA_RS20115		YlbG family protein	10	10	10	I	10	10	10	10	10	10	10	10	11	10	10	11	10	10	10	11	11	10	10	38	10	10	11	10
GBAA_RS20120		YlbF family regulator	31	31	31	31	45	45	45	45	45	45	45	45	29	31	31	29	31	45	45	29	32	45	45	29	31	31	29	45
GBAA_RS20125		histidine phosphatase family protein	24	24	24	24	32	32	32	32	32	32	32	32	66	24	24	66	24	32	32	66	72	32	32	297	26	24	66	32
GBAA_RS20130		hypothetical protein	25	25	25	25	8	8	8	8	8	8	8	8	21	25	25	21	25	8	8	21	9	8	8	24	25	25	21	8
GBAA_RS20140		CAP domain-containing protein	33	33	33	I	34	34	34	34	34	34	34	34	31	33	33	35	33	34	34	27	36	34	34	394	54	33	35	34
GBAA_RS20145		hypothetical protein	18	18	18	I	23	23	23	23	23	23	23	23	40	18	18	40	18	23	23	71	38	23	23	42	24	18	40	23
GBAA_RS20155		cytochrome c oxidase assembly factor CtaG	53	53	53	53	78	78	78	78	78	78	78	78	50	53	53	87	53	78	78	46	69	78	78	52	84	53	80	78
GBAA_RS20160		cytochrome c oxidase subunit IVB	20	20	20	20	84	84	84	84	84	84	84	84	17	20	20	59	20	84	84	17	18	84	84	17	20	20	17	84
GBAA_RS20165		cytochrome c oxidase subunit III	36	36	36	36	33	33	33	33	33	33	33	33	37	36	36	37	36	33	33	31	111	33	33	263	211	36	37	33
GBAA_RS20175		cytochrome c oxidase subunit II	16	16	16	16	28	28	28	28	28	28	28	28	62	16	16	62	16	28	28	61	119	28	28	277	56	16	301	28
GBAA_RS20180		protoheme IX farnesyltransferase	19	19	19	I	15	15	15	15	15	15	15	15	16	19	19	16	19	15	15	16	22	15	15	16	24	19	16	15
GBAA_RS20185		heme A synthase	35	35	35	35	107	107	107	107	107	107	107	107	32	35	35	32	35	107	107	28	37	107	107	341	41	35	32	107
GBAA_RS20190		pyruvate carboxylase	130	67	66	130	101	101	101	101	101	101	101	101	63	66	66	745	66	101	101	335	688	101	101	744	new#1	66	115	101
GBAA_RS20205		hypothetical protein	36	36	35	36	53	53	53	53	53	53	53	53	33	35	35	33	35	53	53	67	49	53	53	347	35	35	33	53
GBAA_RS20210		PhoH family protein	35	89	35	I	66	66	66	66	66	66	66	66	32	35	35	32	35	66	66	34	55	66	66	416	new#1	35	32	66
GBAA_RS20215		pyridoxamine 5'-phosphate oxidase family protein	27	255	27	27	41	41	41	41	41	41	41	41	25	27	27	new#1	27	41	41	22	37	41	41	230	27	27	25	41
GBAA_RS20220		YlaI family protein	15	15	15	15	12	12	12	12	12	12	12	12	9	15	15	9	15	12	12	9	9	12	12	9	15	15	9	12
GBAA_RS20225		hypothetical protein	35	35	35	35	32	32	32	32	32	32	32	32	33	35	35	33	35	32	32	33	49	32	32	33	new#1	35	33	32
GBAA_RS20230		YlaH-like family protein	25	25	25	X	82	82	82	82	82	82	82	82	47	25	25	47	25	82	82	47	52	82	82	47	42	25	47	82
GBAA_RS20235		translational GTPase TypA	46	24	24	46	23	23	23	23	23	23	23	23	79	24	24	77	24	23	23	77	93	23	23	77	new#1	24	82	23
GBAA_RS20240		DUF5325 family protein	11	11	11	11	7	7	7	7	7	7	7	7	8	11	11	8	11	7	7	8	8	7	7	8	11	11	8	7
GBAA_RS20245		inositol monophosphatase family protein	24	20	20	24	19	19	19	19	19	19	19	19	114	20	20	114	20	19	19	116	124	19	19	new#1	new#2	20	new#3	19
GBAA_RS20250		hypothetical protein	7	7	7	7	3	3	3	3	3	3	3	3	4	7	7	4	7	3	3	6	7	3	3	60	7	7	6	3
GBAA_RS20255		DUF1054 domain-containing protein	4	4	4	4	3	3	3	3	3	3	3	3	new#1	4	4	89	4	3	3	89	89	3	3	237	4	4	89	3
GBAA_RS20260		UPF0223 family protein	23	23	23	23	23	23	23	23	23	23	23	23	24	23	23	47	23	23	23	24	27	23	23	190	23	23	26	23
GBAA_RS20265		arginine decarboxylase	24	24	23	24	48	48	48	48	48	48	48	48	80	23	I	76	23	48	48	75	91	48	48	431	new#1	23	76	48
GBAA_RS20270		protein-glutamine gamma-glutamyltransferase	20	20	20	20	64	64	64	64	64	64	64	64	43	20	20	43	20	64	64	41	56	64	64	362	57	97	363	64
GBAA_RS20290		DUF3055 domain-containing protein	44	19	19	44	31	31	31	31	31	31	31	31	15	19	19	15	19	31	31	15	15	31	31	15	27	19	15	31
GBAA_RS20295		DUF1885 family protein	25	55	25	25	42	42	42	42	42	42	42	42	23	25	25	24	25	42	42	24	38	42	42	243	29	25	24	42
GBAA_RS20310		pyruvate dehydrogenase complex dihydrolipoyllysine-residue acetyltransferase	10	10	10	10	23	23	23	23	23	23	23	23	75	10	10	75	10	23	23	75	96	23	23	75	new#1	10	75	23
GBAA_RS20315		pyruvate dehydrogenase complex E1 component subunit beta	18	18	18	18	13	13	13	13	13	13	13	13	14	18	18	14	18	13	13	14	11	13	13	234	35	18	235	13
GBAA_RS20320		pyruvate dehydrogenase E1 component subunit alpha	4	4	4	4	3	3	3	3	3	3	3	3	118	4	4	118	4	3	3	118	131	3	3	248	30	4	118	3
GBAA_RS20330		peptide deformylase	145	111	111	145	10	10	10	10	10	10	10	10	37	111	111	37	111	10	10	43	36	10	10	287	126	111	43	10
GBAA_RS20335		Cof-type HAD-IIB family hydrolase	new#1	26	26	new#1	24	24	24	24	24	24	24	24	25	26	26	25	26	24	24	31	22	24	24	369	38	26	31	24
GBAA_RS20340		DNA-dependent RNA polymerase auxiliary subunit epsilon family protein	8	8	8	8	6	6	6	6	6	6	6	6	7	8	8	7	8	6	6	7	12	6	6	7	8	8	7	6
GBAA_RS20350		TrkA family potassium uptake protein	29	29	29	29	26	26	26	26	26	26	26	26	27	29	29	32	29	26	26	12	40	26	26	216	43	29	12	26
GBAA_RS20355		hypothetical protein	125	29	29	I	28	28	28	28	28	28	28	28	72	29	29	76	29	28	28	150	82	28	28	118	30	29	74	28
GBAA_RS20360		N-acetyldiaminopimelate deacetylase	54	34	34	54	61	61	61	61	61	61	61	61	159	34	34	96	34	61	61	158	94	61	61	147	41	34	158	61
GBAA_RS20365		2,3,4,5-tetrahydropyridine-2,6-dicarboxylate N-acetyltransferase	21	33	21	21	38	38	38	38	38	38	38	38	60	21	21	60	21	38	38	58	61	38	38	277	24	21	58	38
GBAA_RS20370		LysR family transcriptional regulator	37	37	37	37	30	30	30	30	30	30	30	30	36	37	37	36	37	30	30	34	35	30	30	34	new#1	37	34	30
GBAA_RS20375		CBS domain-containing protein	25	36	24	25	41	41	41	41	41	41	41	41	56	24	24	60	24	41	41	58	55	41	41	96	27	24	56	41
GBAA_RS20380		antirepressor AbbA	8	8	12	8	8	8	8	8	8	8	8	8	10	12	12	10	12	8	8	10	10	8	8	27	21	12	10	8
GBAA_RS20385		ribonuclease H-like YkuK family protein	21	21	21	21	95	95	95	95	95	95	95	95	18	21	21	94	21	95	95	18	27	95	95	18	53	21	18	95
GBAA_RS20410		EAL domain-containing protein	38	38	37	I	18	18	18	18	18	18	18	18	36	new#1	37	39	new#1	18	18	335	44	18	18	34	55	37	34	18
GBAA_RS20415		2,4-dienoyl-CoA reductase	31	31	31	31	81	81	81	81	81	81	81	81	30	31	31	35	31	81	81	27	47	81	81	51	36	31	27	81
GBAA_RS20420		metallophosphoesterase	new#1	120	48	I	38	38	38	38	38	38	38	38	81	48	48	81	48	38	38	83	68	38	38	427	65	48	113	38
GBAA_RS20435		exopolyphosphatase	56	98	56	56	35	35	35	35	35	35	35	35	53	56	56	75	56	35	35	69	244	35	35	555	85	56	69	35
GBAA_RS20485		5-methyltetrahydropteroyltriglutamate-- homocysteine S-methyltransferase	290	290	266	290	307	307	307	307	307	307	307	307	46	266	266	91	266	307	307	648	66	307	307	647	502	266	new#1	307
GBAA_RS20490		competence protein ComJ	92	92	92	92	57	57	57	57	57	57	57	57	24	92	92	24	92	57	57	24	35	57	57	58	97	92	24	57
GBAA_RS20510		hypothetical protein	16	16	16	I	16	16	16	16	16	16	16	16	17	16	16	17	16	16	16	14	14	16	16	14	16	16	14	16
GBAA_RS20515		aminotransferase A	328	328	328	I	105	105	105	105	105	105	105	105	41	328	328	41	328	105	105	79	59	105	105	441	new#1	328	442	105
GBAA_RS20545		oligo-1,6-glucosidase	249	I	201	I	114	114	114	114	114	114	114	114	52	201	new#1	58	201	114	114	71	494	114	114	482	269	201	71	114
GBAA_RS20555		SDR family NAD(P)-dependent oxidoreductase	18	18	18	18	23	23	23	23	23	23	23	23	51	18	18	51	18	23	23	49	55	23	23	49	18	18	49	23
GBAA_RS20565		RDD family protein	I	12	12	X	26	26	26	26	I	I	26	26	43	12	12	43	12	26	26	41	73	26	26	94	20	12	41	26
GBAA_RS20570		DUF3997 domain-containing protein	78	78	78	78	94	94	94	94	94	94	94	94	2	78	78	2	78	94	94	22	7	94	94	5	93	78	5	94
GBAA_RS20575		lipoprotein	33	34	60	I	31	31	31	31	31	31	31	31	197	33	33	197	33	31	31	198	215	31	31	301	44	33	332	31
GBAA_RS20590		acetyl-CoA C-acetyltransferase	93	79	55	93	76	76	76	76	76	76	76	76	52	55	55	52	55	76	76	48	59	76	76	48	90	55	440	76
GBAA_RS20600		DUF3928 family protein	15	15	15	15	95	95	95	95	95	95	95	95	64	15	15	64	15	95	95	65	20	95	95	182	37	15	64	95
GBAA_RS20605		hypothetical protein	47	47	47	47	62	62	62	62	62	62	62	62	122	47	47	122	47	62	62	42	58	62	62	323	30	47	122	62
GBAA_RS20635		3-hydroxybutyrate dehydrogenase	20	20	20	20	175	175	175	175	175	175	175	175	56	20	20	56	20	175	175	430	69	175	175	429	29	20	64	175
GBAA_RS20640		YvrJ family protein	4	4	4	4	new#1	new#1	new#1	new#1	new#1	new#1	new#1	new#1	33	4	4	39	4	new#1	new#1	34	86	new#1	new#1	38	4	4	new#2	new#1
GBAA_RS20650		S-methyl-5-thioribose kinase	53	53	53	53	39	39	39	39	39	39	39	39	50	53	53	50	53	39	39	52	173	39	39	545	91	53	66	39
GBAA_RS20655		carbon-nitrogen family hydrolase	I	I	I	I	127	127	127	127	127	127	127	127	35	new#1	new#1	new#2	new#1	127	127	37	46	127	127	414	new#3	new#1	415	127
GBAA_RS20660		pyridoxal phosphate-dependent aminotransferase	28	28	28	28	90	90	90	90	90	90	90	90	49	28	28	80	28	90	90	125	72	new#1	90	390	31	28	66	90
GBAA_RS20665		2,3-diketo-5-methylthiopentyl-1-phosphate enolase	163	197	163	163	58	58	58	58	58	58	58	58	47	163	163	47	163	58	58	162	315	58	58	470	249	163	47	58
GBAA_RS20670		2-hydroxy-3-keto-5-methylthiopentenyl-1- phosphate phosphatase	20	20	19	I	127	127	127	127	127	127	127	127	48	19	19	77	19	127	127	44	59	127	127	48	26	19	55	127
GBAA_RS20675		methylthioribulose 1-phosphate dehydratase	13	13	13	13	84	84	84	84	84	84	84	84	36	13	13	36	13	84	84	33	124	84	84	71	13	13	36	84
GBAA_RS20680		cupin domain-containing protein	25	33	25	25	24	24	24	24	24	24	24	24	45	25	25	45	25	24	24	49	54	24	24	49	26	25	64	24
GBAA_RS20685		hypothetical protein	14	14	14	14	98	98	98	98	98	98	98	98	22	14	14	27	14	98	98	20	36	98	98	47	29	14	22	98
GBAA_RS20690		DUF3909 family protein	17	17	17	17	15	15	15	15	15	15	15	15	16	17	17	16	17	15	15	13	18	15	15	72	17	17	16	15
GBAA_RS20700		GGDEF domain-containing protein	5	5	5	I	58	58	58	58	I	58	58	58	69	5	5	69	5	58	58	71	229	58	58	108	new#1	5	91	58
GBAA_RS20705		nitroreductase family protein	30	30	30	30	28	28	28	28	28	28	28	28	29	30	30	32	30	28	28	26	12	28	28	26	34	30	29	28
GBAA_RS20710		hypothetical protein	21	21	21	21	19	19	19	19	19	19	19	19	18	21	21	18	21	19	19	18	12	19	19	18	21	21	18	19
GBAA_RS20720		phosphoenolpyruvate--protein phosphotransferase	27	27	27	27	67	67	67	67	67	67	67	67	103	27	27	187	27	67	67	105	107	67	67	166	66	27	554	67
GBAA_RS20725		phosphocarrier protein HPr	5	5	5	5	5	5	5	5	5	5	5	5	7	5	5	7	5	5	5	6	12	5	5	6	5	5	6	5
GBAA_RS20735		ptsGHI operon transcription antiterminator GlcT	40	40	40	40	38	38	38	38	38	38	38	38	44	40	40	44	40	38	38	36	20	38	38	36	47	40	53	38
GBAA_RS20740		Cof-type HAD-IIB family hydrolase	42	43	42	42	62	62	62	62	62	62	62	62	61	42	42	61	42	62	62	105	46	62	62	395	51	42	54	62
GBAA_RS20745		phosphonate metabolism transcriptional regulator PhnF	44	44	44	44	47	47	47	47	47	47	47	47	68	44	44	68	44	47	47	70	67	47	47	70	44	44	68	47
GBAA_RS20750		glucosamine-6-phosphate deaminase	4	4	4	4	35	35	35	35	35	35	35	35	5	4	4	5	4	35	35	8	25	35	35	119	4	4	5	35
GBAA_RS20755		N-acetylglucosamine-6-phosphate deacetylase	22	22	22	22	119	119	119	119	119	119	119	119	73	22	22	73	22	119	119	81	79	119	119	113	26	22	85	119
GBAA_RS20765		segregation/condensation protein ScpB	32	32	32	32	10	10	10	10	10	10	10	10	31	32	32	31	32	10	10	31	92	10	10	31	37	32	33	10
GBAA_RS20775		segregation/condensation protein A	23	23	23	I	21	21	21	21	21	21	21	21	63	23	23	89	23	21	21	64	74	21	21	64	25	23	63	21
GBAA_RS20790		GNAT family N-acetyltransferase RibT	15	15	15	15	22	22	22	22	22	22	22	22	45	15	15	45	15	22	22	44	51	22	22	44	15	15	44	22
GBAA_RS20800		peptidylprolyl isomerase	46	46	46	46	11	11	11	11	11	11	11	11	44	46	46	44	46	11	11	45	47	11	11	41	49	46	224	11
GBAA_RS20805		DUF1002 domain-containing protein	16	16	16	16	66	66	66	66	66	66	66	66	46	16	16	46	16	66	66	40	43	66	66	40	48	16	40	66
GBAA_RS20810		Cof-type HAD-IIB family hydrolase	60	60	60	60	41	41	41	41	41	41	41	41	57	60	60	139	60	41	41	388	68	41	41	147	76	60	73	41
GBAA_RS20815		spore germination protein SpoVAF	34	483	34	34	174	174	174	174	174	174	174	174	77	34	new#1	77	34	174	174	79	86	174	174	464	69	34	115	174
GBAA_RS20830		stage V sporulation protein AD	32	32	32	32	45	45	45	45	45	45	45	45	58	32	32	58	32	45	45	456	416	45	45	103	33	32	62	45
GBAA_RS20835		stage V sporulation protein AC	21	21	21	21	31	31	31	31	31	31	31	31	36	21	21	36	21	31	31	36	38	31	31	36	24	21	75	31
GBAA_RS20840		stage V sporulation protein SpoVAB	6	18	6	6	10	10	10	10	10	10	10	10	31	6	6	31	6	10	10	33	41	10	10	33	6	6	31	10
GBAA_RS20845		stage V sporulation protein SpoVAA	new#1	new#2	new#2	new#1	new#3	new#3	new#3	new#3	new#3	new#3	new#3	new#3	new#4	new#2	new#2	new#4	new#2	new#3	new#3	new#5	new#6	new#3	new#3	new#5	new#7	new#2	new#8	new#3
GBAA_RS20860		RNA polymerase sporulation sigma factor SigF	142	27	27	I	150	150	150	150	150	150	150	150	26	27	27	26	27	150	150	23	69	150	150	23	27	27	45	150
GBAA_RS20865		anti-sigma F factor	32	32	32	32	8	8	8	8	8	8	8	8	11	32	32	11	32	8	8	10	30	8	8	10	32	32	11	8
GBAA_RS20870		anti-sigma F factor antagonist	9	9	9	9	9	9	9	9	9	9	9	9	8	9	9	8	9	9	9	38	42	9	9	38	new#1	9	8	9
GBAA_RS20880		GntR family transcriptional regulator	90	35	35	90	70	70	70	70	70	70	70	70	32	35	35	32	35	70	70	34	30	70	70	69	48	35	69	70
GBAA_RS20895		hypothetical protein	33	157	33	33	32	32	32	32	32	32	32	32	138	33	33	160	33	32	32	140	187	32	32	140	44	33	141	32
GBAA_RS20905		MarR family transcriptional regulator	45	45	45	45	30	30	30	30	30	30	30	30	10	45	45	10	45	30	30	9	48	30	30	9	95	45	10	30
GBAA_RS20910		SIMPL domain-containing protein	164	196	164	164	93	93	93	93	93	93	93	new#1	36	164	164	36	164	93	93	37	40	93	new#1	33	184	164	46	93
GBAA_RS20915		NCS2 family permease	31	60	31	31	71	71	71	71	71	71	71	71	130	65	31	130	65	71	71	132	189	71	71	132	new#1	31	137	71
GBAA_RS20920		magnesium/cobalt transporter CorA	37	71	36	37	102	102	102	102	102	102	102	102	42	36	36	42	36	102	102	183	59	102	102	376	43	36	38	102
GBAA_RS20930		purine-nucleoside phosphorylase	60	17	17	60	36	36	36	36	36	36	36	36	61	17	17	61	17	36	36	56	59	36	36	56	new#1	17	314	36
GBAA_RS20935		phosphopentomutase	48	74	47	48	71	71	71	71	71	71	71	71	54	47	47	55	47	71	71	41	51	71	71	41	new#1	47	54	71
GBAA_RS20940		FixH family protein	36	36	36	36	194	194	194	194	194	194	194	194	35	36	36	37	36	194	194	42	69	194	194	370	new#1	36	371	194
GBAA_RS20945		site-specific tyrosine recombinase XerD	59	80	58	59	114	114	114	114	114	114	114	114	56	58	58	60	58	114	114	53	62	114	114	53	69	58	386	114
GBAA_RS20950		YqzK family protein	8	10	8	8	10	10	10	10	10	10	10	10	9	8	8	9	8	10	10	9	9	10	10	9	8	8	9	10
GBAA_RS20955		transcriptional repressor	1	1	1	1	1	1	1	1	1	1	1	1	8	1	1	8	1	1	1	26	8	1	1	8	1	1	8	1
GBAA_RS20960		stage II sporulation protein M	86	52	52	I	76	76	76	76	76	76	76	76	50	52	52	50	52	76	76	50	54	76	76	50	68	52	50	76
GBAA_RS20965		GNAT family N-acetyltransferase	13	13	13	13	81	81	81	81	81	81	81	81	38	13	13	38	13	81	81	38	14	81	81	38	13	13	266	81
GBAA_RS20970		NUDIX hydrolase	16	16	16	16	29	29	29	29	29	29	29	29	53	16	16	55	16	29	29	55	12	29	29	55	22	16	55	29
GBAA_RS20975		Z-ring formation inhibitor MciZ	3	3	3	3	29	29	29	29	29	29	29	29	44	3	3	44	3	29	29	44	44	29	29	44	3	3	44	29
GBAA_RS20990		GrpB family protein	162	125	125	162	48	48	48	48	48	48	48	48	31	125	125	45	125	48	48	31	37	48	48	31	new#1	125	354	48
GBAA_RS21005		ribbon-helix-helix domain-containing protein	23	23	23	23	9	9	9	9	9	9	9	9	21	23	23	28	23	9	9	21	26	9	9	21	29	23	235	9
GBAA_RS21010		alpha/beta hydrolase	43	43	72	I	39	39	39	39	39	39	39	39	40	43	43	47	43	39	39	77	152	39	39	438	49	43	102	39
GBAA_RS21015		Na+/H+ antiporter family protein	245	245	216	245	119	119	119	119	119	119	119	119	48	216	216	48	216	119	119	492	46	119	119	491	235	216	48	119
GBAA_RS21025		GNAT family N-acetyltransferase	201	201	201	201	208	208	208	208	208	208	208	208	26	201	201	73	201	208	208	46	29	208	208	50	222	201	317	208
GBAA_RS21030		alpha/beta hydrolase	33	82	33	33	77	77	77	77	77	77	77	77	30	33	33	67	33	77	77	32	43	77	77	32	135	33	35	77
GBAA_RS21035		DUF2552 family protein	19	19	19	19	8	8	8	8	8	8	8	8	11	19	19	11	19	8	8	11	11	8	8	11	19	19	11	8
GBAA_RS21045		bifunctional diaminohydroxyphosphoribosylaminopyrimidine deaminase/5-amino-6-(5-phosphoribosylamino)uracil reductase RibD	262	222	222	262	40	40	40	40	40	40	40	40	41	222	222	99	222	40	40	49	64	40	40	573	276	222	574	40
GBAA_RS21050		riboflavin synthase subunit alpha	33	33	33	33	77	77	77	77	77	77	77	77	30	33	33	68	33	77	77	408	93	77	77	32	65	33	30	77
GBAA_RS21055		bifunctional 3,4-dihydroxy-2-butanone 4-phosphate synthase/GTP cyclohydrolase II	225	225	191	225	257	257	257	257	257	257	257	257	37	191	191	83	191	257	257	525	135	257	257	524	new#1	191	48	257
GBAA_RS21060		6,7-dimethyl-8-ribityllumazine synthase	57	30	25	57	44	44	44	44	44	44	44	44	24	25	25	24	25	44	44	22	96	44	44	24	30	25	269	44
GBAA_RS21070		biotin synthase	63	63	41	63	99	99	99	99	99	99	99	99	46	41	41	87	41	99	99	49	44	99	99	460	370	41	461	99
GBAA_RS21075		malonyl-ACP O-methyltransferase BioC	43	43	43	43	40	40	40	40	40	40	40	40	41	43	43	44	43	40	40	38	46	40	40	404	50	43	405	40
GBAA_RS21085		8-amino-7-oxononanoate synthase	101	101	42	101	142	142	142	142	142	142	142	142	39	42	42	84	42	142	142	553	119	142	142	551	new#1	42	552	142
GBAA_RS21090		ATP-dependent dethiobiotin synthetase BioD	33	33	32	33	129	129	129	129	129	129	129	129	29	32	32	35	32	129	129	45	37	129	129	203	60	32	new#1	129
GBAA_RS21095		adenosylmethionine--8-amino-7-oxononanoate transaminase	39	554	38	39	57	57	57	57	57	57	57	57	88	38	38	120	38	57	57	90	142	57	57	552	72	38	177	57
GBAA_RS21105		Na+/H+ antiporter NhaC	177	177	new#1	I	228	228	228	228	228	228	228	228	37	177	177	45	177	228	228	74	465	228	228	494	195	177	495	228
GBAA_RS21110		bifunctional 2',3'-cyclic-nucleotide 2'-phosphodiesterase/3'-nucleotidase	new#1	106	42	I	213	213	213	213	213	213	213	213	59	42	42	206	42	213	213	723	40	213	213	722	82	42	new#2	213
GBAA_RS21115		lipase/acylhydrolase	72	72	72	I	184	184	184	184	184	184	184	184	69	72	72	27	72	184	184	75	68	184	184	121	72	72	22	184
GBAA_RS21120		MarR family transcriptional regulator	29	29	29	29	44	44	44	44	44	44	44	44	16	29	29	18	29	44	44	16	16	44	44	18	29	29	18	44
GBAA_RS21135		ornithine carbamoyltransferase	86	32	32	86	275	275	275	275	275	275	275	275	27	32	32	112	32	275	275	27	15	275	275	437	56	32	524	275
GBAA_RS21140		acetylornithine transaminase	262	265	225	262	271	271	271	271	271	271	271	271	34	225	225	88	225	271	271	129	100	271	271	455	55	225	71	271
GBAA_RS21145		acetylglutamate kinase	new#1	67	39	new#1	202	202	202	202	202	202	202	202	36	39	39	91	39	202	202	438	99	202	202	436	57	39	437	202
GBAA_RS21155		N-acetyl-gamma-glutamyl-phosphate reductase	48	26	26	48	41	41	41	41	41	41	41	41	104	26	26	165	26	41	41	199	100	41	41	521	35	26	116	41
GBAA_RS21160		hypothetical protein	26	26	26	26	36	I	36	36	36	36	36	36	126	26	26	126	26	36	36	126	126	36	36	I	1	26	126	36
GBAA_RS21165		SDR family oxidoreductase	90	43	43	90	208	283	283	283	283	283	283	208	48	43	43	99	43	283	283	37	13	283	208	331	112	43	105	283
GBAA_RS21185		L-serine ammonia-lyase, iron-sulfur-dependent, subunit alpha	33	33	33	33	89	89	89	89	89	89	89	89	37	33	33	57	33	89	89	61	14	89	89	37	48	33	69	89
GBAA_RS21190		L-serine ammonia-lyase, iron-sulfur-dependent, subunit beta	30	30	30	30	56	56	56	56	56	56	56	56	27	30	30	70	30	56	56	36	248	56	56	36	48	30	59	56
GBAA_RS21200		ribonuclease Z	35	35	35	I	48	48	48	48	48	48	48	48	32	35	35	36	35	48	48	32	136	48	48	32	45	35	50	48
GBAA_RS21205		DUF3932 family protein	15	15	15	15	38	38	38	38	38	38	38	38	13	15	15	13	15	38	38	13	22	38	38	13	28	15	13	38
GBAA_RS21210		DNA polymerase IV	51	51	new#1	51	74	74	74	74	74	74	74	74	48	51	51	88	51	74	74	102	65	74	74	437	33	51	45	74
GBAA_RS21220		M20/M25/M40 family metallo-hydrolase	5	5	5	5	59	59	59	59	59	59	59	59	64	5	5	123	5	59	59	428	72	59	59	156	14	5	77	59
GBAA_RS21225		GNAT family N-acetyltransferase	27	27	27	27	13	13	13	13	13	13	13	13	26	27	27	60	27	13	13	14	14	13	13	14	67	27	14	13
GBAA_RS21240		L,D-transpeptidase	32	32	32	32	52	52	52	52	52	52	52	52	28	32	32	28	32	52	52	28	34	52	52	301	136	32	new#1	52
GBAA_RS21245		aromatic acid exporter family protein	39	39	39	39	71	71	71	71	71	71	71	71	37	39	39	42	39	71	71	70	41	71	71	395	66	39	42	71
GBAA_RS21255		amino acid ABC transporter permease	4	4	4	4	11	11	11	11	11	11	11	11	36	4	4	40	4	11	11	300	35	11	11	76	new#1	4	50	11
GBAA_RS21260		transporter substrate-binding domain-containing protein	5	5	5	5	19	19	19	19	19	19	19	19	103	5	5	106	5	19	19	106	112	19	19	106	9	5	116	19
GBAA_RS21265		BrxA/BrxB family bacilliredoxin	29	29	27	29	10	10	10	10	10	10	10	10	52	27	27	52	27	10	10	52	51	10	10	52	29	27	new#1	10
GBAA_RS21290		2-oxo acid dehydrogenase subunit E2	43	51	22	43	155	155	155	155	155	155	155	155	84	22	22	153	22	155	155	128	210	155	155	561	38	22	87	155
GBAA_RS21300		3-methyl-2-oxobutanoate dehydrogenase subunit alpha	35	35	19	35	18	18	18	18	18	18	18	18	81	19	19	82	19	18	18	115	74	18	18	138	26	19	65	18
GBAA_RS21305		dihydrolipoyl dehydrogenase	22	22	22	22	34	34	34	34	34	34	34	34	73	22	22	73	22	34	34	118	97	34	34	147	22	22	73	34
GBAA_RS21310		butyrate kinase	41	41	41	41	59	59	59	59	59	59	59	59	39	41	41	39	41	59	59	39	15	59	59	320	54	41	91	59
GBAA_RS21315		leucine dehydrogenase	17	34	17	17	31	31	31	31	31	31	31	31	51	17	17	95	17	31	31	49	53	31	31	291	29	17	51	31
GBAA_RS21320		phosphate butyryltransferase	20	19	19	20	52	52	52	52	52	52	52	new#1	78	19	19	120	19	52	52	78	94	52	new#1	415	20	19	109	52
GBAA_RS21330		sigma-54-dependent transcriptional regulator	53	52	52	53	146	146	146	146	146	146	146	146	58	52	52	142	52	146	146	new#1	81	146	146	645	145	52	new#2	146
GBAA_RS21335		DUF2627 domain-containing protein	66	66	66	I	18	18	18	18	18	18	18	18	16	66	66	16	66	18	18	16	20	18	18	16	66	66	16	18
GBAA_RS21340		glycerophosphodiester phosphodiesterase	151	151	151	X	49	49	49	49	49	49	49	49	32	151	151	33	151	49	49	32	106	49	49	400	162	151	47	49
GBAA_RS21345		YycC family protein	9	9	9	9	1	1	1	1	1	1	1	1	22	9	9	22	9	1	1	22	5	1	1	22	4	9	22	1
GBAA_RS21355		sporulation transcription factor Spo0A	186	143	143	186	70	70	70	70	70	70	70	70	58	143	143	60	143	70	70	58	61	70	70	94	143	143	69	70
GBAA_RS21365		SpoIVB peptidase	80	210	40	80	59	59	59	59	59	59	59	59	35	40	40	42	40	59	59	35	55	59	59	463	105	40	42	59
GBAA_RS21375		arginine repressor ArgR	5	5	5	5	3	3	3	3	3	3	3	3	48	5	5	48	5	3	3	48	48	3	3	48	1	5	48	3
GBAA_RS21380		TlyA family rRNA (cytidine-2'-O)-methyltransferase	59	59	59	59	31	31	31	31	31	31	31	31	57	59	59	61	59	31	31	57	56	31	31	57	27	59	323	31
GBAA_RS21385		1-deoxy-D-xylulose-5-phosphate synthase	38	38	38	38	64	64	64	64	64	64	64	64	36	38	38	107	38	64	64	496	34	64	64	495	109	38	40	64
GBAA_RS21390		(2E,6E)-farnesyl diphosphate synthase	38	38	38	38	64	64	64	64	64	64	64	64	new#1	38	38	97	38	64	64	37	42	64	64	355	99	38	45	64
GBAA_RS21395		exodeoxyribonuclease VII small subunit	3	3	3	3	14	14	14	14	14	14	14	14	30	3	3	31	3	14	14	30	30	14	14	30	3	3	31	14
GBAA_RS21400		exodeoxyribonuclease VII large subunit	41	26	26	41	45	45	45	45	45	45	45	45	66	26	26	124	26	45	45	66	65	45	45	69	50	26	454	45
GBAA_RS21405		bifunctional methylenetetrahydrofolate dehydrogenase/methenyltetrahydrofolate cyclohydrolase FolD	18	18	18	18	40	40	40	40	40	40	40	40	67	18	18	67	18	40	40	67	66	40	40	67	34	18	67	40
GBAA_RS21410		N utilization substance protein NusB	8	8	8	8	22	22	22	22	22	22	22	22	40	8	8	40	8	22	22	40	41	22	22	158	8	8	40	22
GBAA_RS21415		Asp23/Gls24 family envelope stress response protein	12	12	12	12	23	23	23	23	23	23	23	23	55	12	12	8	12	23	23	8	123	23	23	134	12	12	8	23
GBAA_RS21420		acetyl-CoA carboxylase biotin carboxylase subunit	5	5	5	5	42	42	42	42	42	42	42	42	102	5	5	121	5	42	42	102	111	42	42	319	21	5	new#1	42
GBAA_RS21425		acetyl-CoA carboxylase biotin carboxyl carrier protein	67	43	43	67	83	83	83	83	83	83	83	83	40	43	43	44	43	83	83	40	46	83	83	40	58	43	44	83
GBAA_RS21440		stage III sporulation protein AG	20	20	20	20	19	19	19	19	19	19	19	19	65	20	20	68	20	19	19	302	66	19	19	263	20	20	68	19
GBAA_RS21445		stage III sporulation protein AF	5	5	5	5	19	19	19	19	19	19	19	19	60	5	5	61	5	19	19	60	92	19	19	317	39	5	61	19
GBAA_RS21450		stage III sporulation protein AE	87	87	37	87	142	142	142	142	142	142	142	142	34	37	37	73	37	142	142	54	32	142	142	437	141	37	40	142
GBAA_RS21460		stage III sporulation protein AC	9	9	9	9	9	9	9	9	9	9	9	9	10	9	9	10	9	9	9	10	10	9	9	10	9	9	10	9
GBAA_RS21465		stage III sporulation protein AB	27	27	27	27	57	57	57	57	57	57	57	57	26	27	27	29	27	57	57	26	23	57	57	290	new#1	27	29	57
GBAA_RS21470		stage III sporulation protein AA	33	33	33	33	45	45	45	45	45	45	45	45	72	33	33	68	33	45	45	72	75	45	45	new#1	96	33	68	45
GBAA_RS21490		elongation factor P	21	21	21	21	31	31	31	31	31	31	31	31	17	21	21	20	21	31	31	17	15	31	31	20	22	21	20	31
GBAA_RS21495		Xaa-Pro dipeptidase	27	27	27	27	24	24	24	24	24	24	24	24	85	27	27	83	27	24	24	89	84	24	24	125	30	27	83	24
GBAA_RS21500		type II 3-dehydroquinate dehydratase	15	15	15	15	14	14	14	14	14	14	14	14	65	15	15	65	15	14	14	65	9	14	14	192	28	15	68	14
GBAA_RS21505		hypothetical protein	41	41	41	41	27	27	27	27	27	27	27	27	69	41	41	53	41	27	27	69	179	27	27	301	41	41	133	27
GBAA_RS21515		hypothetical protein	25	25	108	25	107	107	107	107	107	107	107	107	23	108	108	23	108	107	107	23	24	107	107	201	25	108	23	107
GBAA_RS21525		transcriptional regulator MntR	26	9	9	26	9	9	9	9	9	9	9	9	40	9	9	177	9	9	9	61	10	9	9	40	20	9	40	9
GBAA_RS21535		hypothetical protein	71	71	239	71	137	137	137	137	137	137	137	137	62	239	239	69	239	137	137	60	155	137	137	20	84	239	69	137
GBAA_RS21540		lipoate--protein ligase family protein	85	85	18	85	106	106	106	106	106	106	106	106	63	18	18	63	18	106	106	79	69	106	106	309	66	18	310	106
GBAA_RS21545		rhodanese-like domain-containing protein	11	11	10	11	9	9	9	9	9	9	9	9	40	10	10	40	10	9	9	6	42	9	9	154	11	10	40	9
GBAA_RS21550		LacI family DNA-binding transcriptional regulator	83	70	186	83	107	107	107	107	107	107	107	107	47	186	186	47	186	107	107	386	49	107	107	182	207	186	47	107
GBAA_RS21615		hypothetical protein	35	35	35	35	35	35	35	35	35	35	35	35	3	35	35	3	35	35	35	4	6	35	35	6	35	35	3	35
GBAA_RS21625		aminomethyl-transferring glycine dehydrogenase subunit 2	22	22	22	22	32	new#1	new#1	new#1	new#1	new#1	new#1	32	87	22	22	149	22	new#1	new#1	520	83	new#1	32	457	397	22	519	new#1
GBAA_RS21630		aminomethyl-transferring glycine dehydrogenase subunit 1	51	51	51	51	79	79	79	79	79	79	79	79	202	51	51	214	51	79	79	488	53	79	79	486	87	51	487	79
GBAA_RS21635		glycine cleavage system aminomethyltransferase GcvT	120	22	22	120	39	39	39	39	39	39	39	39	88	22	22	141	22	39	39	114	91	39	39	88	25	22	92	39
GBAA_RS21640		DEAD/DEAH box helicase family protein	96	101	20	96	76	76	76	76	76	76	76	76	43	20	20	124	20	76	76	43	170	76	76	525	95	20	526	76
GBAA_RS21645		YqhG family protein	83	28	28	I	60	60	60	60	60	60	60	60	228	28	28	240	28	60	60	289	270	60	60	259	80	28	244	60
GBAA_RS21655		hypothetical protein	6	9	9	6	26	26	26	26	26	26	26	26	7	9	9	7	9	26	26	7	7	26	26	7	21	9	7	26
GBAA_RS21660		hypothetical protein	31	31	31	I	54	54	54	54	54	54	54	54	29	31	31	178	31	54	54	150	65	54	54	362	49	31	81	54
GBAA_RS21665		YqzE family protein	26	19	26	26	26	26	26	26	26	26	26	26	27	26	26	12	26	26	26	109	42	26	26	14	26	26	13	26
GBAA_RS21670		shikimate kinase AroK	76	62	30	76	99	99	99	99	99	99	99	99	27	30	30	98	30	99	99	378	70	99	99	376	63	30	377	99
GBAA_RS21715		helix-turn-helix domain-containing protein	33	33	33	33	57	57	57	57	57	57	57	57	39	33	33	34	33	57	57	27	36	57	57	27	149	33	34	57
GBAA_RS21720		DUF2626 domain-containing protein	19	19	19	19	8	8	8	8	8	8	8	8	18	19	19	18	19	8	8	64	9	8	8	15	new#1	19	18	8
GBAA_RS21725		L-cystine transporter	21	21	21	21	46	46	46	46	46	46	46	46	72	21	21	180	21	46	46	467	106	46	46	466	23	21	76	46
GBAA_RS21745		hypothetical protein	26	26	26	26	104	104	104	104	104	104	104	104	23	26	26	103	26	104	104	28	205	104	104	28	57	26	28	104
GBAA_RS21755		DUF3966 domain-containing protein	6	6	6	6	new#1	new#1	new#1	new#1	new#1	new#1	new#1	new#1	4	6	6	8	6	new#1	new#1	4	4	new#1	new#1	4	33	6	8	new#1
GBAA_RS21770		bifunctional homocysteine S-methyltransferase/methylenetetrahydrofolate reductase	51	51	51	51	79	79	79	79	79	79	79	79	49	51	51	136	51	79	79	596	55	79	79	595	67	51	53	79
GBAA_RS21785		cystathionine beta-lyase	37	37	37	37	99	99	99	99	99	99	99	99	33	37	37	41	37	99	99	494	40	99	99	78	new#1	37	41	99
GBAA_RS21805		SAM-dependent methyltransferase	35	35	35	35	178	178	178	178	178	178	178	178	76	35	35	177	35	178	178	513	99	178	178	138	new#1	35	512	178
GBAA_RS21810		MBL fold metallo-hydrolase	42	42	42	42	69	69	69	69	69	69	69	69	38	42	42	49	42	69	69	350	44	69	69	350	51	42	57	69
GBAA_RS21820		glucokinase	40	40	40	40	109	109	109	109	109	109	109	109	38	40	40	44	40	109	109	78	57	109	109	78	56	40	41	109
GBAA_RS21825		YqgQ family protein	8	8	8	8	1	1	1	1	1	1	1	1	7	8	8	7	8	1	1	7	7	1	1	7	8	8	7	1
GBAA_RS21830		5-formyltetrahydrofolate cyclo-ligase	128	128	128	I	157	157	157	157	157	157	157	157	34	128	128	40	128	157	157	349	52	157	157	289	new#1	128	35	157
GBAA_RS21845		phosphate signaling complex protein PhoU	34	34	34	34	57	57	57	57	57	57	57	57	32	34	34	32	34	57	57	32	14	57	57	32	22	34	62	57
GBAA_RS21850		phosphate ABC transporter ATP-binding protein	141	141	141	141	51	51	51	51	51	51	51	51	35	141	141	35	141	51	51	32	38	51	51	32	158	141	36	51
GBAA_RS21855		phosphate ABC transporter permease PstA	38	38	38	38	119	119	119	119	119	119	119	119	35	38	38	115	38	119	119	32	196	119	119	37	44	38	81	119
GBAA_RS21860		phosphate ABC transporter permease subunit PstC	32	32	32	I	72	72	72	72	72	72	72	72	29	32	32	34	32	72	72	93	58	72	72	442	153	32	34	72
GBAA_RS21865		phosphate ABC transporter substrate-binding protein PhoX	21	21	21	21	130	130	130	130	130	130	130	130	81	21	21	129	21	130	130	111	189	130	130	89	35	21	84	130
GBAA_RS21875		MFS transporter	129	89	89	129	95	95	95	95	95	95	95	95	48	89	89	119	89	95	95	467	58	95	95	115	78	89	54	95
GBAA_RS21890		DUF1189 domain-containing protein	174	174	173	X	171	171	171	171	171	171	171	171	76	173	173	99	173	171	171	58	45	171	171	297	176	173	73	171
GBAA_RS21895		hypothetical protein	33	33	33	33	63	63	63	63	63	63	63	63	32	33	33	29	33	63	63	29	35	63	63	91	33	33	29	63
GBAA_RS21900		flavodoxin-dependent (E)-4-hydroxy-3-methylbut-2-enyl-diphosphate synthase	45	45	72	45	44	44	44	44	44	44	44	44	42	45	72	106	45	44	44	78	48	44	44	406	73	45	77	44
GBAA_RS21920		YitT family protein	33	33	33	33	51	51	51	51	51	51	51	51	32	33	33	85	33	51	51	32	35	51	51	32	39	33	330	51
GBAA_RS21925		DUF2624 domain-containing protein	17	17	17	17	15	15	15	15	15	15	15	15	14	17	17	31	17	15	15	14	9	15	15	149	17	17	18	15
GBAA_RS21930		deoxyribonuclease IV	76	38	38	76	57	57	57	57	57	57	57	57	36	38	38	70	38	57	57	91	52	57	57	36	43	38	41	57
GBAA_RS21935		DEAD/DEAH box helicase	52	93	51	52	90	new#1	new#1	new#1	new#1	new#1	new#1	90	65	51	51	124	51	new#1	new#1	368	257	new#1	90	65	145	51	54	new#1
GBAA_RS21950		Nif3-like dinuclear metal center hexameric protein	131	48	48	131	176	176	176	176	176	176	176	176	45	48	48	173	48	176	176	47	120	176	176	361	new#1	48	54	176
GBAA_RS21955		tRNA (adenine(22)-N(1))-methyltransferase TrmK	30	30	30	30	79	79	79	79	79	79	79	79	28	30	30	45	30	79	79	28	62	79	79	28	47	30	42	79
GBAA_RS21960		cytochrome c-550	25	25	25	25	86	86	86	86	86	86	86	86	23	25	25	27	25	86	86	23	35	86	86	27	new#1	25	27	86
GBAA_RS21965		RNA polymerase sigma factor RpoD	24	24	24	24	23	23	23	23	23	23	23	23	82	24	24	120	24	23	23	82	109	23	23	82	24	24	95	23
GBAA_RS21970		DNA primase	28	5	5	28	36	36	36	36	36	36	36	36	101	5	5	197	5	36	36	489	100	36	36	488	5	5	153	36
GBAA_RS21995		DNA repair protein RecO	18	18	18	18	26	26	26	26	26	26	26	26	59	18	18	60	18	26	26	59	142	26	26	59	40	18	60	26
GBAA_RS22000		YqzL family protein	1	1	1	1	1	1	1	1	1	1	1	1	4	1	1	4	1	1	1	4	4	1	1	4	1	1	4	1
GBAA_RS22005		GTPase Era	new#1	59	59	new#1	28	28	28	28	28	28	28	28	57	59	59	69	59	28	28	57	56	28	28	55	85	59	60	28
GBAA_RS22015		diacylglycerol kinase family protein	27	27	27	27	111	111	111	111	111	111	111	111	32	27	27	28	27	111	111	229	30	111	111	32	44	27	28	111
GBAA_RS22020		rRNA maturation RNase YbeY	34	34	34	34	47	47	47	47	47	47	47	47	29	34	34	40	34	47	47	59	35	47	47	29	34	34	29	47
GBAA_RS22045		sporulation protein YqfC	11	11	11	11	18	18	18	18	18	18	18	18	89	11	11	89	11	18	18	89	90	18	18	144	new#1	11	89	18
GBAA_RS22050		GatB/YqeY domain-containing protein	12	12	12	12	17	17	17	17	17	17	17	17	31	12	12	31	12	17	17	31	32	17	17	31	12	12	31	17
GBAA_RS22060		tRNA (N(6)-L-threonylcarbamoyladenosine(37)-C(2))- methylthiotransferase MtaB	44	44	44	44	111	111	111	111	111	111	111	111	39	44	44	55	44	111	111	39	40	111	111	436	new#1	44	77	111
GBAA_RS22065		16S rRNA (uracil(1498)-N(3))-methyltransferase	74	35	35	74	97	97	97	97	97	97	97	97	30	35	35	94	35	97	97	new#1	31	97	97	352	new#2	35	65	97
GBAA_RS22070		50S ribosomal protein L11 methyltransferase	77	36	35	77	87	87	87	87	87	87	87	87	31	35	35	59	35	87	87	31	42	87	87	31	new#1	35	50	87
GBAA_RS22080		chaperone protein DnaK	96	96	96	96	119	119	119	119	119	119	119	119	94	96	96	153	96	119	119	514	99	119	119	513	new#1	96	130	119
GBAA_RS22085		nucleotide exchange factor GrpE	142	142	141	142	164	164	164	164	164	164	164	164	16	141	141	136	141	164	164	16	15	164	164	16	142	141	155	164
GBAA_RS22090		heat-inducible transcriptional repressor HrcA	88	34	34	88	71	71	71	71	71	71	71	71	29	34	34	59	34	71	71	29	37	71	71	79	new#1	34	36	71
GBAA_RS22095		oxygen-independent coproporphyrinogen III oxidase	36	36	36	36	65	65	65	65	65	65	65	65	32	36	36	117	36	65	65	460	38	65	65	458	61	36	459	65
GBAA_RS22105		elongation factor 4	27	27	27	27	111	111	111	111	111	111	111	111	51	27	27	47	27	111	111	45	67	111	111	357	68	27	81	111
GBAA_RS22110		YqxA family protein	19	19	19	19	26	26	26	26	26	26	26	26	98	19	19	114	19	26	26	98	99	26	26	130	22	19	107	26
GBAA_RS22125		DNA polymerase III subunit delta	39	39	39	39	59	59	59	59	59	59	59	59	33	39	39	89	39	59	59	33	51	59	59	171	54	39	43	59
GBAA_RS22140		ComE operon protein 2	21	21	21	21	75	75	75	75	75	75	75	75	33	21	21	36	21	75	75	33	38	75	75	33	46	21	36	75
GBAA_RS22150		late competence protein ComER	35	35	35	35	91	91	91	91	91	91	91	91	33	35	35	37	35	91	91	34	48	91	91	34	52	35	34	91
GBAA_RS22160		ribosome silencing factor	4	4	4	4	3	3	3	3	3	3	3	3	27	4	4	27	4	3	3	27	27	3	3	62	13	4	27	3
GBAA_RS22165		HD domain-containing protein	20	19	19	20	88	88	88	88	88	88	88	88	52	19	19	new#1	19	88	88	52	77	88	88	224	20	19	62	88
GBAA_RS22170		nicotinate-nucleotide adenylyltransferase	new#1	69	34	new#1	52	52	52	52	52	52	52	52	32	34	34	44	34	52	52	32	32	52	52	328	49	34	44	52
GBAA_RS22180		shikimate dehydrogenase	154	169	154	154	167	167	167	167	167	167	167	167	2	154	154	8	154	167	167	268	3	167	167	266	new#1	154	267	167
GBAA_RS22185		ribosome biogenesis GTPase YqeH	23	37	23	23	79	79	79	79	79	79	79	79	62	23	23	67	23	79	79	62	76	79	79	347	30	23	67	79
GBAA_RS22190		YqeG family HAD IIIA-type phosphatase	18	18	18	18	39	39	39	39	39	39	39	39	37	18	18	41	18	39	39	37	38	39	39	37	25	18	41	39
GBAA_RS22200		phosphatidylserine decarboxylase	19	19	19	19	30	30	30	30	30	30	30	30	68	19	19	71	19	30	30	68	69	30	30	68	19	19	75	30
GBAA_RS22230		GTP pyrophosphokinase family protein	31	31	31	I	28	28	28	28	28	28	28	28	26	31	31	32	31	28	28	26	63	28	28	32	41	31	251	28
GBAA_RS22245		GNAT family N-acetyltransferase	94	42	42	94	36	36	36	36	36	36	36	36	69	42	42	71	42	36	36	69	79	36	36	67	new#1	42	67	36
GBAA_RS22290		aromatic amino acid hydroxylase	57	91	56	57	152	152	152	152	152	152	152	152	53	56	56	147	56	152	152	53	77	152	152	103	76	56	103	152
GBAA_RS22295		4a-hydroxytetrahydrobiopterin dehydratase	4	4	4	4	8	8	8	8	8	8	8	8	37	4	4	47	4	8	8	37	36	8	8	47	7	4	47	8
GBAA_RS22315		helix-turn-helix transcriptional regulator	20	20	19	20	64	64	64	64	64	64	64	64	49	19	19	49	19	64	64	62	46	64	64	228	24	19	47	64
GBAA_RS22330		GNAT family N-acetyltransferase	32	53	31	32	50	50	50	50	50	50	50	50	28	31	31	28	31	50	50	48	26	50	50	57	34	31	28	50
GBAA_RS22365		bifunctional cystathionine gamma-lyase/homocysteine desulfhydrase	62	62	62	62	34	34	34	34	34	34	34	34	59	62	62	162	62	34	34	61	260	34	34	337	32	62	456	34
GBAA_RS22370		O-acetylserine dependent cystathionine beta-synthase	69	41	41	69	38	38	38	38	38	38	38	38	39	41	41	73	41	38	38	36	164	38	38	145	46	41	59	38
GBAA_RS22375		5'-methylthioadenosine/S-adenosylhomocysteine nucleosidase	37	37	37	37	58	58	58	58	58	58	58	58	36	37	37	36	37	58	58	91	40	58	58	94	37	37	42	58
GBAA_RS22380		class I SAM-dependent methyltransferase	8	8	8	8	65	65	65	65	65	65	65	65	52	8	8	56	8	65	65	51	45	65	65	294	8	8	295	65
GBAA_RS22385		YrzA family protein	3	3	3	3	10	10	10	10	10	10	10	10	26	3	3	35	3	10	10	26	25	10	10	26	3	3	26	10
GBAA_RS22400		transcription elongation factor GreA	26	26	26	26	23	23	23	23	23	23	23	23	24	26	26	43	26	23	23	24	14	23	23	51	41	26	29	23
GBAA_RS22405		uridine kinase	14	14	14	14	10	10	10	10	10	10	10	10	29	14	14	65	14	10	10	29	43	10	10	29	18	14	35	10
GBAA_RS22410		U32 family peptidase	20	20	20	20	33	33	33	33	33	33	33	33	73	20	20	77	20	33	33	357	93	33	33	77	30	20	77	33
GBAA_RS22415		U32 family peptidase	49	49	49	49	208	208	208	208	208	208	208	208	48	49	49	65	49	208	208	400	51	208	208	399	63	49	65	208
GBAA_RS22420		O-methyltransferase	18	18	18	18	12	12	12	12	12	12	12	12	43	18	18	48	18	12	12	43	13	12	12	273	18	18	48	12
GBAA_RS22425		endolytic transglycosylase MltG	90	90	42	90	83	83	83	83	83	83	83	83	56	42	42	104	42	83	83	new#1	287	83	83	new#2	109	42	104	83
GBAA_RS22430		DUF1292 domain-containing protein	58	58	58	58	63	63	63	63	63	63	63	63	57	58	58	70	58	63	63	57	15	63	63	9	22	58	57	63
GBAA_RS22435		Holliday junction resolvase RuvX	6	6	6	6	10	10	10	10	10	10	10	10	29	6	6	33	6	10	10	29	36	10	10	40	22	6	33	10
GBAA_RS22440		IreB family regulatory phosphoprotein	1	1	1	1	6	6	6	6	6	6	6	6	7	1	1	7	1	6	6	7	18	6	6	7	21	1	7	6
GBAA_RS22455		AI-2E family transporter	38	38	38	38	102	102	102	102	102	102	102	102	35	38	38	35	38	102	102	60	43	102	102	460	57	38	39	102
GBAA_RS22460		hypothetical protein	4	4	4	4	10	10	10	10	10	10	10	10	61	4	4	51	4	10	10	58	87	10	10	51	73	4	51	10
GBAA_RS22470		hypothetical protein	9	9	9	9	5	5	5	5	5	5	5	5	53	X	9	27	9	5	5	27	6	5	5	53	5	9	53	5
GBAA_RS22475		ATP-dependent RecD-like DNA helicase	54	54	54	54	83	83	83	83	83	83	83	83	51	54	54	137	54	83	83	667	621	83	83	666	new#1	54	56	83
GBAA_RS22480		tetratricopeptide repeat protein	148	148	148	148	179	179	179	179	179	179	179	179	27	148	148	27	148	179	179	27	31	179	179	354	58	148	27	179
GBAA_RS22485		tRNA 2-thiouridine(34) synthase MnmA	19	19	19	19	96	96	96	96	96	96	96	96	74	19	19	91	19	96	96	81	79	96	96	76	new#1	19	77	96
GBAA_RS22490		cysteine desulfurase	29	29	29	29	109	109	109	109	109	109	109	109	78	29	29	78	29	109	109	81	71	109	109	63	124	29	79	109
GBAA_RS22495		Rrf2 family transcriptional regulator	4	4	36	4	35	35	35	35	35	35	35	35	69	36	36	69	36	35	35	33	78	35	35	69	new#1	36	69	35
GBAA_RS22510		tRNA threonylcarbamoyladenosine dehydratase	55	55	55	55	98	98	98	98	98	98	98	98	53	55	55	53	55	98	98	22	64	98	98	358	110	55	153	98
GBAA_RS22515		aspartate--tRNA ligase	53	53	53	53	200	200	200	200	200	200	200	200	72	53	53	73	53	200	200	640	98	200	200	585	97	53	639	200
GBAA_RS22530		D-tyrosyl-tRNA(Tyr) deacylase	24	24	24	24	42	42	42	42	42	42	42	42	57	24	24	57	24	42	42	57	58	42	42	292	152	24	57	42
GBAA_RS22535		GTP diphosphokinase	41	41	41	41	104	104	104	104	104	104	104	104	113	41	41	173	41	104	104	199	112	104	104	550	new#1	41	116	104
GBAA_RS22540		adenine phosphoribosyltransferase	4	4	4	4	113	113	113	113	113	113	113	113	52	4	4	68	4	113	113	95	51	113	113	95	10	4	56	113
GBAA_RS22550		cation transporter	19	19	19	19	91	91	91	91	91	91	91	91	64	19	19	64	19	91	91	16	61	91	91	16	26	19	64	91
GBAA_RS22555		protein translocase subunit SecDF	77	77	77	77	151	151	151	151	151	151	151	151	82	77	77	82	77	151	151	139	97	151	151	139	new#1	77	78	151
GBAA_RS22560		histidine kinase	21	21	21	21	21	21	21	21	21	21	21	21	22	21	21	22	21	21	21	51	12	21	21	51	21	21	12	21
GBAA_RS22565		stage V sporulation protein B	226	226	226	226	295	295	295	295	295	295	295	295	50	226	226	56	226	295	295	210	66	295	295	210	new#1	226	53	295
GBAA_RS22575		TIGR04086 family membrane protein	43	43	43	43	107	107	107	107	107	107	107	107	40	43	43	40	43	107	107	74	47	107	107	74	68	43	40	107
GBAA_RS22580		preprotein translocase subunit YajC	15	15	15	15	15	15	15	15	15	15	15	15	28	15	15	97	15	15	15	130	29	15	15	130	41	15	32	15
GBAA_RS22585		tRNA guanosine(34) transglycosylase Tgt	30	30	30	30	30	30	30	30	30	30	30	30	67	30	30	161	30	30	30	88	79	30	30	88	32	30	71	30
GBAA_RS22590		tRNA preQ1(34) S-adenosylmethionine ribosyltransferase-isomerase QueA	new#1	6	6	new#1	40	40	40	40	40	40	40	40	87	6	6	169	6	40	40	93	93	40	40	158	18	6	90	40
GBAA_RS22595		DUF2905 domain-containing protein	14	14	14	I	14	14	14	14	14	14	14	14	27	14	14	27	14	14	14	27	27	14	14	27	14	14	27	14
GBAA_RS22615		BofC C-terminal domain-containing protein	126	126	37	126	147	147	147	147	147	147	147	147	35	37	37	35	37	147	147	35	52	147	147	35	74	37	35	147
GBAA_RS22640		YhcN/YlaJ family sporulation lipoprotein	62	62	44	62	142	142	142	142	142	142	142	142	41	44	44	41	44	142	142	154	48	142	142	154	49	44	41	142
GBAA_RS22650		quinolinate synthase NadA	247	231	193	247	226	226	226	226	226	226	226	226	38	193	193	55	193	226	226	87	53	226	226	87	212	193	40	226
GBAA_RS22665		IscS subfamily cysteine desulfurase	38	38	38	38	44	44	44	44	44	44	44	44	71	38	38	96	38	44	44	112	94	44	44	112	41	38	391	44
GBAA_RS22675		MOSC domain-containing protein	132	132	132	132	60	60	60	60	60	60	60	60	146	132	132	163	132	60	60	131	45	60	60	455	161	132	34	60
GBAA_RS22680		prephenate dehydratase	41	41	41	41	107	107	107	107	107	107	107	107	38	41	41	62	41	107	107	84	61	107	107	468	59	41	34	107
GBAA_RS22690		ABC transporter permease	152	145	47	152	209	209	209	209	209	209	209	209	63	47	47	167	47	209	209	247	94	209	209	46	223	47	694	209
GBAA_RS22710		response regulator transcription factor	32	32	32	32	46	46	46	46	46	46	46	46	30	32	32	33	32	46	46	26	35	46	46	31	106	32	33	46
GBAA_RS22715		GTPase ObgE	248	65	65	248	126	126	126	126	126	126	126	126	62	65	65	62	65	126	126	59	384	126	126	64	82	65	87	126
GBAA_RS22720		Spo0B domain-containing protein	18	18	18	18	18	18	18	18	18	18	18	18	85	18	18	15	18	18	18	23	20	18	18	19	18	18	15	18
GBAA_RS22725		50S ribosomal protein L27	9	9	9	9	9	9	9	9	9	9	9	9	7	9	9	7	9	9	9	4	7	9	9	7	9	9	7	9
GBAA_RS22730		ribosomal-processing cysteine protease Prp	9	9	9	9	9	9	9	9	9	9	9	9	15	9	9	17	9	9	9	19	13	9	9	16	9	9	17	9
GBAA_RS22735		50S ribosomal protein L21	5	5	5	5	5	5	5	5	5	5	5	5	4	5	5	4	5	5	5	1	1	5	5	4	5	5	4	5
GBAA_RS22755		septum site-determining protein MinD	17	17	17	17	19	19	19	19	19	19	19	19	54	17	17	54	17	19	19	54	55	19	19	54	19	17	69	19
GBAA_RS22765		rod shape-determining protein MreD	58	27	27	58	27	27	27	27	27	27	27	27	28	27	27	28	27	27	27	29	42	27	27	29	27	27	51	27
GBAA_RS22770		rod shape-determining protein MreC	108	108	108	108	106	106	106	106	106	106	106	106	21	108	108	18	108	106	106	23	35	106	106	23	108	108	290	106
GBAA_RS22775		rod shape-determining protein MreB	19	19	19	I	61	61	61	61	61	61	61	61	85	19	19	85	19	61	61	85	140	61	61	87	59	19	85	61
GBAA_RS22785		septum formation inhibitor Maf	31	31	31	31	47	47	47	47	47	47	47	47	28	31	31	28	31	47	47	343	41	47	47	30	148	31	33	47
GBAA_RS22795		bifunctional tetrahydrofolate synthase/dihydrofolate synthase	46	46	46	46	111	111	111	111	111	111	111	111	239	46	46	259	46	111	111	618	78	111	111	605	110	46	257	111
GBAA_RS22800		valine--tRNA ligase	50	89	50	50	144	144	144	144	144	144	144	144	48	50	50	75	50	144	144	696	186	144	144	616	71	50	695	144
GBAA_RS22805		spore coat protein YsxE	29	29	29	29	53	53	53	53	53	53	53	53	26	29	29	26	29	53	53	28	45	53	53	28	50	29	26	53
GBAA_RS22810		stage VI sporulation protein D	112	96	96	I	95	95	95	95	95	95	95	95	18	96	96	51	96	95	95	41	28	95	95	41	103	96	427	95
GBAA_RS22815		glutamate-1-semialdehyde 2,1-aminomutase	76	76	76	76	140	140	140	140	140	140	140	140	215	76	76	37	76	140	140	234	141	140	140	516	112	76	229	140
GBAA_RS22820		porphobilinogen synthase	new#1	30	17	new#1	106	106	106	106	106	106	106	106	62	17	17	68	17	106	106	70	82	106	106	70	20	17	68	106
GBAA_RS22830		hydroxymethylbilane synthase	185	185	185	185	215	215	215	215	215	215	215	215	36	185	185	103	185	215	215	448	56	215	215	37	252	185	new#1	215
GBAA_RS22835		cytochrome c biogenesis protein CcsA	47	47	47	47	93	93	93	93	93	93	93	93	45	47	47	42	47	93	93	42	60	93	93	46	62	47	76	93
GBAA_RS22840		glutamyl-tRNA reductase	59	59	59	59	113	113	113	113	113	113	113	113	58	59	59	63	59	113	113	415	75	113	113	58	new#1	59	60	113
GBAA_RS22855		ribosome biogenesis GTP-binding protein YsxC	18	18	17	18	41	41	41	41	41	41	41	41	39	17	17	39	17	41	41	39	51	41	41	39	29	17	39	41
GBAA_RS22865		ATP-dependent protease LonB	49	49	49	49	127	127	127	127	127	127	127	127	234	49	49	70	49	127	127	43	52	127	127	564	69	49	565	127
GBAA_RS22870		ATP-dependent Clp protease ATP-binding subunit ClpX	20	20	20	20	32	32	32	32	32	32	32	32	86	20	20	87	20	32	32	355	120	32	32	79	20	20	101	32
GBAA_RS22875		trigger factor	62	51	23	62	12	12	12	12	12	12	12	12	new#1	23	23	20	23	12	12	20	89	12	12	375	84	23	375	12
GBAA_RS22880		hypothetical protein	57	57	57	57	85	85	85	85	85	85	85	85	56	57	57	130	57	85	85	53	59	85	85	53	75	57	58	85
GBAA_RS22885		hypothetical protein	53	53	53	53	34	34	34	34	34	34	34	34	9	53	53	9	53	34	34	9	9	34	34	9	12	53	9	34
GBAA_RS22915		metallophosphoesterase	43	13	34	43	12	12	12	12	12	12	12	12	65	34	34	145	34	12	12	119	75	12	12	119	new#1	34	69	12
GBAA_RS22920		XTP/dITP diphosphatase	105	87	45	105	82	82	82	82	82	82	82	82	42	45	45	72	45	82	82	375	50	82	82	382	54	45	72	82
GBAA_RS22925		ribonuclease PH	40	66	40	40	62	62	62	62	62	62	62	62	37	40	40	37	40	62	62	34	34	62	62	400	46	40	37	62
GBAA_RS22930		spore germination protein GerM	new#1	193	172	new#1	13	new#2	new#2	new#2	new#2	new#2	new#2	13	new#3	172	172	91	172	new#2	new#2	37	427	new#2	13	37	179	172	41	new#2
GBAA_RS22935		glutamate racemase	38	64	38	38	34	34	34	34	34	34	34	34	35	38	38	31	38	34	34	71	14	34	34	367	55	38	368	34
GBAA_RS23060		ABC transporter permease	338	338	338	I	25	25	25	25	25	25	25	25	102	338	338	163	338	25	25	134	193	25	25	100	345	346	486	25
GBAA_RS23090		acyl-CoA thioesterase	39	39	39	39	130	130	130	130	130	130	130	130	37	39	39	43	39	130	130	35	41	130	130	35	124	39	43	130
GBAA_RS23095		succinate dehydrogenase iron-sulfur subunit	5	5	5	5	28	28	28	28	28	28	28	28	44	5	5	61	5	28	28	44	125	28	28	298	5	5	44	28
GBAA_RS23105		succinate dehydrogenase cytochrome B558	27	17	17	27	31	31	31	31	31	31	31	31	16	17	17	16	17	31	31	16	86	31	31	16	27	17	16	31
GBAA_RS23110		YslB family protein	53	53	53	53	14	14	14	14	14	14	14	14	52	53	53	52	53	14	14	61	52	14	14	52	67	53	52	14
GBAA_RS23120		thioredoxin	15	15	15	15	9	9	9	9	9	9	9	9	14	15	15	14	15	9	9	14	13	9	9	14	15	15	14	9
GBAA_RS23125		electron transfer flavoprotein subunit alpha	new#1	76	39	new#1	37	37	37	37	37	37	37	37	43	39	39	63	39	37	37	425	42	37	37	38	169	39	40	37
GBAA_RS23130		electron transfer flavoprotein subunit beta	22	22	22	22	70	70	70	70	70	70	70	70	48	22	22	50	22	70	70	45	301	70	70	50	37	22	324	70
GBAA_RS23135		enoyl-CoA hydratase	19	23	18	19	16	16	16	16	16	16	16	16	74	18	18	118	18	16	16	67	72	16	16	70	19	18	347	16
GBAA_RS23140		TetR family transcriptional regulator	19	25	19	19	17	17	17	17	17	17	17	17	13	19	19	21	19	17	17	222	21	17	17	13	25	19	13	17
GBAA_RS23175		ABC transporter permease	109	74	74	X	74	74	74	74	74	74	74	74	73	74	74	256	74	74	74	19	20	74	74	342	207	74	367	74
GBAA_RS23200		HAMP domain-containing histidine kinase	44	71	44	I	93	93	93	I	93	93	93	93	42	44	44	104	44	93	93	80	15	93	93	504	106	44	79	93
GBAA_RS23205		response regulator transcription factor	69	69	69	69	102	102	102	102	102	102	102	102	67	69	69	105	69	102	102	119	48	102	102	45	225	69	30	102
GBAA_RS23215		YwbE family protein	22	22	22	22	22	22	22	22	22	22	22	22	21	22	22	110	22	22	22	46	13	22	22	21	37	22	21	22
GBAA_RS23220		class I SAM-dependent rRNA methyltransferase	89	46	46	89	46	46	46	46	46	46	46	46	44	46	46	116	46	46	46	572	50	46	46	45	63	46	571	46
GBAA_RS23275		23S rRNA pseudouridine(2604) synthase RluF	79	132	79	79	64	64	64	64	64	64	64	64	76	79	79	128	79	64	64	149	87	64	64	475	new#1	79	476	64
GBAA_RS23285		endonuclease MutS2	153	111	46	153	216	216	216	216	216	216	216	216	59	46	46	106	46	216	216	721	54	216	216	505	new#1	46	720	216
GBAA_RS23295		CvpA family protein	18	18	18	18	16	16	16	16	16	16	16	16	65	18	18	19	18	16	16	17	12	16	16	17	22	18	236	16
GBAA_RS23305		ribonuclease HIII	203	203	203	203	90	90	90	90	90	90	90	90	27	203	203	250	203	90	90	493	103	90	90	491	203	203	492	90
GBAA_RS23325		asparagine--tRNA ligase	23	23	22	23	63	63	63	63	63	63	63	63	99	22	22	179	22	63	63	new#1	14	63	63	21	34	22	556	63
GBAA_RS23335		phenylalanine--tRNA ligase subunit alpha	67	24	24	67	53	53	53	53	53	53	53	53	21	24	24	54	24	53	53	396	18	53	53	159	58	24	407	53
GBAA_RS23340		RNA methyltransferase	35	35	35	35	192	192	192	192	192	192	192	192	310	35	35	31	35	192	192	166	16	192	192	166	35	35	31	192
GBAA_RS23345		small acid-soluble spore protein SspI	66	66	66	66	17	17	17	17	17	17	17	17	18	66	66	11	66	17	17	11	11	17	17	11	66	66	11	17
GBAA_RS23350		HD domain-containing protein	142	142	142	142	169	169	169	169	169	169	169	169	24	142	142	24	142	169	169	27	29	169	169	24	158	142	379	169
GBAA_RS23385		TetR/AcrR family transcriptional regulator	109	109	75	I	30	30	30	30	30	30	30	30	31	136	75	49	136	30	30	309	80	30	30	106	94	75	31	30
GBAA_RS23390		M42 family metallopeptidase	92	92	53	92	111	111	111	111	111	111	111	111	59	53	53	79	53	111	111	49	new#1	111	111	452	new#2	53	453	111
GBAA_RS23395		dUTP diphosphatase	93	93	93	93	11	11	11	11	11	11	11	11	31	93	93	31	93	11	11	29	232	11	11	32	102	93	31	11
GBAA_RS23400		50S ribosomal protein L20	1	1	1	1	1	1	1	1	1	1	1	1	1	1	1	13	1	1	1	1	1	1	1	1	1	1	1	1
GBAA_RS23410		translation initiation factor IF-3	1	1	1	1	23	23	23	23	23	23	23	23	4	1	1	4	1	23	23	2	2	23	23	2	22	1	4	23
GBAA_RS23415		threonine--tRNA ligase	34	6	6	34	37	37	37	37	37	37	37	37	82	6	new#1	82	6	37	37	80	88	37	37	532	50	6	82	37
GBAA_RS23420		putative sporulation protein YtxC	18	18	18	I	114	114	114	114	114	114	114	114	12	18	18	12	18	114	114	61	12	114	114	185	45	18	12	114
GBAA_RS23425		primosomal protein DnaI	80	37	37	80	63	63	63	63	63	63	63	63	34	37	37	34	37	63	63	36	107	63	63	379	113	37	34	63
GBAA_RS23435		transcriptional regulator NrdR	3	3	3	3	10	10	10	10	10	10	10	10	44	3	3	44	3	10	10	44	52	10	10	44	3	3	44	10
GBAA_RS23440		S-adenosylmethionine decarboxylase proenzyme	1	1	1	1	27	27	27	27	27	27	27	27	5	1	1	5	1	27	27	7	23	27	27	7	1	1	5	27
GBAA_RS23445		glyceraldehyde-3-phosphate dehydrogenase	5	5	5	5	52	52	52	52	52	52	52	52	110	5	5	110	5	52	52	105	112	52	52	105	92	5	110	52
GBAA_RS23450		dephospho-CoA kinase	42	42	42	42	88	88	88	88	88	88	88	88	40	42	42	40	42	88	88	38	12	88	88	347	59	42	40	88
GBAA_RS23455		sporulation membrane protein YtaF	88	17	17	88	101	101	101	101	101	101	101	101	57	17	17	57	17	101	101	55	10	101	101	153	22	17	322	101
GBAA_RS23465		DNA polymerase I	60	61	60	60	364	364	364	364	364	364	364	364	67	60	60	new#1	60	364	364	115	85	364	364	704	new#2	60	705	364
GBAA_RS23470		sensory box histidine kinase PhoR	97	51	50	97	143	143	143	143	143	143	143	143	48	50	50	62	50	143	143	87	66	143	143	610	94	50	62	143
GBAA_RS23475		two-component system response regulator PhoP	79	30	56	79	125	125	125	125	125	125	125	125	new#1	56	56	115	56	125	125	55	63	125	125	55	new#2	56	67	125
GBAA_RS23485		enoyl-CoA hydratase	51	25	63	51	85	85	85	85	85	85	85	85	50	51	63	50	51	85	85	47	17	85	85	47	34	51	50	85
GBAA_RS23490		malate dehydrogenase	49	19	18	49	62	62	62	62	62	62	62	62	100	18	18	100	18	62	62	98	118	62	62	166	new#1	18	100	62
GBAA_RS23495		NADP-dependent isocitrate dehydrogenase	26	26	25	26	62	62	62	62	62	62	62	62	23	25	25	71	25	62	62	24	29	62	62	170	51	25	419	62
GBAA_RS23500		citrate synthase	28	28	28	28	65	65	65	65	65	65	65	65	93	28	28	93	28	65	65	96	109	65	65	96	new#1	28	93	65
GBAA_RS23510		DUF441 domain-containing protein	4	4	4	I	69	69	69	69	69	69	69	69	37	4	4	37	4	69	69	83	47	69	69	53	new#1	4	37	69
GBAA_RS23515		sporulation integral membrane protein YtvI	24	37	24	24	75	75	75	75	75	75	75	75	57	24	24	57	24	75	75	446	60	75	75	193	new#1	24	445	75
GBAA_RS23520		membrane protein FxsA	23	23	23	23	26	26	26	26	26	26	26	26	44	23	23	52	23	26	26	52	69	26	26	347	25	23	52	26
GBAA_RS23525		pyruvate kinase	29	28	28	29	55	55	55	55	55	55	55	55	26	28	28	47	28	55	55	624	31	55	55	147	new#1	28	new#2	55
GBAA_RS23530		6-phosphofructokinase	22	22	22	22	19	19	19	19	19	19	19	19	27	22	22	25	22	19	19	60	24	19	19	109	38	22	25	19
GBAA_RS23540		acetyl-CoA carboxylase carboxyltransferase subunit beta	6	6	6	6	21	21	21	21	21	21	21	21	51	new#1	6	51	new#1	21	21	58	54	21	21	51	11	6	51	21
GBAA_RS23545		FadR family transcriptional regulator	22	22	22	22	33	33	33	33	33	33	33	33	60	22	22	60	22	33	33	60	65	33	33	78	23	22	63	33
GBAA_RS23555		DNA polymerase III subunit alpha	new#1	109	32	new#1	359	359	359	359	359	359	359	359	75	32	32	177	32	359	359	68	781	359	359	838	188	32	70	359
GBAA_RS23560		YtrH family sporulation protein	14	14	14	14	13	13	13	13	13	13	13	13	43	14	14	43	14	13	13	43	8	13	13	203	58	14	43	13
GBAA_RS23565		hypothetical protein	56	56	29	56	75	75	75	75	75	75	75	75	24	29	29	24	29	75	75	24	45	75	75	24	76	29	24	75
GBAA_RS23570		bifunctional oligoribonuclease/PAP phosphatase NrnA	81	81	56	81	113	113	113	113	113	113	113	113	54	56	56	72	56	113	113	51	461	113	113	51	120	56	54	113
GBAA_RS23575		YtpI family protein	92	92	84	92	32	32	32	32	32	32	32	32	33	84	84	33	84	32	32	33	9	32	32	33	58	new#1	33	32
GBAA_RS23590		CBS domain-containing protein	239	80	50	239	121	121	121	121	121	121	121	121	56	50	50	71	50	121	121	45	89	121	121	86	131	50	51	121
GBAA_RS23600		metal-dependent hydrolase	197	147	147	197	32	32	32	32	32	32	32	32	33	147	147	50	147	32	32	62	36	32	32	30	212	147	33	32
GBAA_RS23605		Xaa-Pro dipeptidase	41	54	54	41	131	131	131	131	131	131	131	131	84	54	new#1	109	54	131	131	406	58	131	131	535	129	54	84	131
GBAA_RS23625		hypothetical protein	1	1	5	1	31	31	31	31	31	31	31	31	51	5	5	51	5	31	31	52	16	31	31	52	24	5	51	31
GBAA_RS23670		SDR family oxidoreductase	169	183	169	169	40	40	40	40	40	40	40	40	41	169	169	41	169	40	40	42	14	40	40	348	58	169	41	40
GBAA_RS23675		universal stress protein	12	12	12	12	18	18	18	18	18	18	18	18	19	12	12	19	12	18	18	258	new#1	18	18	29	7	12	41	18
GBAA_RS23695		argininosuccinate lyase	432	429	429	432	211	211	211	211	211	211	211	211	140	429	429	148	429	211	211	561	new#1	211	211	400	new#2	429	167	211
GBAA_RS23700		argininosuccinate synthase	27	73	40	27	121	121	121	121	121	121	121	121	37	40	40	46	40	121	121	564	44	121	121	226	new#1	40	37	121
GBAA_RS23715		YitT family protein	16	29	16	16	101	101	101	101	101	101	101	101	58	16	16	65	16	101	101	84	10	101	101	58	17	16	76	101
GBAA_RS23720		EcsC family protein	34	69	34	34	74	74	74	74	74	74	74	74	31	34	34	132	34	74	74	419	382	74	74	269	69	34	91	74
GBAA_RS23735		acetate kinase	18	18	18	18	57	57	57	57	57	57	57	57	94	18	18	138	18	57	57	426	110	57	57	350	44	18	123	57
GBAA_RS23740		class I SAM-dependent methyltransferase	37	37	37	37	75	75	75	75	75	75	75	75	32	37	37	113	37	75	75	449	41	75	75	36	37	37	36	75
GBAA_RS23745		thiol peroxidase	22	22	22	22	41	41	41	41	41	41	41	41	95	22	22	296	22	41	41	95	108	41	41	94	22	22	123	41
GBAA_RS23760		NAD kinase	32	20	20	32	103	103	103	103	103	103	103	103	165	20	20	166	20	103	103	165	80	103	103	333	new#1	20	186	103
GBAA_RS23785		tRNA 4-thiouridine(8) synthase ThiI	65	65	65	65	123	123	123	123	123	123	123	123	63	65	65	121	65	123	123	87	14	123	123	517	new#1	65	518	123
GBAA_RS23790		cysteine desulfurase	22	22	22	22	49	49	49	49	49	49	49	49	71	22	22	137	22	49	49	71	88	49	49	532	35	22	480	49
GBAA_RS23795		septation ring formation regulator EzrA	20	34	20	20	143	143	143	143	143	143	143	143	70	20	20	new#1	20	143	143	93	84	143	143	543	new#2	20	106	143
GBAA_RS23815		GAF domain-containing protein	37	37	37	37	34	34	34	34	34	34	34	34	31	37	37	39	37	34	34	31	41	34	34	381	new#1	37	39	34
GBAA_RS23825		30S ribosomal protein S4	15	15	15	15	5	5	5	5	5	5	5	5	11	15	15	28	15	5	5	11	11	5	5	11	15	15	12	5
GBAA_RS23830		hypothetical protein	1	1	1	1	1	1	1	1	1	1	1	1	1	1	1	41	1	1	1	3	47	1	1	61	1	1	1	1
GBAA_RS23860		acetate--CoA ligase	110	117	46	110	149	149	149	149	149	149	149	149	42	46	46	107	46	149	149	39	67	149	149	690	new#1	46	107	149
GBAA_RS23865		acetoin utilization protein acetyltransferase AcuA	53	53	53	53	29	29	29	29	29	29	29	29	12	53	53	12	53	29	29	12	50	29	29	366	58	53	95	29
GBAA_RS23870		CBS domain-containing protein	48	432	48	48	81	81	81	81	81	81	81	81	47	48	48	47	48	81	81	44	45	81	81	430	131	48	94	81
GBAA_RS23875		acetoin utilization protein AcuC	88	46	46	88	115	115	115	115	115	115	115	115	226	46	46	111	46	115	115	48	582	115	115	627	new#1	46	628	115
GBAA_RS23905		large-conductance mechanosensitive channel protein MscL	80	80	80	80	41	41	41	41	41	41	41	41	78	80	80	78	80	41	41	272	13	41	41	78	96	80	78	41
GBAA_RS23910		DUF3917 domain-containing protein	3	3	3	3	8	8	8	8	8	8	8	8	24	3	3	24	3	8	8	24	24	8	8	24	15	3	24	8
GBAA_RS23945		bacillithiol system redox-active protein YtxJ	136	52	34	136	61	61	61	61	61	61	61	61	31	34	34	31	34	61	61	31	29	61	61	78	46	34	56	61
GBAA_RS23950		DUF948 domain-containing protein	67	57	57	67	64	64	64	64	64	64	64	64	85	57	57	85	57	64	64	87	96	64	64	87	71	57	87	64
GBAA_RS23955		aminopeptidase	46	21	21	46	135	135	135	135	135	135	135	135	76	21	21	76	21	135	135	72	93	135	135	540	new#1	21	117	135
GBAA_RS23970		PH domain-containing protein	28	28	28	28	136	136	136	136	136	136	136	136	30	28	28	30	28	136	136	227	198	136	136	406	66	28	96	136
GBAA_RS23980		UDP-N-acetylmuramate--L-alanine ligase	27	27	27	27	83	83	83	83	83	83	83	83	137	27	27	187	27	83	83	155	216	83	83	135	new#1	27	161	83
GBAA_RS23985		nicotinate phosphoribosyltransferase	28	28	28	28	45	45	45	45	45	45	45	45	30	28	28	126	28	45	45	27	204	45	45	51	40	28	36	45
GBAA_RS23995		hypothetical protein	60	60	60	I	38	38	38	38	38	38	38	38	57	60	new#1	72	60	38	38	57	87	38	38	316	20	60	57	38
GBAA_RS24000		DUF4479 domain-containing protein	24	25	24	24	43	43	43	43	43	43	43	43	70	24	24	70	24	43	43	406	119	43	43	366	31	24	405	43
GBAA_RS24005		DUF1444 domain-containing protein	54	54	53	54	90	90	90	90	90	90	90	90	48	53	53	48	53	90	90	78	49	90	90	63	53	53	391	90
GBAA_RS24010		thioredoxin family protein	17	17	53	17	10	10	10	10	10	10	10	10	15	53	53	15	53	10	10	152	54	10	10	15	62	53	15	10
GBAA_RS24015		DUF84 family protein	117	121	34	117	83	83	83	83	83	83	83	83	36	34	34	36	34	83	83	339	40	83	83	36	new#1	34	427	83
GBAA_RS24020		M42 family metallopeptidase	42	43	42	42	145	145	145	145	145	145	145	145	39	42	42	138	42	145	145	437	492	145	145	537	86	42	538	145
GBAA_RS24025		PepSY domain-containing protein	15	15	15	15	84	84	84	84	84	84	84	84	10	15	15	11	15	84	84	10	10	84	84	10	25	15	11	84
GBAA_RS24030		MBL fold metallo-hydrolase	226	202	159	226	255	255	255	255	255	255	255	255	156	159	159	187	159	255	255	156	49	255	255	572	185	159	169	255
GBAA_RS24035		tRNA (guanosine(46)-N7)-methyltransferase TrmB	40	40	40	40	96	96	96	96	96	96	96	96	37	40	40	150	new#1	96	96	37	148	96	96	149	58	40	150	96
GBAA_RS24040		hypothetical protein	12	12	12	12	1	1	1	1	1	1	1	1	9	12	12	9	12	1	1	9	9	1	1	9	7	12	9	1
GBAA_RS24045		phosphotransferase family protein	18	18	18	18	27	27	27	27	27	27	27	27	52	18	18	83	18	27	27	52	13	27	27	302	18	18	133	27
GBAA_RS24050		type I pullulanase	112	60	60	112	154	154	154	154	154	154	154	154	125	60	new#1	397	60	154	154	789	63	154	154	787	82	60	788	154
GBAA_RS24060		RNA 2',3'-cyclic phosphodiesterase	27	27	27	27	38	38	38	38	38	38	38	38	51	27	27	51	27	38	38	64	63	38	38	52	78	27	51	38
GBAA_RS24075		DeoR family transcriptional regulator	4	4	4	4	1	1	1	1	1	1	1	1	1	4	4	1	4	1	1	1	1	1	1	1	1	4	1	1
GBAA_RS24080		rRNA pseudouridine synthase	19	19	19	19	89	89	89	89	89	89	89	89	68	19	19	68	19	89	89	94	71	89	89	70	59	19	373	89
GBAA_RS24085		polysaccharide biosynthesis protein	new#1	75	75	new#1	156	156	156	156	156	156	156	156	72	75	75	152	75	156	156	259	535	156	156	74	new#2	75	573	156
GBAA_RS24095		MFS transporter	35	35	35	35	60	60	60	60	60	60	60	60	235	35	35	265	35	60	60	270	355	60	60	498	new#1	35	235	60
GBAA_RS24100		winged helix-turn-helix transcriptional regulator	39	39	39	39	37	37	37	37	37	37	37	37	38	new#1	39	92	new#1	37	37	92	98	37	37	92	50	39	92	37
GBAA_RS24105		SRPBCC domain-containing protein	54	54	24	54	74	74	74	74	74	74	74	74	19	24	24	19	24	74	74	19	27	74	74	19	new#1	24	19	74
GBAA_RS24115		sporulation protein Cse60	4	4	4	4	9	9	9	9	9	9	9	9	25	4	4	25	4	9	9	23	10	9	9	27	4	4	165	9
GBAA_RS24125		CarD family transcriptional regulator	108	108	108	108	110	110	110	110	110	110	110	110	7	108	108	22	108	110	110	11	14	110	110	10	113	108	25	110
GBAA_RS24155		molybdopterin-guanine dinucleotide biosynthesis protein B	new#1	285	285	new#1	new#2	new#2	new#2	new#2	new#2	new#2	new#2	new#2	16	285	285	97	285	new#2	new#2	19	262	new#2	new#2	19	50	285	378	new#2
GBAA_RS24165		cyclic pyranopterin monophosphate synthase MoaC	49	49	49	49	45	45	45	45	45	45	45	45	46	49	49	52	49	45	45	43	44	45	45	76	30	49	46	45
GBAA_RS24195		rhodanese-like domain-containing protein	47	28	28	47	108	108	108	108	108	108	108	108	29	28	28	29	28	108	108	25	30	108	108	224	17	28	29	108
GBAA_RS24215		GerAB/ArcD/ProY family transporter	58	58	58	58	99	99	99	99	99	99	99	99	57	58	58	new#1	58	99	99	400	62	99	99	55	68	58	57	99
GBAA_RS24230		hypothetical protein	66	15	15	66	40	40	40	40	40	40	40	40	41	15	15	23	15	40	40	60	39	40	40	308	51	15	39	40
GBAA_RS24245		leucine--tRNA ligase	78	116	78	78	110	110	110	110	110	110	110	110	75	78	78	101	78	110	110	712	81	110	110	710	38	78	711	110
GBAA_RS24250		MFS transporter	89	73	46	89	69	69	69	69	69	69	69	69	48	46	46	62	46	69	69	41	212	69	69	544	60	46	545	69
GBAA_RS24285		hypothetical protein	39	27	17	39	9	9	9	9	9	9	9	9	16	17	17	16	17	9	9	74	14	9	9	74	18	17	16	9
GBAA_RS24290		YtzC family protein	67	67	44	67	65	65	65	65	65	65	65	65	42	44	44	42	44	65	65	115	34	65	65	115	60	44	46	65
GBAA_RS24295		TIGR01212 family radical SAM protein	78	78	42	78	104	104	104	104	104	104	104	104	40	42	42	128	42	104	104	37	45	104	104	37	new#1	42	85	104
GBAA_RS24300		methyltransferase domain-containing protein	25	25	25	25	75	75	75	75	75	75	75	75	23	25	25	23	25	75	75	491	113	75	75	490	68	25	62	75
GBAA_RS24330		tetraprenyl-beta-curcumene synthase family protein	22	22	22	22	277	277	277	277	277	277	277	277	67	22	22	67	22	277	277	89	71	277	277	69	43	22	96	277
GBAA_RS24335		alpha/beta hydrolase	51	51	51	51	73	73	73	73	73	73	73	73	56	51	51	57	51	73	73	92	54	73	73	46	31	51	264	73
GBAA_RS24355		molybdenum cofactor guanylyltransferase	124	120	170	124	198	198	198	198	198	198	198	198	103	105	105	136	105	198	198	474	443	198	198	473	140	105	136	198
GBAA_RS24360		MogA/MoaB family molybdenum cofactor biosynthesis protein	183	133	133	183	45	45	45	45	45	45	45	45	23	133	133	63	133	45	45	19	39	45	45	19	160	133	new#1	45
GBAA_RS24375		methionine adenosyltransferase	72	23	23	72	19	19	19	19	19	19	19	19	20	23	23	20	23	19	19	53	26	19	19	53	97	23	48	19
GBAA_RS24400		DMT family transporter	43	130	42	43	101	101	101	101	101	101	101	101	39	42	42	39	42	101	101	59	83	101	101	41	new#1	42	new#2	101
GBAA_RS24405		iron-sulfur cluster biosynthesis family protein	35	35	35	35	66	66	66	66	66	66	66	66	34	35	35	34	35	66	66	31	13	66	66	34	22	35	34	66
GBAA_RS24450		ABC transporter substrate-binding protein	new#1	44	44	new#1	88	88	88	88	88	88	88	88	42	44	44	103	44	88	88	546	127	88	88	43	206	44	545	88
GBAA_RS24485		antimutator 8-oxo-(dGTP/GTP)ase	17	17	17	17	40	40	40	40	40	40	40	40	62	17	17	62	17	40	40	182	11	40	40	11	20	17	11	40
GBAA_RS24490		hypothetical protein	8	8	8	8	24	24	24	24	24	24	24	24	39	8	8	41	8	24	24	46	10	24	24	12	8	8	41	24
GBAA_RS24505		S-ribosylhomocysteine lyase LuxS	50	297	50	I	35	35	35	35	35	35	35	35	68	50	50	68	50	35	35	69	14	35	35	295	54	50	69	35
GBAA_RS24510		membrane protein insertion efficiency factor YidD	23	23	23	23	34	34	34	34	34	34	34	34	70	23	23	70	23	34	34	21	8	34	34	21	50	23	21	34
GBAA_RS24525		cytochrome d ubiquinol oxidase subunit II	5	548	5	5	52	52	52	52	52	52	52	52	73	5	5	170	5	52	52	75	498	52	52	546	new#1	5	97	52
GBAA_RS24530		spore germination protein	25	25	25	25	13	13	13	13	13	13	13	13	21	25	25	21	25	13	13	24	110	13	13	24	42	25	21	13
GBAA_RS24555		DUF4247 domain-containing protein	89	89	89	89	140	140	140	140	140	140	140	126	86	89	89	45	89	140	140	472	36	140	126	22	new#1	89	43	140
GBAA_RS24560		DUF4178 domain-containing protein	33	32	32	33	79	79	79	79	79	79	79	79	30	32	32	40	32	79	79	290	50	79	79	31	new#1	32	69	79
GBAA_RS24565		DUF350 domain-containing protein	36	36	36	36	65	65	65	65	65	65	65	65	100	36	36	37	36	65	65	35	31	65	65	35	new#1	36	37	65
GBAA_RS24570		PspA/IM30 family protein	204	41	41	204	109	109	109	109	109	109	109	109	37	41	41	84	41	109	109	40	62	109	109	34	new#1	41	46	109
GBAA_RS24590		ferrous iron transport protein B	37	91	36	37	135	135	135	135	135	135	135	135	42	new#1	36	43	new#1	135	135	35	56	135	135	703	new#2	36	38	135
GBAA_RS24595		ferrous iron transport protein A	20	20	20	20	45	45	45	45	45	45	45	45	19	20	20	16	20	45	45	16	9	45	45	16	32	20	16	45
GBAA_RS24600		energy-coupled thiamine transporter ThiT	52	52	52	I	133	133	133	133	133	133	133	133	50	52	52	60	52	133	133	360	57	133	133	359	new#1	52	50	133
GBAA_RS24625		hypothetical protein	79	55	17	79	10	10	10	10	10	10	10	10	11	17	17	74	17	10	10	11	48	10	10	11	55	17	50	10
GBAA_RS24630		hypothetical protein	112	105	104	112	7	7	7	7	7	7	7	7	15	104	104	15	104	7	7	199	21	7	7	15	105	104	17	7
GBAA_RS24805		o-succinylbenzoate--CoA ligase	215	188	143	215	52	52	52	52	52	52	52	52	40	143	143	74	143	52	52	543	244	52	52	693	new#1	143	41	52
GBAA_RS24810		1,4-dihydroxy-2-naphthoyl-CoA synthase	79	79	78	79	163	163	163	163	163	163	163	163	74	78	78	161	78	163	163	165	308	163	163	496	new#1	78	20	163
GBAA_RS24815		2-succinyl-6-hydroxy-2, 4-cyclohexadiene-1-carboxylate synthase	119	119	39	119	61	61	61	61	61	61	61	61	37	39	39	new#1	39	61	61	572	533	61	61	118	new#2	39	40	61
GBAA_RS24830		1,4-dihydroxy-2-naphthoate polyprenyltransferase	43	17	80	43	102	102	102	102	102	102	102	102	77	80	80	77	80	102	102	101	251	102	102	519	33	80	520	102
GBAA_RS24860		glycogen phosphorylase	117	96	59	117	165	165	165	165	165	165	165	165	56	59	59	160	59	165	165	790	63	165	165	789	new#1	59	104	165
GBAA_RS25045		general stress protein 13	12	12	12	12	11	11	11	11	11	11	11	11	35	12	12	48	12	11	11	new#1	39	11	11	35	12	12	new#1	11
GBAA_RS25050		aminotransferase	78	47	47	78	103	103	103	103	103	103	103	103	220	47	47	297	47	103	103	475	50	103	103	584	new#1	47	223	103
GBAA_RS25065		alpha/beta hydrolase	64	137	137	64	84	84	84	84	84	84	84	84	29	137	137	44	137	84	84	404	31	84	84	403	new#1	137	29	84
GBAA_RS25070		YugE family protein	12	12	12	12	5	5	5	5	5	5	5	5	36	12	12	37	12	5	5	37	39	5	5	37	5	12	37	5
GBAA_RS25080		superoxide dismutase [Cu-Zn]	35	35	35	35	129	129	129	129	129	129	129	129	33	35	35	36	35	129	129	396	136	129	129	154	83	35	36	129
GBAA_RS25090		kinase-associated protein B	36	36	36	36	33	33	33	33	33	33	33	33	34	36	36	42	36	33	33	42	59	33	33	35	new#1	36	37	33
GBAA_RS25095		3'-5' exonuclease KapD	29	29	29	29	53	53	53	53	53	53	53	53	28	29	29	36	29	53	53	34	49	53	53	25	90	29	31	53
GBAA_RS25115		glycine--tRNA ligase	20	20	20	20	47	47	47	47	47	47	47	47	148	20	20	149	20	47	47	424	139	47	47	463	60	20	171	47
GBAA_RS25120		hotdog fold thioesterase	89	89	78	89	23	23	23	23	23	23	23	23	76	78	78	76	78	23	23	76	24	23	23	77	89	78	77	23
GBAA_RS25125		DUF3298 and DUF4163 domain-containing protein	20	20	20	20	84	84	84	84	84	84	84	84	59	20	20	91	20	84	84	91	80	84	84	469	new#1	20	56	84
GBAA_RS25160		3D domain-containing protein	30	20	20	30	58	58	58	58	58	58	58	58	46	20	20	56	20	58	58	43	44	58	58	297	29	20	163	58
GBAA_RS25165		YuiB family protein	17	89	89	17	41	41	41	41	41	41	41	41	8	89	89	8	89	41	41	8	8	41	41	86	89	89	8	41
GBAA_RS25170		NUDIX hydrolase	43	57	39	43	36	36	36	36	36	36	36	36	37	39	39	37	39	36	36	44	14	36	36	37	new#1	39	37	36
GBAA_RS25175		NAD(P)/FAD-dependent oxidoreductase	107	88	48	107	83	83	83	83	83	83	83	83	46	48	48	58	48	83	83	47	54	83	83	492	new#1	48	109	83
GBAA_RS25180		NAD(P)/FAD-dependent oxidoreductase	85	48	48	85	73	73	73	73	73	73	73	73	193	48	48	228	48	73	73	458	51	73	73	512	new#1	48	193	73
GBAA_RS25195		MFS transporter	216	271	215	216	72	72	72	72	72	72	72	72	213	215	215	273	215	72	72	577	55	72	72	576	new#1	215	45	72
GBAA_RS25205		DUF523 domain-containing protein	79	420	79	79	new#1	new#1	new#1	new#1	new#1	new#1	new#1	new#1	77	79	79	171	79	new#1	new#1	140	104	new#1	new#1	357	new#2	79	36	new#1
GBAA_RS25225		iron-sulfur cluster assembly accessory protein	19	19	19	19	84	84	84	84	84	84	84	84	17	19	19	96	19	84	84	201	56	84	84	284	25	19	340	84
GBAA_RS25230		diaminopimelate epimerase	40	22	22	40	68	68	68	68	68	68	68	68	237	22	22	271	22	68	68	531	72	68	68	529	34	22	530	68
GBAA_RS25235		YuzB family protein	5	5	5	5	54	54	54	54	54	54	54	54	21	5	5	37	5	54	54	37	9	54	54	37	31	5	21	54
GBAA_RS25240		NAD(P)/FAD-dependent oxidoreductase	30	58	58	30	129	129	129	129	129	129	129	129	56	58	58	127	58	129	129	57	63	129	129	103	79	58	482	129
GBAA_RS25300		YuzD family protein	6	6	6	6	3	3	3	3	3	3	3	3	124	6	6	64	6	3	3	43	44	3	3	43	6	6	130	3
GBAA_RS25305		NifU family protein	11	11	11	11	11	11	11	11	11	11	11	11	10	11	11	10	11	11	11	10	10	11	11	10	11	11	61	11
GBAA_RS25320		phosphatidylglycerophosphatase A	160	146	136	160	34	34	34	34	34	34	34	34	35	136	136	35	136	34	34	302	48	34	34	301	146	136	62	34
GBAA_RS25340		TIGR01457 family HAD-type hydrolase	225	225	200	225	112	112	112	112	112	112	112	112	199	200	200	217	200	112	112	406	43	112	112	411	28	200	274	112
GBAA_RS25345		transcriptional regulator	179	179	161	179	60	60	60	60	60	60	60	60	28	161	161	28	161	60	60	81	35	60	60	155	54	161	28	60
GBAA_RS25350		DUF86 domain-containing protein	71	71	16	71	14	14	14	14	14	14	14	14	15	16	16	94	16	14	14	32	49	14	14	32	23	16	76	14
GBAA_RS25360		DUF3055 domain-containing protein	14	27	39	14	14	14	14	14	14	14	14	14	37	39	39	51	39	14	14	63	42	14	14	63	58	39	64	14
GBAA_RS25380		lipoprotein	23	148	119	23	189	189	189	189	189	189	189	189	34	119	119	121	119	189	189	350	39	189	189	284	64	119	121	189
GBAA_RS25390		YhfC family intramembrane metalloprotease	199	225	198	I	99	99	99	99	99	99	99	99	34	198	198	36	198	99	99	410	38	99	99	36	new#1	198	36	99
GBAA_RS25410		lipoyl synthase	20	37	20	20	129	129	129	129	129	129	129	129	75	20	20	75	20	129	129	new#1	99	129	129	75	98	20	75	129
GBAA_RS25415		M23 family metallopeptidase	94	110	40	94	126	126	126	126	126	126	126	126	39	40	40	76	40	126	126	91	61	126	126	239	new#1	40	80	126
GBAA_RS25420		sporulation protein YunB	42	76	41	42	119	119	119	119	119	119	119	119	38	41	41	63	41	119	119	85	61	119	119	197	89	41	80	119
GBAA_RS25425		DUF1805 domain-containing protein	69	17	69	69	17	17	17	17	17	17	17	17	66	69	69	66	69	17	17	66	65	17	17	160	37	69	66	17
GBAA_RS25455		Fe-S cluster assembly protein SufB	139	26	26	139	186	186	186	186	186	186	186	186	44	26	26	78	26	186	186	557	75	186	186	507	new#1	26	120	186
GBAA_RS25460		iron-sulfur cluster assembly scaffold protein SufU	28	8	8	28	26	26	26	26	26	26	26	26	4	8	8	4	8	26	26	7	86	26	26	4	8	8	4	26
GBAA_RS25465		cysteine desulfurase SufS	36	111	70	36	47	47	47	47	47	47	47	47	69	70	70	118	70	47	47	272	98	47	47	272	new#1	70	120	47
GBAA_RS25475		Fe-S cluster assembly ATPase SufC	45	11	11	45	17	17	17	17	17	17	17	17	18	11	11	18	11	17	17	20	21	17	17	121	11	11	20	17
GBAA_RS25490		ABC transporter permease	40	40	40	40	143	143	143	143	143	143	143	143	38	40	40	140	40	143	143	38	48	143	143	145	new#1	40	52	143
GBAA_RS25495		methionine ABC transporter ATP-binding protein	40	40	40	40	73	73	73	73	73	73	73	73	37	40	40	269	40	73	73	33	499	73	73	250	new#1	40	246	73
GBAA_RS25505		hypothetical protein	30	30	30	30	29	29	29	29	29	29	29	29	73	30	30	76	30	29	29	73	169	29	29	283	new#1	30	282	29
GBAA_RS25510		thioredoxin family protein	117	98	84	117	83	83	83	83	83	83	83	83	3	84	84	32	84	83	83	30	31	83	83	30	new#1	84	245	83
GBAA_RS25515		hypothetical protein	44	44	64	44	16	16	16	16	16	16	16	16	43	44	64	46	44	16	16	46	47	16	16	46	17	44	46	16
GBAA_RS25520		glycine cleavage system protein GcvH	8	8	8	8	8	8	8	8	8	8	8	8	12	8	8	12	8	8	8	12	9	8	8	12	27	8	12	8
GBAA_RS25560		lipoprotein	10	23	9	10	20	20	20	20	20	20	20	20	7	9	9	8	9	20	20	28	78	20	20	8	new#1	9	8	20
GBAA_RS25565		phosphatase PAP2 family protein	40	40	39	I	38	38	38	38	38	38	38	38	144	39	39	87	39	38	38	87	389	38	38	35	89	39	144	38
GBAA_RS25580		spore coat protein	72	72	19	72	33	33	33	33	33	33	33	33	17	19	19	17	19	33	33	14	15	33	33	226	48	19	20	33
GBAA_RS25585		hypothetical protein	29	29	17	29	10	10	10	10	10	10	10	10	new#1	17	17	28	17	10	10	28	92	10	10	85	23	17	7	10
GBAA_RS25605		acyl-CoA dehydrogenase family protein	136	153	82	I	194	194	194	194	194	194	194	194	79	82	82	175	82	194	194	501	113	194	194	662	new#1	82	85	194
GBAA_RS25615		acetyl-CoA C-acetyltransferase	42	41	21	42	153	153	153	153	153	153	153	153	68	21	21	150	21	153	153	595	98	153	153	594	new#1	21	71	153
GBAA_RS25620		3-hydroxyacyl-CoA dehydrogenase/enoyl-CoA hydratase family protein	59	59	46	59	84	84	84	84	84	84	84	84	124	46	46	257	46	84	84	805	165	84	84	804	new#1	46	128	84
[truncated: 202 more rows]

## Sheet: same in all
Locus	Full name	Product	u1 (E1)	u2 (E2)	u3 (E3)	u4 (E4)	u5 (E5)	u6 (E6)	u7 (E7)	u8 (E8)	u9 (E9)	u10 (P1)	u11 (P10)	u12 (P11.fsa)	u13 (P12.fsa)	u14 (P13.fsa)	u15 (P14.fsa)	u16 (P15.fsa)	u17 (P16.fsa)	u18 (P17.fsa)	u19 (P18.fsa)	u20 (P19.fsa)	u21 (P2.fsa)	u22 (P3.fsa)	u23 (P4)	u24 (P5)	u25 (P6.fsa)	u26 (P7.fsa)	u27 (P8.fsa)	u28 (P9)
[truncated: 8 more rows]

[truncated: 7 more sheets: incomplete, unique strains, distance matrix, core loci, locus presence, parameters, citation]
