# Supplementary material for: Investigating environmental transmission to resolve a Bacillus cereus group outbreak in a neonatal intensive care unit using core genome multilocus sequence typing
Source: Antimicrob Resist Infect Control. 2024 Jan 7;13:1. doi: 10.1186/s13756-023-01359-0 (PMC10771705; doi:10.1186/s13756-023-01359-0)
Supplement: Supplementary file 6 — Additional file 6: Table S6. Details regarding sequencing results of the 28 isolates. [file 13756_2023_1359_MOESM6_ESM.xlsx]

## Sheet: Supplemental Table S6 
Sample ID	biosample_accession	sequencing_technologies	Software version used	assembly_methods	genome_coverage	Max Contig Length (Assembled)	Min Contig Length (Assembled)	Avg. Contig Length (Assembled)	Contig Count (Assembled)	N50 (Assembled)
P7	SAMN37181766	[["PacBio Sequel"]]	Ridom SeqSphere+ version 7.6.0_(2021-05)	[["HGAP","SMRT LINK V10"]]	314	1328078	3869	337534	17	1082247
P12	SAMN37181767	[["PacBio Sequel"]]	Ridom SeqSphere+ version 8.0.0-rc16_(2021-07)	[["HGAP","SMRT LINK V10"]]	194	5384720	3091	1406704	4	5384720
P9	SAMN37181768	[["Illumina MiSeq"]]	Ridom SeqSphere+ version 7.0.0_(2020-03)	[["SKESA","SKESA 2.3.0"]]	68	320128	200	24044	227	82014
P10	SAMN37181769	[["Illumina MiSeq"]]	Ridom SeqSphere+ version 7.0.0_(2020-03)	[["SKESA","SKESA 2.3.0"]]	93	426279	212	40187	136	106076
P4	SAMN37181770	[["PacBio Sequel"]]	Ridom SeqSphere+ version 7.0.0_(2020-03)	[["HGAP","SMRT LINK V10"]]	558	5274504	12497	1408566	4	5274504
P3	SAMN37181771	[["PacBio Sequel"]]	Ridom SeqSphere+ version 8.0.0-rc16_(2021-07)	[["HGAP","SMRT LINK V10"]]	209	5268395	12513	1863363	3	5268395
P13	SAMN37181772	[["PacBio Sequel"]]	Ridom SeqSphere+ version 8.0.0-rc16_(2021-07)	[["HGAP","SMRT LINK V10"]]	289	1334574	3091	360794	16	854134
P2	SAMN37181773	[["PacBio Sequel"]]	Ridom SeqSphere+ version 7.2.4-rc36_(2020-09)	[["HGAP","SMRT LINK V10"]]	759	5223136	10755	1169726	5	5223136
P6	SAMN37181774	[["PacBio Sequel"]]	Ridom SeqSphere+ version 8.0.0-rc16_(2021-07)	[["HGAP","SMRT LINK V10"]]	282	5236418	59230	2647824	2	5236418
P14	SAMN37181775	[["PacBio Sequel"]]	Ridom SeqSphere+ version 8.2.0_(2021-12)	[["HGAP","SMRT LINK V10"]]	368	1091392	5435	382192	14	859258
P15	SAMN37181776	[["PacBio Sequel"]]	Ridom SeqSphere+ version 8.0.0-rc16_(2021-07)	[["HGAP","SMRT LINK V10"]]	262	5319322	3166	726709	8	5319322
P8	SAMN37181777	[["PacBio Sequel"]]	Ridom SeqSphere+ version 7.90.0_(2021-02)	[["HGAP","SMRT LINK V10"]]	514	5434103	1483	829150	8	5434103
P16	SAMN37181778	[["PacBio Sequel"]]	Ridom SeqSphere+ version 8.0.0-rc16_(2021-07)	[["HGAP","SMRT LINK V10"]]	227	1758555	3091	368685	16	1717887
P11	SAMN37181779	[["PacBio Sequel"]]	Ridom SeqSphere+ version 8.0.0-rc16_(2021-07)	[["HGAP","SMRT LINK V10"]]	675	5299495	333189	2816342	2	5299495
P17	SAMN37181780	[["PacBio Sequel"]]	Ridom SeqSphere+ version 8.0.0-rc16_(2021-07)	[["HGAP","SMRT LINK V10"]]	178	5272538	309183	2790860	2	5272538
P18	SAMN37181781	[["PacBio Sequel"]]	Ridom SeqSphere+ version 8.0.0-rc16_(2021-07)	[["HGAP","SMRT LINK V10"]]	281	5267141	10927	1862417	3	5267141
P19	SAMN37181782	[["PacBio Sequel"]]	Ridom SeqSphere+ version 8.0.0-rc16_(2021-07)	[["HGAP","SMRT LINK V10"]]	179	5253104	9810	1777699	3	5253104
P1	SAMN37181783	[["Illumina MiSeq"]]	Ridom SeqSphere+ version 7.2.0_(2020-07)	[["SKESA","SKESA 2.3.0"]]	70	267606	206	23777	230	77013
E1	SAMN37181784	[["Illumina MiSeq"]]	Ridom SeqSphere+ version 7.2.0_(2020-07)	[["SKESA","SKESA 2.3.0"]]	70	251579	200	14849	382	44517
E2	SAMN37181785	[["Illumina MiSeq"]]	Ridom SeqSphere+ version 7.2.0_(2020-07)	[["SKESA","SKESA 2.3.0"]]	70	109831	202	15277	363	35281
E3	SAMN37181786	[["Illumina MiSeq"]]	Ridom SeqSphere+ version 7.2.0_(2020-07)	[["SKESA","SKESA 2.3.0"]]	70	180700	200	22210	258	65535
E4	SAMN37181787	[["Illumina MiSeq"]]	Ridom SeqSphere+ version 7.2.0_(2020-07)	[["SKESA","SKESA 2.3.0"]]	70	50856	202	2574	2101	5240
E5	SAMN37181788	[["Illumina MiSeq"]]	Ridom SeqSphere+ version 7.0.0_(2020-03)	[["SKESA","SKESA 2.3.0"]]	84	489954	205	17902	308	55359
E6	SAMN37181789	[["Illumina MiSeq"]]	Ridom SeqSphere+ version 7.0.0_(2020-03)	[["SKESA","SKESA 2.3.0"]]	99	290407	205	31384	174	91024
E7	SAMN37181790	[["Illumina MiSeq"]]	Ridom SeqSphere+ version 7.0.0_(2020-03)	[["SKESA","SKESA 2.3.0"]]	91	458549	212	20268	269	51603
E8	SAMN37181791	[["Illumina MiSeq"]]	Ridom SeqSphere+ version 7.0.0_(2020-03)	[["SKESA","SKESA 2.3.0"]]	93	328672	204	20270	269	58165
E9	SAMN37181792	[["Illumina MiSeq"]]	Ridom SeqSphere+ version 7.0.0_(2020-03)	[["SKESA","SKESA 2.3.0"]]	73	320115	212	15155	359	41857
P5	SAMN37181793	[["Illumina MiSeq"]]	Ridom SeqSphere+ version 7.2.0_(2020-07)	[["SKESA","SKESA 2.3.0"]]	70	244857	200	14599	362	57182
